# Supplementary material for: Hybrid organic–inorganic crystal structure of 4-(di­methyl­amino)­pyridinium di­methyl­ammonium tetra­chlorido­lead(II)
Source: Acta Crystallogr E Crystallogr Commun. 2017 Oct 20;73(Pt 11):1670–3. doi: 10.1107/S2056989017014062 (PMC5683487; doi:10.1107/S2056989017014062)
Supplement: Supplementary file 1 [file e-73-01670-sup1.cif]

##############################################################################
#                                                                            #
# This CIF contains the data in a paper accepted for publication in          #
# Acta Crystallographica Section E. It conforms to the requirements of       #
# Notes for Authors for Acta Crystallographica Section E, and has been       #
# peer reviewed under the auspices of the IUCr Commission on Journals.       #
#                                                                            #
# Full details of the Crystallographic Information File format               #
# are given in the paper "The Crystallographic Information File (CIF):       #
# a New Standard Archive File for Crystallography" by S. R. Hall, F. H.      #
# Allen and I. D. Brown [Acta Cryst. (1991), A47, 655-685].                  #
#                                                                            #
# The current version of the core CIF dictionary is obtainable from          #
# ftp://ftp.iucr.org/pub/cif_core.dic.                                       #
#                                                                            #
# Software is freely available for graphical display of the structure(s)     #
# in this CIF. For information consult the CIF software page                 #
# http://www.iucr.org/resources/cif/software.                                #
#                                                                            #
# This file may be used for bona fide research purposes within the           #
# scientific community so long as proper attribution is given to the journal # 
# article from which it was obtained.                                        #
#                                                                            #
##############################################################################
data_I
_audit_creation_method
;
Olex2 1.2
(compiled 2017.03.28 svn.r3405 for OlexSys, GUI svn.r5337)
;
_journal_date_recd_electronic     2017-05-17
_journal_date_accepted     2017-09-29
_journal_name_full     'Acta Crystallographica, Section E'
_journal_year     2017
_journal_volume     73
_journal_issue     11
_journal_page_first     1670
_journal_page_last     1673
_journal_paper_category     GM
_journal_paper_doi     10.1107/S2056989017014062
_journal_coeditor_code     NR2065
_publ_contact_author_name     'Jason Benedict'
_publ_contact_author_address
;
771 Natural Sciences Complex, Buffalo, 14260-3000, USA
;
_publ_contact_author_email     'jbb6@buffalo.edu'
_publ_contact_author_phone     '+1-716-645-4276'
_publ_section_title
;
Hybrid organic--inorganic crystal structure of 4-dimethylaminopyridinium
dimethylammonium tetrachloridolead(II)
;
loop_
    _publ_author_name
    _publ_author_footnote
    _publ_author_address
    'Benson, Cassidy A.' .
;
730 Natural Sciences Complex, Buffalo, 14260-3000, USA
;
    'Bateman, Gage ' .
;
730 Natural Sciences Complex, Buffalo, 14260-3000, USA
;
    'Cox, Jordan M.' .
;
730 Natural Sciences Complex, Buffalo, 14260-3000, USA
;
    'Benedict, Jason B.' .
;
771 Natural Sciences Complex, Buffalo, 14260-3000, USA
;
_publ_section_synopsis
;
The crystal structure of this hybrid organic--inorganic material exhibits
chains of lead chloride capped by 4-dimethylaminopyridinium and
dimethylammoium by hydrogen bonding. This creates a one-dimensional
zipper-like structure down the <i>a</i> axis.
;
_chemical_name_systematic
;
4-Dimethylaminopyridinium dimethylammonium tetrachloridolead(II)
;
_chemical_name_common     ?
_chemical_formula_moiety     'C2 H8 N +, C7 H11 N2 +, Cl4 Pb 2-'
_chemical_formula_sum     'C9 H19 Cl4 N3 Pb'
_chemical_formula_iupac     '(C2 H8 N) (C7 H11 N2) [Pb Cl4]'
_chemical_formula_weight     518.26
_chemical_melting_point     ?
_shelx_space_group_comment
;
The symmetry employed for this shelxl refinement is uniquely defined
by the following loop, which should always be used as a source of
symmetry information in preference to the above space-group names.
They are only intended as comments.
;
_space_group_crystal_system     monoclinic
_space_group_name_H-M_alt     'C 2/c'
_space_group_name_Hall     '-C 2yc'
loop_
    _space_group_symop_operation_xyz
    'x, y, z'
    '-x, y, -z+1/2'
    'x+1/2, y+1/2, z'
    '-x+1/2, y+1/2, -z+1/2'
    '-x, -y, -z'
    'x, -y, z-1/2'
    '-x+1/2, -y+1/2, -z'
    'x+1/2, -y+1/2, z-1/2'
_cell_length_a     11.0965(11)
_cell_length_b     19.120(2)
_cell_length_c     7.5453(8)
_cell_angle_alpha     90
_cell_angle_beta     91.0813(19)
_cell_angle_gamma     90
_cell_volume     1600.6(3)
_cell_formula_units_Z     4
_cell_measurement_reflns_used     9977
_cell_measurement_theta_min     3.408
_cell_measurement_theta_max     30.580
_cell_measurement_temperature     90
_exptl_crystal_description     plate
_exptl_crystal_colour     colourless
_exptl_crystal_size_max     0.12
_exptl_crystal_size_mid     0.10
_exptl_crystal_size_min     0.04
_exptl_crystal_density_diffrn     2.151
_exptl_crystal_density_meas     ?
_exptl_crystal_density_method     ?
_exptl_crystal_F_000     976
_exptl_absorpt_coefficient_mu     11.192
_exptl_absorpt_correction_type     multi-scan
_exptl_absorpt_process_details
;
(SADABS; Bruker, 2016)
;
_shelx_estimated_absorpt_T_min     ?
_shelx_estimated_absorpt_T_max     ?
_exptl_absorpt_correction_T_min     0.2908
_exptl_absorpt_correction_T_max     0.7461
_diffrn_ambient_temperature     90.0
_diffrn_radiation_type     MoK\a
_diffrn_radiation_wavelength     0.71073
_diffrn_radiation_monochromator     'mirror optics'
_diffrn_measurement_device_type     'Bruker SMART APEXII area detector'
_diffrn_measurement_device     'three-circle diffractometer'
_diffrn_measurement_method     '\w and \f scans'
_diffrn_detector_area_resol_mean     7.9
_diffrn_reflns_number     14318
_diffrn_reflns_av_R_equivalents     0.0295
_diffrn_reflns_theta_min     2.122
_diffrn_reflns_theta_max     30.580
_diffrn_reflns_theta_full     25.242
_diffrn_measured_fraction_theta_max     0.999
_diffrn_measured_fraction_theta_full     1.000
_diffrn_reflns_limit_h_min     -15
_diffrn_reflns_limit_h_max     15
_diffrn_reflns_limit_k_min     -27
_diffrn_reflns_limit_k_max     27
_diffrn_reflns_limit_l_min     -10
_diffrn_reflns_limit_l_max     10
_diffrn_standards_number     0
_refine_special_details     ?
_reflns_number_total     2461
_reflns_number_gt     2398
_reflns_threshold_expression     'I > 2\s(I)'
_refine_ls_structure_factor_coef     Fsqd
_refine_ls_matrix_type     full
_refine_ls_R_factor_all     0.0136
_refine_ls_R_factor_gt     0.0130
_refine_ls_wR_factor_gt     0.0332
_refine_ls_wR_factor_ref     0.0335
_refine_ls_goodness_of_fit_ref     1.036
_refine_ls_restrained_S_all     1.037
_refine_ls_number_reflns     2461
_refine_ls_number_parameters     85
_refine_ls_number_restraints     1
_refine_ls_hydrogen_treatment     mixed
_refine_ls_weighting_scheme     calc
_refine_ls_weighting_details
              'w=1/[\s^2^(Fo^2^)+(0.0197P)^2^+0.6272P] where P=(Fo^2^+2Fc^2^)/3'
_atom_sites_solution_hydrogens     mixed
_atom_sites_solution_primary     ?
_atom_sites_solution_secondary     ?
_refine_ls_shift/su_max     0.001
_refine_ls_shift/su_mean     0.000
_refine_diff_density_max     1.681
_refine_diff_density_min     -0.761
_refine_ls_extinction_method     none
_refine_ls_extinction_coef     .
loop_
    _atom_type_symbol
    _atom_type_description
    _atom_type_scat_dispersion_real
    _atom_type_scat_dispersion_imag
    _atom_type_scat_source
    'C' 'C' 0.0033 0.0016
                         'International Tables Vol C Tables 4.2.6.8 and 6.1.1.4'
    'H' 'H' 0.0000 0.0000
                         'International Tables Vol C Tables 4.2.6.8 and 6.1.1.4'
    'Cl' 'Cl' 0.1484 0.1585
                         'International Tables Vol C Tables 4.2.6.8 and 6.1.1.4'
    'N' 'N' 0.0061 0.0033
                         'International Tables Vol C Tables 4.2.6.8 and 6.1.1.4'
    'Pb' 'Pb' -3.3944 10.1111
                         'International Tables Vol C Tables 4.2.6.8 and 6.1.1.4'
_computing_data_collection
;
APEX2 (Bruker, 2016)
;
_computing_cell_refinement
;
SAINT (Bruker, 2016)
;
_computing_data_reduction
;
SAINT (Bruker, 2016)
;
_computing_structure_solution
;
<i>olex2.solve</i> (Bourhis <i>et al.</i>,  2015)
;
_computing_structure_refinement
;
SHELXL2016 (Sheldrick, 2015)
;
_computing_molecular_graphics
;
<i>OLEX2</i> (Dolomanov <i>et al.</i>,  2009)
;
_computing_publication_material
;
<i>OLEX2</i> (Dolomanov <i>et al.</i>,  2009)
;
loop_
    _atom_site_type_symbol
    _atom_site_label
    _atom_site_fract_x
    _atom_site_fract_y
    _atom_site_fract_z
    _atom_site_U_iso_or_equiv
    _atom_site_adp_type
    _atom_site_calc_flag
    _atom_site_occupancy
    _atom_site_disorder_assembly
    _atom_site_disorder_group
    Pb Pb1 1.000000 0.44266(2) 0.250000 0.00845(3) Uani d 1 . .
    Cl Cl2 0.86249(4) 0.44764(2) 0.57303(6) 0.01412(8) Uani d 1 . .
    Cl Cl1 0.85512(3) 0.33250(2) 0.10684(5) 0.01280(7) Uani d 1 . .
    N N1 0.500000 0.18730(13) 0.250000 0.0181(4) Uani d 1 . .
    H H1 0.4713(19) 0.1598(13) 0.3311(18) 0.022 Uiso d 1 . .
    N N3 0.500000 0.52247(11) 0.750000 0.0121(4) Uani d 1 . .
    N N2 0.500000 0.30724(11) 0.750000 0.0138(4) Uani d 1 . .
    H H2 0.499998 0.261213 0.750000 0.017 Uiso calc 1 . .
    C C4 0.500000 0.45287(12) 0.750000 0.0103(4) Uani d 1 . .
    C C2 0.40384(16) 0.34254(9) 0.6811(2) 0.0138(3) Uani d 1 . .
    H H2A 0.337557 0.317062 0.632503 0.017 Uiso calc 1 . .
    C C3 0.40049(14) 0.41371(9) 0.6802(2) 0.0121(3) Uani d 1 . .
    H H3 0.331759 0.437346 0.633026 0.015 Uiso calc 1 . .
    C C5 0.39118(18) 0.56252(9) 0.7039(3) 0.0165(4) Uani d 1 . .
    H H5A 0.320144 0.537848 0.747178 0.025 Uiso calc 1 . .
    H H5B 0.384567 0.567587 0.574804 0.025 Uiso calc 1 . .
    H H5C 0.396086 0.608909 0.758791 0.025 Uiso calc 1 . .
    C C1 0.5973(2) 0.23118(11) 0.3336(3) 0.0238(4) Uani d 1 . .
    H H1A 0.641230 0.255783 0.240978 0.036 Uiso calc 1 . .
    H H1B 0.653055 0.201124 0.400987 0.036 Uiso calc 1 . .
    H H1C 0.561169 0.265369 0.413504 0.036 Uiso calc 1 . .
loop_
    _atom_site_aniso_label
    _atom_site_aniso_U_11
    _atom_site_aniso_U_22
    _atom_site_aniso_U_33
    _atom_site_aniso_U_12
    _atom_site_aniso_U_13
    _atom_site_aniso_U_23
    Pb1 0.00920(5) 0.00796(5) 0.00818(5) 0.000 0.00013(3) 0.000
    Cl2 0.01194(18) 0.01588(19) 0.01458(19) -0.00345(13) 0.00121(15)
                                                                    -0.00144(13)
    Cl1 0.01214(16) 0.01147(16) 0.01476(17) -0.00031(13) -0.00059(13)
                                                                    -0.00139(13)
    N1 0.0206(11) 0.0187(11) 0.0151(10) 0.000 0.0012(8) 0.000
    N3 0.0089(8) 0.0123(9) 0.0149(9) 0.000 -0.0014(7) 0.000
    N2 0.0176(10) 0.0103(9) 0.0136(9) 0.000 0.0019(7) 0.000
    C4 0.0102(10) 0.0123(10) 0.0085(10) 0.000 0.0009(8) 0.000
    C2 0.0132(7) 0.0152(8) 0.0131(7) -0.0030(6) 0.0011(6) -0.0018(6)
    C3 0.0098(6) 0.0143(7) 0.0121(7) -0.0003(6) 0.0002(5) -0.0003(6)
    C5 0.0131(8) 0.0165(8) 0.0200(9) 0.0044(6) -0.0016(7) 0.0015(6)
    C1 0.0315(10) 0.0156(8) 0.0247(9) -0.0080(7) 0.0084(8) -0.0049(7)
_geom_special_details
;
 All esds (except the esd in the dihedral angle between two l.s. planes)
 are estimated using the full covariance matrix.  The cell esds are taken
 into account individually in the estimation of esds in distances, angles
 and torsion angles; correlations between esds in cell parameters are only
 used when they are defined by crystal symmetry.  An approximate (isotropic)
 treatment of cell esds is used for estimating esds involving l.s. planes.
;
loop_
    _geom_bond_atom_site_label_1
    _geom_bond_atom_site_label_2
    _geom_bond_site_symmetry_2
    _geom_bond_distance
    _geom_bond_publ_flag
    Pb1 Cl2 . 2.9015(5) ?
    Pb1 Cl2 6_565 2.9041(5) ?
    Pb1 Cl2 2_755 2.9015(5) ?
    Pb1 Cl2 5_766 2.9041(5) ?
    Pb1 Cl1 2_755 2.8500(4) ?
    Pb1 Cl1 . 2.8499(4) ?
    N1 H1 2_655 0.872(17) ?
    N1 H1 . 0.872(17) ?
    N1 C1 2_655 1.497(2) ?
    N1 C1 . 1.497(2) ?
    N3 C4 . 1.331(3) ?
    N3 C5 2_656 1.466(2) ?
    N3 C5 . 1.466(2) ?
    N2 H2 . 0.8800 ?
    N2 C2 . 1.358(2) ?
    N2 C2 2_656 1.358(2) ?
    C4 C3 2_656 1.427(2) ?
    C4 C3 . 1.427(2) ?
    C2 H2A . 0.9500 ?
    C2 C3 . 1.361(2) ?
    C3 H3 . 0.9500 ?
    C5 H5A . 0.9800 ?
    C5 H5B . 0.9800 ?
    C5 H5C . 0.9800 ?
    C1 H1A . 0.9800 ?
    C1 H1B . 0.9800 ?
    C1 H1C . 0.9800 ?
loop_
    _geom_angle_atom_site_label_1
    _geom_angle_atom_site_label_2
    _geom_angle_atom_site_label_3
    _geom_angle_site_symmetry_1
    _geom_angle_site_symmetry_3
    _geom_angle
    _geom_angle_publ_flag
    Cl2 Pb1 Cl2 . 2_755 176.237(16) ?
    Cl2 Pb1 Cl2 2_755 5_766 94.728(14) ?
    Cl2 Pb1 Cl2 . 5_766 82.538(14) ?
    Cl2 Pb1 Cl2 . 6_565 94.728(14) ?
    Cl2 Pb1 Cl2 5_766 6_565 87.519(19) ?
    Cl2 Pb1 Cl2 2_755 6_565 82.539(14) ?
    Cl1 Pb1 Cl2 . 2_755 90.441(13) ?
    Cl1 Pb1 Cl2 2_755 . 90.442(13) ?
    Cl1 Pb1 Cl2 . 6_565 94.115(15) ?
    Cl1 Pb1 Cl2 2_755 2_755 92.339(12) ?
    Cl1 Pb1 Cl2 . . 92.340(13) ?
    Cl1 Pb1 Cl2 . 5_766 174.742(12) ?
    Cl1 Pb1 Cl2 2_755 5_766 94.116(15) ?
    Cl1 Pb1 Cl2 2_755 6_565 174.741(12) ?
    Cl1 Pb1 Cl1 . 2_755 84.698(18) ?
    Pb1 Cl2 Pb1 . 5_766 97.462(14) ?
    H1 N1 H1 . 2_655 106(3) ?
    C1 N1 H1 2_655 2_655 108.2(15) ?
    C1 N1 H1 . 2_655 111.3(15) ?
    C1 N1 H1 2_655 . 111.3(15) ?
    C1 N1 H1 . . 108.2(15) ?
    C1 N1 C1 2_655 . 111.8(2) ?
    C4 N3 C5 . . 121.49(10) ?
    C4 N3 C5 . 2_656 121.49(10) ?
    C5 N3 C5 2_656 . 117.0(2) ?
    C2 N2 H2 . . 119.8 ?
    C2 N2 H2 2_656 . 119.8 ?
    C2 N2 C2 2_656 . 120.4(2) ?
    N3 C4 C3 . 2_656 121.65(10) ?
    N3 C4 C3 . . 121.66(10) ?
    C3 C4 C3 2_656 . 116.7(2) ?
    N2 C2 H2A . . 119.3 ?
    N2 C2 C3 . . 121.33(16) ?
    C3 C2 H2A . . 119.3 ?
    C4 C3 H3 . . 119.9 ?
    C2 C3 C4 . . 120.13(16) ?
    C2 C3 H3 . . 119.9 ?
    N3 C5 H5A . . 109.5 ?
    N3 C5 H5B . . 109.5 ?
    N3 C5 H5C . . 109.5 ?
    H5A C5 H5B . . 109.5 ?
    H5A C5 H5C . . 109.5 ?
    H5B C5 H5C . . 109.5 ?
    N1 C1 H1A . . 109.5 ?
    N1 C1 H1B . . 109.5 ?
    N1 C1 H1C . . 109.5 ?
    H1A C1 H1B . . 109.5 ?
    H1A C1 H1C . . 109.5 ?
    H1B C1 H1C . . 109.5 ?
loop_
    _geom_torsion_atom_site_label_1
    _geom_torsion_atom_site_label_2
    _geom_torsion_atom_site_label_3
    _geom_torsion_atom_site_label_4
    _geom_torsion_site_symmetry_1
    _geom_torsion_site_symmetry_2
    _geom_torsion_site_symmetry_3
    _geom_torsion_site_symmetry_4
    _geom_torsion
    _geom_torsion_publ_flag
    N3 C4 C3 C2 . . . . 179.51(11) ?
    N2 C2 C3 C4 . . . . 1.0(2) ?
    C2 N2 C2 C3 2_656 . . . -0.51(12) ?
    C3 C4 C3 C2 2_656 . . . -0.49(11) ?
    C5 N3 C4 C3 . . . 2_656 -170.46(13) ?
    C5 N3 C4 C3 2_656 . . 2_656 9.54(13) ?
    C5 N3 C4 C3 2_656 . . . -170.46(13) ?
    C5 N3 C4 C3 . . . . 9.54(13) ?
loop_
    _geom_hbond_atom_site_label_D
    _geom_hbond_atom_site_label_H
    _geom_hbond_atom_site_label_A
    _geom_hbond_site_symmetry_A
    _geom_hbond_distance_DH
    _geom_hbond_distance_HA
    _geom_hbond_distance_DA
    _geom_hbond_angle_DHA
    N1 H1 Cl1 8_456 0.872(17) 2.473(10) 3.1844(6) 139(2)
    N2 H2 Cl1 8_456 0.88 2.63 3.2901(18) 133.0
    N2 H2 Cl1 7_656 0.88 2.63 3.2901(18) 133.0
_shelx_hkl_file
;
   2   0   0  325.19   12.48
   2   0   0  349.61   12.47
   2   0   0  341.09   12.54
  -2   0   0  353.63   12.48
  -2   0   0  319.31   12.52
  -4   0   0    7.30    0.30
   4   0   0    6.85    0.33
   4   0   0    6.86    0.30
  -4   0   0    7.35    0.28
   4   0   0    7.62    0.29
   6   0   0  220.89    8.06
  -6   0   0  214.86    8.07
  -6   0   0  218.69    8.03
   6   0   0  217.32    8.11
   8   0   0  254.14    9.06
   8   0   0  241.27    9.13
  -8   0   0  239.00    9.07
  10   0   0   49.09    2.02
 -10   0   0   48.99    1.94
  10   0   0   51.45    1.91
  12   0   0   47.49    1.97
 -12   0   0   45.85    1.85
  14   0   0   69.31    2.92
 -14   0   0   71.61    2.77
  -1  -1   0  156.31    5.96
   1  -1   0  161.42    5.94
  -1  -1   0  158.93    5.95
  -1  -1   0  164.80    5.96
  -1  -1   0  159.19    5.95
   1  -1   0  168.54    5.94
   1  -1   0  151.79    5.94
   1   1   0  164.04    5.94
   1   1   0  154.65    5.95
  -1   1   0  140.20    5.94
   1   1   0  175.44    5.95
  -1   1   0  165.40    5.93
  -1   1   0  166.13    5.96
  -3  -1   0   39.77    1.48
   3  -1   0   39.27    1.51
  -3  -1   0   39.03    1.49
   3  -1   0   41.03    1.49
   3  -1   0   39.77    1.48
   3   1   0   39.03    1.49
  -3   1   0   38.82    1.49
   3   1   0   41.77    1.48
   3   1   0   39.90    1.52
  -3   1   0   40.16    1.48
   5  -1   0  115.38    4.08
   5  -1   0  110.08    4.12
  -5  -1   0  106.94    4.08
  -5  -1   0  110.29    4.06
   5   1   0  110.32    4.13
  -5   1   0  108.83    4.08
   5   1   0  106.85    4.07
  -5   1   0  113.49    4.06
   5   1   0  106.26    4.07
   7  -1   0  183.88    6.54
   7  -1   0  174.57    6.60
  -7  -1   0  172.08    6.55
   7   1   0  176.09    6.61
  -7   1   0  173.23    6.55
  -7   1   0  180.48    6.52
   7   1   0  174.73    6.54
   9  -1   0   37.68    1.39
  -9  -1   0   36.26    1.42
   9  -1   0   34.95    1.49
  -9   1   0   36.28    1.42
   9   1   0   35.86    1.41
   9   1   0   35.18    1.49
  11  -1   0    7.82    0.37
 -11  -1   0    7.83    0.41
  11  -1   0    7.26    0.50
  11   1   0    7.60    0.51
 -11   1   0    7.48    0.41
  11   1   0    7.43    0.38
 -13  -1   0   45.72    1.83
  13  -1   0   46.36    1.98
  13   1   0   45.13    1.96
 -13   1   0   45.57    1.84
 -15  -1   0   45.78    1.87
  15  -1   0   45.08    2.06
 -15   1   0   45.76    1.88
  15   1   0   45.52    2.05
   0  -2   0  157.42    5.27
   0  -2   0  139.51    5.25
   0  -2   0  130.02    5.25
   0   2   0  156.43    5.26
   0   2   0  128.69    5.25
   0   2   0  142.41    5.25
   2  -2   0   98.78    3.64
   2  -2   0  101.57    3.62
  -2  -2   0   92.14    3.62
   2  -2   0   91.82    3.61
  -2  -2   0   94.38    3.64
  -2  -2   0   98.01    3.62
  -2   2   0   92.09    3.61
  -2   2   0  104.18    3.63
   2   2   0  102.89    3.64
   2   2   0   98.48    3.62
  -2   2   0   99.36    3.62
   2   2   0  101.64    3.61
  -4  -2   0   64.66    2.45
  -4  -2   0   65.52    2.44
   4  -2   0   66.03    2.44
   4  -2   0   65.08    2.49
   4   2   0   66.25    2.49
  -4   2   0   66.22    2.46
   4   2   0   63.46    2.45
   4   2   0   69.97    2.44
  -4   2   0   64.93    2.44
  -6  -2   0   72.62    2.72
   6  -2   0   70.35    2.77
  -6  -2   0   73.33    2.69
   6  -2   0   74.81    2.71
   6   2   0   71.99    2.72
   6   2   0   70.06    2.78
  -6   2   0   75.48    2.70
  -6   2   0   72.06    2.73
   8  -2   0   71.50    2.59
  -8  -2   0   67.62    2.61
   8  -2   0   70.63    2.69
   8   2   0   67.32    2.68
  -8   2   0   66.73    2.62
  -8   2   0   70.15    2.57
   8   2   0   69.20    2.61
  10  -2   0   35.42    1.34
 -10  -2   0   34.50    1.37
  10  -2   0   33.10    1.46
 -10   2   0   34.58    1.38
  10   2   0   34.75    1.36
  10   2   0   33.82    1.45
 -12  -2   0   16.66    0.73
  12  -2   0   15.61    0.85
 -12   2   0   15.74    0.74
  12   2   0   15.67    0.84
 -14  -2   0   20.16    0.91
  14  -2   0   18.91    1.07
 -14   2   0   19.87    0.92
  14   2   0   19.51    1.05
  -1  -3   0   12.98    0.53
   1  -3   0   13.78    0.55
  -1  -3   0   13.37    0.50
   1  -3   0   13.81    0.53
  -1  -3   0   13.41    0.52
   1   3   0   12.49    0.55
  -1   3   0   12.38    0.52
  -1   3   0   14.40    0.53
   1   3   0   13.42    0.50
   1   3   0   13.67    0.53
  -3  -3   0   49.42    1.83
   3  -3   0   49.37    1.87
  -3  -3   0   47.79    1.83
   3  -3   0   49.61    1.83
  -3  -3   0   48.34    1.87
  -3   3   0   52.51    1.85
  -3   3   0   51.71    1.84
   3   3   0   47.32    1.84
  -3   3   0   46.72    1.83
   5  -3   0   12.21    0.54
  -5  -3   0   12.37    0.50
   5  -3   0   12.32    0.49
  -5  -3   0   12.19    0.48
  -5   3   0   12.90    0.51
   5   3   0   12.22    0.50
  -5   3   0   11.99    0.48
   7  -3   0    4.61    0.30
  -7  -3   0    4.56    0.20
   7  -3   0    4.75    0.22
  -7  -3   0    4.45    0.23
   7   3   0    4.56    0.24
   7   3   0    4.28    0.30
  -7   3   0    4.70    0.21
   9  -3   0   19.17    0.89
  -9  -3   0   19.66    0.81
   9  -3   0   20.02    0.78
  -9   3   0   19.67    0.83
  -9   3   0   19.83    0.76
   9   3   0   18.69    0.80
   9   3   0   19.32    0.90
  11  -3   0   15.25    0.79
 -11  -3   0   14.60    0.67
  11   3   0   14.94    0.66
  11   3   0   15.67    0.78
 -11   3   0   14.68    0.69
  13  -3   0    1.92    0.36
 -13  -3   0    2.99    0.28
  13   3   0    2.81    0.38
 -13   3   0    3.21    0.31
 -15  -3   0    4.42    0.38
  15  -3   0    3.67    0.53
  15   3   0    4.61    0.53
 -15   3   0    4.07    0.38
   0  -4   0    3.21    0.17
   0  -4   0    2.94    0.14
   0   4   0    2.64    0.14
   0   4   0    2.19    0.15
  -2  -4   0    9.53    0.37
   2  -4   0    9.93    0.43
  -2  -4   0    9.26    0.42
  -2  -4   0    9.45    0.40
   2  -4   0    9.59    0.39
  -2   4   0    8.94    0.39
  -2   4   0   10.66    0.40
   2   4   0    9.72    0.38
  -4  -4   0   14.21    0.55
  -4  -4   0   13.86    0.54
  -4  -4   0   13.81    0.59
   4  -4   0   14.05    0.55
   4   4   0   13.64    0.56
  -4   4   0   13.70    0.55
  -4   4   0   14.59    0.57
  -6  -4   0    3.79    0.18
  -6  -4   0    3.87    0.20
   6  -4   0    4.00    0.26
   6  -4   0    3.96    0.19
   6   4   0    3.86    0.21
  -6   4   0    3.94    0.19
  -6   4   0    4.02    0.22
   8  -4   0    1.80    0.22
  -8  -4   0    2.07    0.12
   8  -4   0    1.94    0.14
  -8  -4   0    1.81    0.15
  -8   4   0    1.76    0.17
   8   4   0    1.71    0.22
   8   4   0    1.92    0.16
  -8   4   0    1.91    0.13
 -10  -4   0    2.91    0.22
  10  -4   0    2.42    0.30
  10  -4   0    2.67    0.19
 -10   4   0    2.96    0.17
 -10   4   0    2.90    0.24
  10   4   0    2.44    0.30
  10   4   0    2.82    0.23
 -12  -4   0    0.79    0.16
  12  -4   0    0.70    0.24
  12   4   0    1.04    0.17
  12   4   0    0.88    0.25
 -12   4   0    0.58    0.16
 -14  -4   0    0.90    0.19
  14  -4   0    0.78    0.31
  14   4   0    0.99    0.31
 -14   4   0    0.64    0.20
  -1  -5   0    0.15    0.05
   1  -5   0    0.29    0.06
   1  -5   0    0.24    0.07
  -1  -5   0    0.18    0.06
   1   5   0    0.32    0.04
   1   5   0    0.41    0.07
   1   5   0    0.16    0.03
  -1   5   0    0.13    0.05
  -1   5   0    0.23    0.05
  -3  -5   0   40.63    1.53
   3  -5   0   39.02    1.55
   3  -5   0   41.80    1.60
  -3  -5   0   40.48    1.59
  -3  -5   0   42.26    1.56
  -3   5   0   38.50    1.54
  -3   5   0   43.63    1.56
  -5  -5   0   26.32    0.99
  -5  -5   0   26.13    1.00
  -5  -5   0   25.76    1.06
   5  -5   0   26.21    1.00
   5  -5   0   25.51    1.06
  -5   5   0   25.53    0.99
   5   5   0   24.93    1.01
  -5   5   0   26.87    1.03
  -7  -5   0    2.45    0.16
   7  -5   0    2.49    0.25
  -7  -5   0    2.49    0.14
   7  -5   0    2.58    0.16
  -7   5   0    2.68    0.20
   7   5   0    2.90    0.27
   7   5   0    2.37    0.17
  -7   5   0    2.50    0.15
   9  -5   0    3.90    0.21
   9  -5   0    3.38    0.33
  -9  -5   0    3.77    0.23
   9   5   0    3.49    0.34
  -9   5   0    3.67    0.21
  -9   5   0    3.73    0.26
   9   5   0    3.70    0.24
 -11  -5   0    4.68    0.30
  11  -5   0    4.44    0.45
  11   5   0    4.63    0.30
  11   5   0    4.83    0.45
 -11   5   0    4.55    0.33
 -13  -5   0    1.33    0.20
  13  -5   0    1.27    0.32
  13   5   0    1.61    0.32
 -13   5   0    1.33    0.23
 -15  -5   0    2.34    0.28
  15  -5   0    2.42    0.47
 -15   5   0    2.56    0.32
  15   5   0    2.49    0.43
   0  -6   0   30.90    1.15
   0  -6   0   28.84    1.12
   0   6   0   25.95    1.10
   2  -6   0   48.58    1.82
  -2  -6   0   45.96    1.77
  -2  -6   0   45.66    1.79
   2  -6   0   47.53    1.77
   2   6   0   44.91    1.77
  -2   6   0   47.58    1.77
  -2   6   0   44.49    1.76
  -4  -6   0   27.73    1.05
   4  -6   0   28.18    1.14
  -4  -6   0   25.99    1.12
   4  -6   0   27.39    1.07
  -4   6   0   29.58    1.09
  -4   6   0   26.43    1.06
   6  -6   0    5.25    0.24
   6  -6   0    4.84    0.32
  -6  -6   0    4.69    0.23
  -6  -6   0    4.89    0.30
  -6   6   0    4.61    0.27
  -6   6   0    4.71    0.23
   6   6   0    4.87    0.25
   8  -6   0   16.29    0.80
  -8  -6   0   17.14    0.70
   8  -6   0   17.24    0.69
   8   6   0   16.32    0.71
  -8   6   0   16.87    0.74
   8   6   0   17.81    0.80
  -8   6   0   16.86    0.68
  10  -6   0   33.52    1.52
 -10  -6   0   35.20    1.40
  10  -6   0   35.30    1.38
  10   6   0   35.77    1.53
  10   6   0   34.27    1.41
 -10   6   0   36.11    1.45
 -10   6   0   36.74    1.37
 -12  -6   0    7.57    0.41
  12  -6   0    7.25    0.62
 -12   6   0    6.61    0.45
  12   6   0    7.62    0.57
  12   6   0    7.42    0.42
 -14  -6   0    1.86    0.23
  14  -6   0    1.76    0.38
 -14   6   0    1.79    0.28
  14   6   0    1.27    0.34
   1  -7   0  100.81    3.54
   1  -7   0   97.85    3.51
  -1  -7   0  103.59    3.55
  -1  -7   0   94.71    3.51
   1   7   0   89.83    3.50
   1   7   0   96.91    3.47
  -1   7   0   81.91    3.49
  -1   7   0   81.09    3.50
  -3  -7   0   88.14    3.26
  -3  -7   0   89.92    3.21
   3  -7   0   90.02    3.32
  -3  -7   0   84.50    3.29
   3  -7   0   84.86    3.25
  -3   7   0   82.32    3.24
  -3   7   0   87.93    3.26
   3   7   0   84.26    3.25
   5  -7   0   64.21    2.48
  -5  -7   0   62.91    2.37
  -5  -7   0   62.89    2.45
   5  -7   0   62.53    2.40
  -5   7   0   62.23    2.38
  -5   7   0   64.37    2.42
   5   7   0   64.36    2.40
   5   7   0   63.28    2.40
  -7  -7   0   56.70    2.27
   7  -7   0   58.48    2.19
   7  -7   0   56.07    2.29
  -7  -7   0   57.17    2.18
   7   7   0   56.36    2.20
   7   7   0   58.76    2.21
  -7   7   0   60.37    2.24
  -7   7   0   57.75    2.18
   9  -7   0   44.21    1.88
   9  -7   0   46.41    1.75
  -9  -7   0   44.65    1.76
   9   7   0   44.29    1.76
   9   7   0   45.44    1.88
   9   7   0   46.18    1.78
  -9   7   0   46.50    1.74
  -9   7   0   45.86    1.81
 -11  -7   0   25.56    1.03
  11  -7   0   25.69    1.21
  11   7   0   25.38    1.06
  11   7   0   22.82    1.17
 -11   7   0   24.75    1.09
  13  -7   0   19.80    1.13
 -13  -7   0   21.55    0.93
 -13   7   0   22.35    1.01
  13   7   0   21.00    1.12
 -15  -7   0   21.49    0.97
  15  -7   0   21.73    1.25
  15   7   0   20.12    1.17
 -15   7   0   22.20    1.07
   0  -8   0  439.78   14.93
   0  -8   0  427.49   14.89
   0   8   0  369.63   15.00
   0   8   0  373.26   14.86
  -2  -8   0  130.16    4.81
  -2  -8   0  140.18    4.86
   2  -8   0  132.70    4.81
   2  -8   0  132.85    4.87
   2   8   0  133.25    4.76
  -2   8   0  116.37    4.80
  -2   8   0  119.46    4.80
   2   8   0  123.22    4.81
  -4  -8   0   39.03    1.53
  -4  -8   0   40.39    1.48
   4  -8   0   37.71    1.52
  -4  -8   0   36.72    1.57
   4  -8   0   42.05    1.61
  -4   8   0   40.70    1.54
  -4   8   0   38.54    1.51
   4   8   0   38.03    1.52
  -6  -8   0  147.90    5.60
  -6  -8   0  149.18    5.51
   6  -8   0  147.01    5.54
   6  -8   0  150.70    5.64
  -6   8   0  146.64    5.52
  -6   8   0  151.72    5.57
   6   8   0  147.75    5.54
   6   8   0  147.27    5.54
  -8  -8   0  135.62    4.97
   8  -8   0  133.47    4.99
  -8  -8   0  133.65    5.08
   8  -8   0  131.07    5.11
  -8   8   0  134.88    4.97
   8   8   0  130.22    5.00
   8   8   0  131.32    4.99
  -8   8   0  136.02    5.04
  10  -8   0   28.53    1.35
 -10  -8   0   29.75    1.19
 -10   8   0   29.61    1.26
  10   8   0   28.92    1.33
 -10   8   0   30.64    1.18
  10   8   0   30.39    1.23
 -12  -8   0   27.47    1.12
  12  -8   0   25.22    1.31
  12   8   0   26.28    1.30
 -12   8   0   26.81    1.20
  12   8   0   28.24    1.16
 -14  -8   0   50.95    2.00
  14  -8   0   48.48    2.25
 -14   8   0   48.88    2.09
  14   8   0   51.64    2.22
   1  -9   0  199.85    7.22
  -1  -9   0  209.73    7.28
   1  -9   0  201.58    7.26
  -1  -9   0  199.58    7.23
   1   9   0  198.32    7.21
   1   9   0  190.67    7.18
  -1   9   0  183.28    7.21
  -1   9   0  167.51    7.19
  -3  -9   0   35.43    1.40
   3  -9   0   34.86    1.44
  -3  -9   0   33.86    1.36
   3  -9   0   34.02    1.34
   3   9   0   32.92    1.34
   3   9   0   34.04    1.31
  -3   9   0   35.08    1.34
  -3   9   0   32.13    1.34
   5  -9   0   93.76    3.63
  -5  -9   0   92.50    3.61
   5  -9   0   92.76    3.53
  -5  -9   0   96.52    3.49
   5   9   0   93.00    3.54
  -5   9   0   94.72    3.52
  -5   9   0   92.15    3.55
   7  -9   0  192.06    7.21
  -7  -9   0  189.13    7.28
   7  -9   0  188.63    7.32
  -7  -9   0  196.72    7.18
   7   9   0  190.83    7.21
   7   9   0  199.13    7.22
  -7   9   0  194.94    7.19
  -7   9   0  196.57    7.25
  -9  -9   0   39.28    1.48
   9  -9   0   38.45    1.50
   9  -9   0   37.74    1.65
  -9   9   0   38.01    1.56
  -9   9   0   36.75    1.48
   9   9   0   37.87    1.52
   9   9   0   37.67    1.50
 -11  -9   0    6.94    0.37
  11  -9   0    6.68    0.61
 -11   9   0    6.70    0.45
  11   9   0    6.61    0.42
  11   9   0    7.31    0.57
  13  -9   0   55.99    2.48
 -13  -9   0   58.35    2.22
  13   9   0   53.95    2.42
 -13   9   0   56.62    2.32
  15  -9   0   48.88    2.30
  15   9   0   48.98    2.21
   0 -10   0  262.56    9.48
   0 -10   0  266.28    9.53
   0  10   0  250.81    9.46
   0  10   0  239.76    9.44
  -2 -10   0   78.27    2.78
   2 -10   0   70.69    2.70
  -2 -10   0   68.75    2.71
   2 -10   0   76.89    2.77
   2  10   0   74.15    2.69
   2  10   0   70.06    2.64
  -2  10   0   67.82    2.69
  -2  10   0   58.52    2.67
   4 -10   0   14.35    0.72
  -4 -10   0   13.37    0.68
  -4 -10   0   14.74    0.64
   4 -10   0   13.96    0.61
  -4  10   0   14.42    0.61
  -4  10   0   12.99    0.62
   4  10   0   13.40    0.61
   6 -10   0   83.97    3.24
  -6 -10   0   87.06    3.19
  -6 -10   0   81.87    3.31
   6 -10   0   85.57    3.36
  -6  10   0   86.81    3.23
  -6  10   0   83.55    3.27
   6  10   0   83.36    3.24
   6  10   0   90.75    3.26
  -8 -10   0   90.09    3.33
   8 -10   0   87.52    3.36
  -8 -10   0   87.12    3.45
   8 -10   0   85.08    3.49
  -8  10   0   91.51    3.42
  -8  10   0   87.97    3.34
   8  10   0   91.56    3.38
   8  10   0   87.02    3.36
  10 -10   0   15.45    0.92
 -10 -10   0   17.21    0.73
 -10  10   0   17.61    0.74
 -10  10   0   17.16    0.83
  10  10   0   18.03    0.80
  10  10   0   17.62    0.91
  12 -10   0   18.88    1.06
 -12 -10   0   18.40    0.80
  12  10   0   18.35    0.86
 -12  10   0   18.25    0.91
  12  10   0   16.79    0.99
  14 -10   0   37.86    1.90
 -14  10   0   40.30    1.73
  14  10   0   39.01    1.84
  -1 -11   0   70.23    2.62
   1 -11   0   67.54    2.66
   1 -11   0   66.89    2.61
  -1 -11   0   70.60    2.68
   1  11   0   71.30    2.59
  -1  11   0   66.99    2.59
   1  11   0   67.41    2.56
  -1  11   0   60.14    2.57
  -3 -11   0   28.95    1.23
   3 -11   0   28.19    1.24
   3 -11   0   27.76    1.15
  -3 -11   0   27.48    1.16
   3  11   0   27.67    1.09
   3  11   0   30.17    1.15
  -3  11   0   28.76    1.15
  -3  11   0   25.61    1.13
  -5 -11   0   18.86    0.87
   5 -11   0   17.55    0.89
   5 -11   0   18.69    0.78
  -5  11   0   18.69    0.78
   5  11   0   17.93    0.78
  -5  11   0   17.16    0.79
  -7 -11   0   31.68    1.23
   7 -11   0   31.01    1.28
  -7 -11   0   30.15    1.36
   7 -11   0   30.43    1.41
   7  11   0   31.86    1.28
  -7  11   0   31.65    1.33
   7  11   0   34.51    1.31
  -7  11   0   32.19    1.27
   9 -11   0   30.52    1.26
   9 -11   0   29.04    1.42
  -9 -11   0   30.26    1.37
  -9 -11   0   30.55    1.22
   9  11   0   34.27    1.27
   9  11   0   29.38    1.28
  -9  11   0   30.55    1.24
  -9  11   0   32.85    1.34
  11 -11   0   13.85    0.88
 -11 -11   0   14.48    0.65
 -11  11   0   15.28    0.78
  11  11   0   13.26    0.84
  11  11   0   15.26    0.73
  13 -11   0   10.16    0.84
 -13  11   0   10.99    0.69
  13  11   0   10.03    0.79
  13  11   0   11.43    0.63
   0 -12   0    3.45    0.27
   0 -12   0    3.48    0.33
   0  12   0    3.98    0.25
   0  12   0    3.56    0.23
  -2 -12   0   15.68    0.74
  -2 -12   0   16.86    0.81
   2 -12   0   16.77    0.73
   2 -12   0   16.84    0.79
   2  12   0   16.57    0.71
  -2  12   0   16.52    0.71
   2  12   0   16.29    0.67
  -2  12   0   14.10    0.70
  -4 -12   0   33.42    1.37
   4 -12   0   31.09    1.27
   4 -12   0   30.55    1.38
  -4 -12   0   31.66    1.30
  -4  12   0   26.36    1.25
   4  12   0   32.56    1.26
   4  12   0   31.24    1.21
  -4  12   0   32.17    1.27
   6 -12   0   13.80    0.77
  -6 -12   0   13.20    0.74
   6 -12   0   14.07    0.64
   6  12   0   15.22    0.65
  -6  12   0   14.96    0.65
  -6  12   0   12.62    0.66
  -8 -12   0    9.00    0.42
   8 -12   0    9.31    0.47
  -8 -12   0    8.90    0.56
   8 -12   0    9.18    0.62
   8  12   0    9.18    0.51
   8  12   0   10.05    0.48
  -8  12   0    9.54    0.47
  -8  12   0    8.87    0.52
  10 -12   0    8.00    0.63
 -10 -12   0    8.15    0.40
 -10  12   0    8.28    0.43
 -10  12   0    8.33    0.54
  10  12   0    7.98    0.49
  12 -12   0    2.55    0.44
  12  12   0    2.08    0.41
 -12  12   0    2.46    0.34
  12  12   0    2.31    0.30
  14 -12   0    4.47    0.64
 -14  12   0    3.92    0.46
  14  12   0    2.72    0.49
   1 -13   0   -0.01    0.09
   1 -13   0    0.14    0.12
  -1 -13   0    0.25    0.13
  -1 -13   0    0.17    0.10
  -1  13   0    0.20    0.09
   1  13   0    0.27    0.09
  -1  13   0    0.30    0.10
   1  13   0    0.17    0.08
   3 -13   0    0.21    0.14
   3 -13   0    0.07    0.10
  -3 -13   0    0.00    0.10
  -3 -13   0    0.03    0.12
   3  13   0   -0.01    0.07
  -3  13   0    0.21    0.11
   3  13   0    0.18    0.10
  -3  13   0    0.15    0.10
   5 -13   0    1.01    0.24
  -5 -13   0    1.07    0.24
   5 -13   0    1.04    0.16
  -5 -13   0    0.98    0.18
  -5  13   0    0.91    0.16
   5  13   0    1.16    0.16
  -5  13   0    0.88    0.16
   5  13   0    1.07    0.14
   7 -13   0    0.15    0.17
  -7 -13   0    0.28    0.17
   7 -13   0    0.41    0.12
  -7  13   0    0.19    0.12
  -7  13   0    0.17    0.14
   7  13   0    0.16    0.12
   7  13   0    0.30    0.12
   9 -13   0    0.21    0.22
   9 -13   0    0.59    0.19
  -9 -13   0    0.61    0.21
  -9 -13   0    0.31    0.10
  -9  13   0    0.52    0.14
  -9  13   0    0.33    0.18
   9  13   0    0.53    0.17
   9  13   0    0.49    0.14
  11 -13   0   -0.09    0.24
  11  13   0    0.05    0.24
 -11  13   0    0.12    0.19
  11  13   0   -0.11    0.16
  13 -13   0    0.03    0.31
  13  13   0    0.01    0.19
 -13  13   0    0.25    0.25
  13  13   0    0.13    0.30
   0 -14   0    0.87    0.17
   0 -14   0    1.45    0.23
   0  14   0    1.47    0.16
   0  14   0    1.36    0.17
  -2 -14   0    8.12    0.48
   2 -14   0    7.89    0.51
  -2 -14   0    9.04    0.56
   2 -14   0    8.76    0.47
   2  14   0    8.84    0.43
  -2  14   0    8.41    0.44
  -2  14   0    7.40    0.42
   2  14   0    8.09    0.39
   4 -14   0    8.79    0.48
  -4 -14   0    9.09    0.52
  -4 -14   0    9.60    0.59
   4 -14   0    8.51    0.58
  -4  14   0    7.86    0.46
  -4  14   0    9.03    0.48
   4  14   0    9.64    0.46
   4  14   0    9.06    0.42
  -6 -14   0    0.45    0.20
   6 -14   0    0.59    0.22
   6 -14   0    0.51    0.14
  -6  14   0    0.37    0.15
   6  14   0    0.34    0.11
   6  14   0    0.47    0.13
  -6  14   0    0.51    0.15
   8 -14   0    2.32    0.24
   8 -14   0    2.22    0.37
  -8 -14   0    2.34    0.33
   8  14   0    2.53    0.24
   8  14   0    1.55    0.24
  -8  14   0    2.51    0.24
  -8  14   0    1.45    0.24
  10 -14   0   11.75    0.80
 -10 -14   0   11.06    0.72
  10  14   0   10.30    0.62
 -10  14   0   11.43    0.57
 -10  14   0   11.18    0.67
  12 -14   0    1.83    0.44
  12  14   0    2.83    0.46
 -12  14   0    2.24    0.35
  12  14   0    2.59    0.34
  -1 -15   0   16.81    0.82
   1 -15   0   17.02    0.87
  -1 -15   0   15.57    0.87
   1 -15   0   17.90    0.81
   1  15   0   18.19    0.74
   1  15   0   17.25    0.76
  -1  15   0   17.89    0.77
  -1  15   0   17.10    0.75
   3 -15   0   60.43    2.38
  -3 -15   0   59.88    2.50
  -3 -15   0   57.09    2.41
   3 -15   0   58.43    2.47
   3  15   0   63.23    2.35
  -3  15   0   58.83    2.34
  -3  15   0   65.00    2.37
   3  15   0   58.80    2.30
   5 -15   0   32.11    1.49
  -5 -15   0   34.20    1.51
   5 -15   0   32.33    1.35
  -5 -15   0   30.10    1.39
   5  15   0   33.11    1.32
  -5  15   0   34.20    1.36
   5  15   0   32.90    1.28
  -5  15   0   29.35    1.33
   7 -15   0    8.65    0.48
   7 -15   0    7.69    0.69
  -7 -15   0    9.05    0.63
   7  15   0    8.46    0.52
  -7  15   0    7.15    0.49
  -7  15   0    9.26    0.51
   7  15   0    8.21    0.44
   7  15   0    9.68    0.47
   9 -15   0   20.77    1.21
  -9 -15   0   22.83    1.14
   9  15   0   23.90    0.98
  -9  15   0   20.52    1.05
   9  15   0   23.08    1.06
  -9  15   0   23.69    1.01
  11 -15   0   22.37    1.25
 -11  15   0   20.86    1.07
  11  15   0   21.56    1.04
  13 -15   0    4.70    0.66
 -13  15   0    4.88    0.52
  13  15   0    5.35    0.49
  13  15   0    5.78    0.65
   0 -16   0   57.63    2.30
   0 -16   0   54.97    2.37
   0  16   0   59.59    2.22
   0  16   0   57.08    2.24
   2 -16   0   54.52    2.38
  -2 -16   0   55.76    2.32
   2 -16   0   58.35    2.30
  -2 -16   0   58.50    2.42
   2  16   0   56.07    2.25
  -2  16   0   60.15    2.27
   2  16   0   58.37    2.21
  -2  16   0   59.16    2.24
   4 -16   0   54.12    2.29
  -4 -16   0   54.13    2.32
   4 -16   0   54.22    2.17
  -4 -16   0   53.80    2.22
   4  16   0   53.79    2.09
  -4  16   0   58.16    2.17
  -4  16   0   51.28    2.12
   4  16   0   54.73    2.13
   6 -16   0   48.34    2.16
  -6 -16   0   51.10    2.18
   6 -16   0   48.38    1.98
   6  16   0   50.76    2.06
  -6  16   0   51.75    2.00
  -6  16   0   46.03    1.98
   6  16   0   50.18    1.95
  -8 -16   0   43.40    1.92
   8 -16   0   42.63    1.98
   8 -16   0   42.91    1.75
  -8  16   0   46.52    1.78
  -8  16   0   39.30    1.78
   8  16   0   44.82    1.73
   8  16   0   40.98    1.80
 -10 -16   0   25.57    1.31
  10 -16   0   25.19    1.40
  10  16   0   25.75    1.21
 -10  16   0   25.70    1.22
 -10  16   0   26.69    1.15
  12 -16   0   14.10    1.04
 -12  16   0   13.32    0.82
  12  16   0   12.55    0.92
  12  16   0   14.52    0.82
  -1 -17   0  112.92    4.47
   1 -17   0  112.84    4.54
   1 -17   0  113.89    4.45
  -1 -17   0  112.92    4.55
  -1  17   0  119.06    4.37
   1  17   0  116.54    4.40
   1  17   0  122.10    4.36
  -1  17   0  115.39    4.40
  -3 -17   0   28.34    1.32
   3 -17   0   28.41    1.28
   3 -17   0   29.11    1.39
  -3 -17   0   31.59    1.45
   3  17   0   29.56    1.24
  -3  17   0   31.10    1.23
  -3  17   0   30.98    1.26
   3  17   0   30.21    1.20
  -5 -17   0   37.94    1.77
   5 -17   0   35.90    1.72
   5 -17   0   38.24    1.58
  -5 -17   0   36.72    1.65
   5  17   0   38.48    1.54
  -5  17   0   37.48    1.55
  -5  17   0   40.95    1.59
   7 -17   0   82.26    3.21
   7 -17   0   79.88    3.42
  -7 -17   0   83.88    3.43
   7  17   0   77.47    3.26
  -7  17   0   80.79    3.22
  -7  17   0   88.59    3.25
   7  17   0   84.73    3.18
   9 -17   0   37.69    1.92
  -9 -17   0   40.82    1.87
   9  17   0   38.39    1.75
  -9  17   0   44.28    1.72
   9  17   0   43.36    1.66
  -9  17   0   38.68    1.73
  11 -17   0   16.34    1.15
 -11 -17   0   17.42    1.07
 -11  17   0   18.82    0.96
  11  17   0   17.57    0.94
   0 -18   0  128.10    5.35
   0 -18   0  136.31    5.28
   0  18   0  138.72    5.21
   0  18   0  146.60    5.18
   2 -18   0   36.58    1.74
  -2 -18   0   37.40    1.77
  -2 -18   0   38.70    1.69
   2 -18   0   37.71    1.65
   2  18   0   39.13    1.60
  -2  18   0   43.06    1.58
  -2  18   0   40.99    1.61
   2  18   0   41.55    1.56
  -4 -18   0    8.96    0.67
   4 -18   0    8.73    0.52
   4 -18   0    8.77    0.63
  -4 -18   0    7.92    0.57
   4  18   0    8.46    0.47
  -4  18   0    8.93    0.47
  -4  18   0    8.97    0.51
   6 -18   0   64.99    2.87
  -6 -18   0   70.00    2.93
   6 -18   0   66.74    2.69
  -6  18   0   66.38    2.67
   6  18   0   68.10    2.65
  -6  18   0   72.96    2.72
  -8 -18   0   72.09    2.92
   8 -18   0   62.06    2.89
   8 -18   0   65.95    2.69
   8  18   0   68.95    2.63
  -8  18   0   74.98    2.72
   8  18   0   61.52    2.73
  -8  18   0   66.16    2.69
 -10 -18   0    8.87    0.78
  10 -18   0    7.80    0.83
  10  18   0    7.25    0.62
 -10  18   0    9.50    0.57
 -10  18   0    7.79    0.58
   1 -19   0   54.94    2.49
   1 -19   0   57.33    2.41
  -1 -19   0   55.38    2.51
  -1 -19   0   59.20    2.43
  -1  19   0   59.78    2.34
  -1  19   0   65.05    2.31
   1  19   0   59.12    2.34
   1  19   0   63.63    2.30
  -3 -19   0   15.03    0.84
  -3 -19   0   15.77    0.94
   3 -19   0   15.30    0.79
   3 -19   0   15.21    0.90
  -3  19   0   16.56    0.71
   3  19   0   15.19    0.72
  -3  19   0   16.01    0.75
   5 -19   0   31.03    1.36
  -5 -19   0   31.28    1.58
   5 -19   0   28.99    1.49
  -5 -19   0   30.83    1.44
  -5  19   0   32.49    1.36
  -5  19   0   31.80    1.31
   5  19   0   32.04    1.31
  -7 -19   0   69.97    2.88
   7 -19   0   63.57    2.58
   7 -19   0   57.95    2.77
  -7  19   0   66.04    2.57
   7  19   0   61.51    2.63
  -7  19   0   69.55    2.62
  -9 -19   0   19.84    1.17
   9 -19   0   18.86    1.20
   9  19   0   18.07    1.02
  -9  19   0   22.21    1.01
  -9  19   0   19.60    0.97
   9  19   0   20.13    0.89
  11 -19   0    4.25    0.64
 -11 -19   0    4.86    0.61
 -11  19   0    5.66    0.51
  11  19   0    4.51    0.51
   0 -20   0   24.56    1.17
   0 -20   0   23.18    1.24
   0  20   0   27.09    1.04
   0  20   0   24.61    1.08
   2 -20   0   19.33    0.94
  -2 -20   0   17.98    1.04
  -2 -20   0   19.62    0.98
   2 -20   0   18.96    1.04
  -2  20   0   20.49    0.83
   2  20   0   18.55    0.86
  -2  20   0   19.41    0.88
  -4 -20   0   14.55    0.83
   4 -20   0   13.90    0.75
   4 -20   0   13.65    0.87
  -4 -20   0   12.15    0.89
  -4  20   0   14.93    0.73
   4  20   0   14.10    0.68
  -4  20   0   14.66    0.67
  -6 -20   0   16.39    1.07
   6 -20   0   14.22    0.98
   6 -20   0   15.54    0.83
   6  20   0   16.58    0.77
  -6  20   0   17.27    0.79
  -6  20   0   18.46    0.86
  -8 -20   0   19.99    1.17
   8 -20   0   16.94    1.11
   8  20   0   16.48    0.95
   8  20   0   16.83    0.82
  -8  20   0   19.90    0.94
  -8  20   0   18.36    0.88
  10 -20   0    8.18    0.85
 -10 -20   0   10.69    0.89
  10  20   0    8.77    0.71
 -10  20   0    9.57    0.63
 -10  20   0   10.06    0.65
   1 -21   0    3.23    0.43
  -1 -21   0    3.96    0.42
  -1 -21   0    3.80    0.46
   1 -21   0    3.75    0.39
   1  21   0    3.91    0.31
  -1  21   0    3.45    0.30
   3 -21   0    4.84    0.56
  -3 -21   0    5.57    0.61
  -3 -21   0    5.87    0.55
   3 -21   0    5.97    0.48
  -3  21   0    5.77    0.35
   3  21   0    5.50    0.38
  -3  21   0    5.74    0.41
  -5 -21   0    1.94    0.43
   5 -21   0    1.99    0.39
  -5 -21   0    2.12    0.37
   5 -21   0    1.49    0.28
   5  21   0    1.47    0.21
  -5  21   0    1.90    0.27
  -5  21   0    2.07    0.24
   7 -21   0    1.49    0.38
   7 -21   0    0.89    0.24
  -7 -21   0    1.06    0.41
  -7  21   0    0.86    0.21
  -7  21   0    0.79    0.25
   7  21   0    1.44    0.29
   7  21   0    0.80    0.19
   9 -21   0    3.76    0.57
  -9 -21   0    4.43    0.64
  -9  21   0    4.90    0.42
  -9  21   0    4.90    0.47
   9  21   0    4.06    0.48
   9  21   0    4.39    0.42
   0 -22   0    0.26    0.23
   0 -22   0    0.72    0.24
   0  22   0    0.24    0.15
   2 -22   0   -0.11    0.22
   2 -22   0    0.10    0.20
  -2 -22   0    0.69    0.28
  -2 -22   0    0.02    0.21
   2  22   0    0.22    0.15
  -2  22   0   -0.02    0.15
  -4 -22   0   -0.29    0.23
  -4 -22   0    0.38    0.30
   4 -22   0    0.40    0.22
   4 -22   0    0.63    0.30
  -4  22   0    0.31    0.14
  -4  22   0    0.15    0.18
   4  22   0    0.48    0.16
   6 -22   0    0.01    0.20
  -6 -22   0    0.10    0.32
   6 -22   0    0.14    0.27
  -6  22   0   -0.03    0.19
   6  22   0    0.09    0.20
   6  22   0    0.14    0.15
  -6  22   0   -0.08    0.15
  -8 -22   0   -0.37    0.32
   8 -22   0   -0.18    0.28
  -8  22   0   -0.11    0.17
  -8  22   0   -0.08    0.21
   8  22   0    0.22    0.16
   8  22   0    0.06    0.23
  -1 -23   0    1.49    0.37
   1 -23   0    2.39    0.42
  -1 -23   0    2.53    0.37
   1 -23   0    2.35    0.35
  -1  23   0    2.73    0.28
   1  23   0    2.00    0.25
   3 -23   0   15.42    0.84
  -3 -23   0   15.20    0.99
  -3 -23   0   16.32    0.93
   3 -23   0   15.68    0.99
   3  23   0   14.03    0.72
  -3  23   0   15.25    0.77
  -5 -23   0    7.52    0.77
   5 -23   0    6.70    0.54
   5 -23   0    6.96    0.71
   5  23   0    6.43    0.43
  -5  23   0    6.47    0.41
  -5  23   0    6.37    0.50
   7 -23   0    0.67    0.35
  -7 -23   0    0.07    0.37
   7  23   0    0.75    0.26
   7  23   0    0.59    0.19
  -7  23   0    0.78    0.21
  -7  23   0    0.42    0.24
   0 -24   0   10.72    0.82
   0 -24   0   10.76    0.73
   0  24   0   11.10    0.60
  -2 -24   0   23.03    1.36
  -2 -24   0   27.53    1.31
   2 -24   0   27.33    1.24
   2 -24   0   23.98    1.36
   2  24   0   25.47    1.12
  -2  24   0   25.05    1.13
   4 -24   0   30.14    1.40
  -4 -24   0   31.29    1.63
  -4 -24   0   29.95    1.48
   4 -24   0   31.10    1.60
   4  24   0   29.19    1.29
  -4  24   0   31.75    1.34
   6 -24   0    9.39    0.64
   6 -24   0    8.42    0.82
  -6 -24   0    9.08    0.91
  -6  24   0    8.99    0.61
   6  24   0    9.16    0.65
   6  24   0    9.32    0.54
   1 -25   0   25.83    1.29
   1 -25   0   26.44    1.43
  -1 -25   0   28.03    1.34
  -1 -25   0   25.82    1.42
  -1  25   0   27.29    1.18
   1  25   0   25.61    1.16
  -3 -25   0   26.07    1.45
  -3 -25   0   25.75    1.35
   3 -25   0   27.59    1.28
   3 -25   0   26.08    1.45
  -3  25   0   26.20    1.19
   3  25   0   26.57    1.16
  -5 -25   0   18.57    1.28
   5 -25   0   19.80    1.24
   5 -25   0   21.12    1.05
   5  25   0   19.33    0.92
  -5  25   0   20.41    0.98
   0 -26   0   42.97    1.87
   0 -26   0   39.33    1.97
   0  26   0   40.63    1.71
  -2 -26   0   19.34    1.24
   2 -26   0   21.91    1.12
   2 -26   0   20.81    1.25
  -2 -26   0   22.67    1.18
   2  26   0   21.46    0.98
  -2  26   0   19.74    0.98
  -4 -26   0   12.33    0.99
   4 -26   0   12.65    0.98
   4 -26   0   13.95    0.82
   4  26   0   13.12    0.69
  -4  26   0   12.51    0.72
   1 -27   0   34.76    1.79
  -1 -27   0   32.52    1.76
  -1 -27   0   37.47    1.68
   1 -27   0   37.03    1.66
   1  27   0   32.97    1.48
  -1  27   0   34.35    1.49
 -14   0   1    0.00    0.14
  14   0  -1   -0.01    0.23
  12   0  -1    0.02    0.17
 -12   0   1    0.09    0.11
  12   0  -1    0.00    0.09
 -10   0   1    0.07    0.08
  10   0  -1    0.03    0.07
  10   0  -1   -0.02    0.12
  -8   0   1    0.21    0.07
   8   0  -1    0.13    0.07
   8   0  -1    0.19    0.11
  -6   0   1    0.02    0.04
   6   0  -1    0.10    0.07
   6   0  -1    0.04    0.05
  -4   0   1    0.02    0.03
   4   0  -1    0.08    0.04
   4   0  -1    0.04    0.05
  -2   0   1    0.04    0.03
   2   0  -1    0.01    0.03
   2   0  -1    0.05    0.03
   0   0   1    0.06    0.01
   0   0   1    0.01    0.01
   0   0  -1    0.05    0.02
   0   0  -1    0.04    0.01
   0   0   1    0.08    0.02
   0   0   1    0.11    0.02
  -2   0  -1    0.04    0.02
  -2   0  -1    0.04    0.02
  -2   0  -1    0.06    0.02
   2   0   1    0.02    0.02
  -4   0  -1    0.12    0.04
   4   0   1    0.06    0.04
   4   0   1    0.10    0.03
   4   0   1    0.02    0.02
  -4   0  -1    0.05    0.03
  -6   0  -1    0.06    0.05
   6   0   1    0.05    0.07
  -6   0  -1    0.06    0.04
   6   0   1    0.01    0.03
   8   0   1   -0.03    0.05
  -8   0  -1   -0.04    0.04
  -8   0  -1    0.22    0.08
   8   0   1    0.01    0.09
  10   0   1    0.01    0.06
 -10   0  -1    0.07    0.09
 -10   0  -1    0.08    0.06
  10   0   1    0.03    0.13
 -12   0  -1    0.04    0.12
  12   0   1    0.04    0.18
  14   0   1    0.16    0.25
 -14   0  -1    0.08    0.16
 -15  -1   1    6.61    0.45
  15  -1  -1    5.70    0.61
  15   1  -1    7.03    0.67
 -15   1   1    6.83    0.46
  13  -1  -1    7.27    0.58
 -13  -1   1    7.69    0.44
 -13   1   1    7.54    0.45
  13   1  -1    7.57    0.58
  11  -1  -1    2.78    0.22
  11  -1  -1    2.33    0.30
 -11  -1   1    2.53    0.22
 -11   1   1    2.23    0.22
  11   1  -1    2.30    0.22
  11   1  -1    2.38    0.31
   9  -1  -1   11.61    0.59
  -9  -1   1   11.58    0.51
   9  -1  -1   11.24    0.51
  -9   1   1   11.51    0.52
   9   1  -1   11.80    0.52
   9   1  -1   10.87    0.59
   7  -1  -1   24.48    1.05
   7  -1  -1   26.17    1.00
  -7  -1   1   25.54    0.99
   7   1  -1   24.87    1.07
   7   1  -1   25.41    1.01
  -7   1   1   25.41    1.00
  -5  -1   1    6.83    0.28
   5  -1  -1    6.56    0.29
   5  -1  -1    6.09    0.32
  -5   1   1    6.54    0.29
   5   1  -1    6.09    0.33
   5   1  -1    6.38    0.29
  -3  -1   1   12.48    0.48
   3  -1  -1   11.95    0.50
   3  -1  -1   12.09    0.48
   3   1  -1   11.43    0.48
  -3   1   1   12.89    0.50
   1  -1  -1   65.87    2.29
  -1  -1   1   61.14    2.29
  -1  -1   1   62.27    2.30
   1  -1  -1   56.86    2.32
  -1  -1   1   62.75    2.29
  -1  -1   1   63.66    2.28
   1  -1  -1   63.59    2.28
   1  -1  -1   62.16    2.29
   1   1  -1   63.45    2.28
  -1   1   1   55.03    2.31
  -1   1   1   62.25    2.28
  -1   1   1   64.77    2.29
   1   1  -1   61.13    2.29
   1   1  -1   57.46    2.30
   1  -1   1   19.10    0.71
   1  -1   1   18.73    0.70
   1  -1   1   18.00    0.68
  -1  -1  -1   17.87    0.69
  -1  -1  -1   18.57    0.70
  -1  -1  -1   17.16    0.69
   1   1   1   18.54    0.70
  -1   1  -1   18.09    0.68
   1   1   1   18.07    0.69
   1   1   1   20.08    0.69
   1   1   1   18.65    0.70
  -1   1  -1   17.73    0.69
  -1   1  -1   18.13    0.70
   1   1   1   18.49    0.69
  -3  -1  -1    7.18    0.29
   3  -1   1    7.27    0.31
  -3  -1  -1    6.97    0.28
  -3  -1  -1    7.02    0.29
  -3   1  -1    7.27    0.29
   3   1   1    7.24    0.31
  -3   1  -1    7.07    0.29
   3   1   1    6.27    0.29
  -5  -1  -1   31.07    1.21
   5  -1   1   31.70    1.24
  -5  -1  -1   32.19    1.20
   5   1   1   31.44    1.18
  -5   1  -1   30.89    1.21
  -5   1  -1   32.59    1.20
   5   1   1   30.65    1.24
  -7  -1  -1   16.22    0.69
  -7  -1  -1   15.91    0.66
   7  -1   1   16.51    0.73
   7  -1   1   17.79    0.65
  -7   1  -1   16.35    0.69
   7   1   1   16.96    0.73
  -7   1  -1   17.12    0.66
   7   1   1   16.81    0.66
  -9  -1  -1    3.21    0.22
  -9  -1  -1    2.94    0.17
   9  -1   1    3.45    0.32
   9  -1   1    2.87    0.16
  -9   1  -1    2.79    0.22
  -9   1  -1    3.07    0.17
   9   1   1    2.88    0.18
   9   1   1    2.90    0.29
  11  -1   1    8.83    0.55
 -11  -1  -1    7.97    0.43
 -11   1  -1    8.26    0.44
  11   1   1    7.51    0.52
  13  -1   1    9.66    0.67
 -13  -1  -1    9.97    0.53
  13   1   1    7.98    0.63
 -13   1  -1    9.63    0.54
  15  -1   1    1.02    0.35
 -15  -1  -1    1.33    0.24
  15   1   1    1.37    0.37
 -15   1  -1    0.91    0.23
  14  -2  -1   19.74    1.06
 -14  -2   1   19.75    0.89
 -14   2   1   20.06    0.91
  14   2  -1   18.35    1.04
 -12  -2   1   10.10    0.51
  12  -2  -1   10.10    0.64
  12  -2  -1    9.72    0.53
  12   2  -1   10.55    0.51
  12   2  -1    9.62    0.62
 -12   2   1   10.39    0.52
  10  -2  -1    9.71    0.56
 -10  -2   1   10.62    0.47
  10  -2  -1   10.05    0.46
  10   2  -1    9.90    0.48
 -10   2   1    9.80    0.48
  10   2  -1    9.14    0.56
  -8  -2   1   44.62    1.74
   8  -2  -1   47.07    1.75
   8  -2  -1   44.00    1.81
   8   2  -1   46.42    1.76
   8   2  -1   45.62    1.84
  -8   2   1   45.54    1.76
  -6  -2   1   65.64    2.46
   6  -2  -1   64.70    2.52
   6  -2  -1   67.44    2.47
  -6   2   1   66.41    2.48
   6   2  -1   66.75    2.53
   6   2  -1   63.00    2.48
   4  -2  -1   31.75    1.28
   4  -2  -1   33.43    1.26
  -4  -2   1   33.54    1.25
  -4  -2   1   32.34    1.29
   4   2  -1   31.85    1.26
  -4   2   1   35.14    1.27
  -2  -2   1   28.24    1.12
  -2  -2   1   31.44    1.09
   2  -2  -1   29.07    1.10
   2  -2  -1   29.42    1.11
  -2  -2   1   27.69    1.08
  -2   2   1   29.02    1.09
   2   2  -1   28.74    1.10
   2   2  -1   28.95    1.08
   0  -2  -1   47.77    1.76
   0  -2   1   46.40    1.76
   0  -2  -1   48.17    1.76
   0  -2  -1   46.62    1.77
   0  -2   1   46.43    1.75
   0  -2   1   47.06    1.76
   0  -2   1   47.38    1.78
   0   2   1   48.45    1.76
   0   2  -1   46.48    1.76
   0   2  -1   47.12    1.75
   0   2  -1   47.24    1.76
   0   2   1   48.17    1.77
   0   2   1   48.72    1.76
   0   2   1   47.67    1.78
  -2  -2  -1   39.95    1.61
   2  -2   1   44.42    1.63
  -2  -2  -1   41.99    1.60
  -2  -2  -1   44.46    1.61
  -2  -2  -1   42.63    1.60
   2   2   1   45.18    1.62
  -2   2  -1   41.72    1.60
  -2   2  -1   42.74    1.60
   4  -2   1   57.23    2.18
  -4  -2  -1   57.99    2.16
  -4  -2  -1   56.95    2.14
  -4   2  -1   56.66    2.16
   4   2   1   57.50    2.18
  -4   2  -1   58.32    2.15
  -6  -2  -1   55.74    2.10
  -6  -2  -1   54.92    2.07
   6  -2   1   55.91    2.14
  -6   2  -1   56.50    2.09
   6   2   1   55.28    2.14
   6   2   1   54.98    2.07
  -6   2  -1   54.27    2.10
  -8  -2  -1   21.04    0.82
  -8  -2  -1   20.42    0.85
   8  -2   1   20.61    0.92
   8   2   1   20.81    0.82
   8   2   1   21.20    0.91
  -8   2  -1   21.94    0.83
  -8   2  -1   20.21    0.86
 -10  -2  -1   13.33    0.60
 -10  -2  -1   13.19    0.54
  10  -2   1   12.70    0.69
  10   2   1   13.40    0.57
  10   2   1   13.34    0.68
 -10   2  -1   13.55    0.55
 -10   2  -1   13.20    0.61
 -12  -2  -1   19.81    0.88
  12  -2   1   19.53    1.01
 -12   2  -1   19.65    0.89
  12   2   1   21.16    1.00
  14  -2   1   13.97    0.87
 -14  -2  -1   14.03    0.70
  14   2   1   13.45    0.85
 -14   2  -1   12.99    0.70
  15  -3  -1   11.20    0.82
 -15  -3   1   11.49    0.61
 -15   3   1   11.18    0.63
  15   3  -1   11.30    0.80
 -13  -3   1   48.12    1.94
  13  -3  -1   49.25    2.10
 -13   3   1   49.00    1.96
  13   3  -1   49.41    2.09
  11  -3  -1   60.29    2.50
  11  -3  -1   65.40    2.38
 -11  -3   1   61.58    2.39
  11   3  -1   61.80    2.41
 -11   3   1   61.46    2.41
  11   3  -1   61.08    2.51
   9  -3  -1   29.59    1.12
   9  -3  -1   28.12    1.21
  -9  -3   1   27.95    1.11
  -9   3   1   27.21    1.13
   9   3  -1   28.32    1.13
   9   3  -1   26.76    1.21
  -7  -3   1   52.85    2.00
   7  -3  -1   55.46    2.01
   7  -3  -1   52.79    2.07
   7   3  -1   51.70    2.08
   7   3  -1   51.53    2.02
  -7   3   1   52.43    2.02
   5  -3  -1  156.81    5.72
  -5  -3   1  155.87    5.70
  -5  -3   1  149.87    5.76
   5  -3  -1  155.22    5.76
  -5   3   1  159.18    5.73
  -5   3   1  148.61    5.69
   5   3  -1  153.72    5.72
   3  -3  -1  139.43    5.17
   3  -3  -1  139.06    5.15
  -3  -3   1  141.88    5.13
  -3  -3   1  135.63    5.18
  -3   3   1  139.15    5.18
   3   3  -1  138.97    5.13
   3   3  -1  139.21    5.15
   1  -3  -1  101.86    3.72
   1  -3  -1  103.16    3.73
   1  -3  -1  109.64    3.74
  -1  -3   1   95.83    3.75
   1   3  -1   99.71    3.71
  -1   3   1   91.83    3.76
   1   3  -1  101.50    3.72
  -1  -3  -1  219.16    7.86
   1  -3   1  216.80    7.88
  -1  -3  -1  200.55    7.85
   1  -3   1  224.89    7.89
  -1  -3  -1  209.33    7.94
  -1   3  -1  201.69    7.90
  -1   3  -1  218.14    7.83
  -1   3  -1  206.17    7.94
   1   3   1  216.85    7.85
  -3  -3  -1  174.95    6.58
  -3  -3  -1  175.48    6.56
   3  -3   1  182.53    6.60
  -3  -3  -1  180.62    6.56
  -3  -3  -1  183.18    6.58
  -3   3  -1  165.96    6.56
  -3   3  -1  179.55    6.56
  -5  -3  -1   44.69    1.72
  -5  -3  -1   45.60    1.71
   5  -3   1   44.99    1.77
  -5   3  -1   46.31    1.72
  -5   3  -1   44.14    1.72
   5   3   1   45.10    1.76
   5   3   1   46.60    1.71
  -7  -3  -1   45.42    1.70
   7  -3   1   43.51    1.78
  -7  -3  -1   45.63    1.73
  -7   3  -1   46.43    1.71
   7   3   1   45.85    1.70
  -7   3  -1   44.17    1.73
   7   3   1   42.99    1.78
  -9  -3  -1   93.88    3.49
   9  -3   1   91.45    3.61
  -9  -3  -1   94.63    3.54
  -9   3  -1   91.46    3.55
   9   3   1   92.50    3.61
  -9   3  -1   95.58    3.50
   9   3   1   94.49    3.51
  11  -3   1   55.29    2.25
 -11  -3  -1   54.67    2.13
  11   3   1   53.59    2.20
  11   3   1   53.79    2.22
 -11   3  -1   55.25    2.15
  13  -3   1   14.14    0.87
 -13  -3  -1   15.15    0.72
  13   3   1   14.67    0.83
 -13   3  -1   15.06    0.74
 -15  -3  -1   15.88    0.81
  15  -3   1   16.82    1.04
 -15   3  -1   16.70    0.85
  15   3   1   16.60    1.00
  14  -4  -1   21.71    1.13
 -14  -4   1   19.90    0.90
  14   4  -1   19.73    1.07
 -14   4   1   19.60    0.93
  12  -4  -1  103.93    4.08
 -12  -4   1  105.47    3.93
 -12   4   1  102.07    3.96
  12   4  -1  101.10    4.07
  12   4  -1  105.50    3.96
  10  -4  -1   75.15    2.92
 -10  -4   1   74.58    2.81
  10  -4  -1   76.40    2.81
 -10   4   1   70.85    2.83
  10   4  -1   72.32    2.93
  10   4  -1   73.54    2.83
  -8  -4   1   26.73    1.04
   8  -4  -1   26.81    1.13
   8  -4  -1   27.09    1.05
   8   4  -1   26.51    1.07
  -8   4   1   26.01    1.07
   8   4  -1   25.50    1.14
   6  -4  -1  164.83    6.00
  -6  -4   1  161.06    6.06
   6  -4  -1  160.34    6.05
  -6  -4   1  162.74    5.98
  -6   4   1  160.02    6.02
   6   4  -1  163.37    6.01
  -6   4   1  158.91    5.97
  -4  -4   1  308.92   11.91
   4  -4  -1  332.84   11.92
  -4  -4   1  322.79   11.93
   4  -4  -1  328.15   11.89
   4   4  -1  317.65   11.89
  -4   4   1  337.95   11.92
  -4   4   1  307.12   11.87
  -2  -4   1   89.19    3.39
   2  -4  -1   96.58    3.38
   2  -4  -1   94.26    3.36
  -2   4   1   86.98    3.37
   2   4  -1   91.54    3.35
   2   4  -1   91.55    3.36
  -2   4   1   81.42    3.39
   0  -4  -1  163.28    6.39
   0  -4  -1  177.46    6.33
   0  -4  -1  171.13    6.33
   0  -4   1  178.82    6.30
   0  -4   1  175.26    6.35
   0   4  -1  162.15    6.31
   0   4   1  173.36    6.33
   0   4   1  183.00    6.34
   0   4  -1  151.42    6.36
   2  -4   1  521.34   18.27
   2  -4   1  495.33   18.15
  -2  -4  -1  486.57   18.23
  -2  -4  -1  500.24   18.30
  -2  -4  -1  488.63   18.19
  -2  -4  -1  462.15   18.21
  -2   4  -1  496.58   18.27
  -2   4  -1  493.32   18.12
  -2   4  -1  480.13   18.26
  -4  -4  -1  165.46    6.09
  -4  -4  -1  166.43    6.09
  -4  -4  -1  165.51    6.12
   4  -4   1  164.20    6.15
  -4  -4  -1  162.96    6.10
  -4   4  -1  165.07    6.09
  -4   4  -1  162.27    6.10
  -6  -4  -1   27.38    1.05
   6  -4   1   26.74    1.13
  -6  -4  -1   27.00    1.07
   6   4   1   28.49    1.12
  -6   4  -1   26.37    1.08
  -6   4  -1   28.24    1.06
   6   4   1   27.08    1.05
  -8  -4  -1  128.08    4.74
  -8  -4  -1  127.67    4.78
   8  -4   1  125.55    4.86
   8   4   1  122.86    4.85
   8   4   1  129.22    4.76
  -8   4  -1  127.62    4.79
  -8   4  -1  132.07    4.76
 -10  -4  -1  149.94    5.59
  10  -4   1  147.74    5.75
 -10  -4  -1  149.24    5.64
 -10   4  -1  156.35    5.61
 -10   4  -1  149.51    5.67
  10   4   1  150.34    5.73
  10   4   1  150.45    5.62
  12  -4   1   20.41    1.07
 -12  -4  -1   20.95    0.92
 -12   4  -1   21.47    0.95
  12   4   1   21.69    1.04
 -14  -4  -1   11.70    0.64
  14  -4   1   12.90    0.85
 -14   4  -1   12.67    0.68
  14   4   1   13.42    0.82
  15  -5  -1   10.21    0.80
 -15  -5   1   10.22    0.56
 -15   5   1   10.14    0.62
  15   5  -1   10.24    0.78
  13  -5  -1   56.01    2.35
 -13  -5   1   55.70    2.16
  13   5  -1   55.33    2.32
 -13   5   1   52.53    2.19
  13   5  -1   55.18    2.19
  11  -5  -1   81.73    3.03
 -11  -5   1   81.31    3.03
  11  -5  -1   79.23    3.18
  11   5  -1   79.63    3.07
  11   5  -1   77.16    3.18
 -11   5   1   78.26    3.07
   9  -5  -1   18.97    0.75
  -9  -5   1   18.10    0.74
   9  -5  -1   17.05    0.84
  -9   5   1   17.31    0.78
   9   5  -1   18.37    0.78
   9   5  -1   18.40    0.87
   7  -5  -1   62.67    2.51
   7  -5  -1   66.03    2.44
  -7  -5   1   66.41    2.43
  -7   5   1   65.06    2.47
   7   5  -1   62.79    2.46
  -7   5   1   63.70    2.41
  -5  -5   1  352.48   13.29
   5  -5  -1  372.80   13.29
   5  -5  -1  371.80   13.24
  -5  -5   1  358.50   13.24
  -5   5   1  365.76   13.26
  -5   5   1  330.69   13.21
   5   5  -1  358.42   13.24
   3  -5  -1  161.62    5.77
   3  -5  -1  165.93    5.81
  -3  -5   1  158.52    5.82
  -3  -5   1  164.50    5.74
  -3   5   1  132.31    5.77
   3   5  -1  159.57    5.77
  -3   5   1  146.94    5.81
   1  -5  -1    3.34    0.18
   1  -5  -1    3.88    0.21
  -1  -5   1    3.18    0.21
  -1   5   1    3.64    0.18
  -1   5   1    3.03    0.20
   1   5  -1    3.61    0.17
   1  -5   1  210.90    7.52
  -1  -5  -1  204.95    7.54
   1  -5   1  207.87    7.57
  -1  -5  -1  216.28    7.55
  -1  -5  -1  195.32    7.55
  -1   5  -1  191.79    7.51
   1   5   1  204.65    7.53
  -1   5  -1  196.00    7.53
  -3  -5  -1  416.91   16.61
  -3  -5  -1  438.65   16.71
  -3  -5  -1  431.30   16.63
  -3  -5  -1  458.57   16.76
   3  -5   1  408.27   16.60
   3  -5   1  494.68   16.68
  -3   5  -1  461.82   16.74
  -3   5  -1  443.05   16.69
  -3   5  -1  503.24   16.66
   5  -5   1   73.81    2.86
   5  -5   1   71.24    2.78
  -5  -5  -1   75.17    2.79
  -5  -5  -1   74.17    2.80
  -5  -5  -1   75.59    2.84
  -5  -5  -1   74.17    2.78
  -5   5  -1   75.20    2.81
  -5   5  -1   75.43    2.79
  -5   5  -1   75.77    2.76
  -7  -5  -1   35.59    1.34
  -7  -5  -1   35.48    1.36
   7  -5   1   32.62    1.43
  -7   5  -1   35.82    1.35
  -7   5  -1   35.36    1.38
   7   5   1   34.90    1.43
   7   5   1   34.75    1.35
  -9  -5  -1  123.19    4.59
   9  -5   1  119.82    4.73
  -9  -5  -1  123.28    4.63
  -9   5  -1  125.88    4.61
  -9   5  -1  122.36    4.66
   9   5   1  124.57    4.73
   9   5   1  124.18    4.62
  11  -5   1   54.80    2.30
 -11  -5  -1   55.46    2.16
 -11   5  -1   56.14    2.20
  11   5   1   54.52    2.27
  11   5   1   55.90    2.14
  13  -5   1   10.10    0.74
 -13  -5  -1   10.75    0.56
 -13   5  -1   10.89    0.61
  13   5   1   11.01    0.71
 -15  -5  -1   34.62    1.46
  15  -5   1   34.99    1.71
 -15   5  -1   33.04    1.51
  15   5   1   36.42    1.66
  14  -6  -1   16.19    0.97
 -14  -6   1   16.01    0.74
 -14   6   1   15.20    0.79
  14   6  -1   15.34    0.93
 -12  -6   1   44.38    1.72
  12  -6  -1   43.01    1.90
 -12   6   1   43.16    1.77
  12   6  -1   43.33    1.90
  12   6  -1   43.72    1.76
  10  -6  -1   28.46    1.33
 -10  -6   1   31.90    1.21
  10  -6  -1   30.60    1.21
  10   6  -1   31.11    1.25
 -10   6   1   28.94    1.25
  10   6  -1   29.90    1.34
   8  -6  -1   22.62    1.00
  -8  -6   1   22.77    0.88
   8  -6  -1   22.41    0.90
   8   6  -1   21.98    0.92
  -8   6   1   21.66    0.86
  -8   6   1   21.60    0.93
   6  -6  -1   75.02    2.99
  -6  -6   1   76.18    2.99
  -6  -6   1   79.90    2.90
   6  -6  -1   79.06    2.92
  -6   6   1   76.17    2.89
   6   6  -1   78.32    2.93
  -6   6   1   78.20    2.95
  -4  -6   1  111.83    3.98
  -4  -6   1  103.58    4.08
   4  -6  -1  109.96    4.07
   4  -6  -1  110.39    4.02
   4   6  -1  110.15    4.02
  -4   6   1  105.43    4.06
  -4   6   1  102.10    4.01
   2  -6  -1   34.49    1.25
   2  -6  -1   32.64    1.20
  -2  -6   1   33.05    1.25
   2   6  -1   33.58    1.19
  -2   6   1   27.59    1.20
   2   6  -1   28.18    1.20
  -2   6   1   27.61    1.23
   0  -6  -1   69.04    2.56
   0  -6   1   71.49    2.50
   0  -6   1   67.34    2.53
   0  -6   1   69.28    2.59
   0   6  -1   71.74    2.49
   0   6   1   62.01    2.54
   0   6  -1   60.41    2.52
  -2  -6  -1  166.19    6.09
   2  -6   1  149.84    6.06
  -2  -6  -1  166.67    6.05
   2  -6   1  167.61    6.14
  -2  -6  -1  159.80    6.09
  -2   6  -1  158.76    6.06
  -2   6  -1  175.48    6.05
  -4  -6  -1   61.30    2.44
   4  -6   1   64.73    2.49
  -4  -6  -1   64.44    2.40
  -4  -6  -1   64.70    2.43
  -4  -6  -1   64.78    2.40
   4  -6   1   59.02    2.41
  -4   6  -1   64.56    2.41
  -4   6  -1   68.02    2.42
  -6  -6  -1   21.25    0.83
  -6  -6  -1   21.20    0.90
   6  -6   1   20.80    0.83
   6  -6   1   21.44    0.93
  -6  -6  -1   21.02    0.84
  -6   6  -1   20.82    0.84
  -6   6  -1   21.82    0.87
  -8  -6  -1   54.79    2.11
  -8  -6  -1   55.69    2.08
   8  -6   1   52.15    2.20
   8   6   1   53.56    2.10
  -8   6  -1   57.00    2.10
   8   6   1   56.76    2.20
  10  -6   1   56.93    2.46
 -10  -6  -1   60.81    2.29
 -10  -6  -1   61.84    2.34
  10   6   1   60.18    2.45
 -10   6  -1   61.07    2.38
 -10   6  -1   60.35    2.32
  10   6   1   62.59    2.33
  12  -6   1   15.82    0.91
 -12  -6  -1   15.75    0.73
  12   6   1   16.06    0.87
 -12   6  -1   16.14    0.78
  14  -6   1    8.76    0.76
 -14  -6  -1    8.88    0.51
  14   6   1    8.05    0.70
 -14   6  -1    9.26    0.58
  15  -7  -1   12.27    0.89
 -15  -7   1   10.93    0.60
 -15   7   1   10.90    0.67
  15   7  -1   11.52    0.83
 -13  -7   1   20.23    0.88
  13  -7  -1   19.82    1.09
  13   7  -1   20.70    0.93
 -13   7   1   18.70    0.93
  13   7  -1   21.03    1.09
  11  -7  -1   10.80    0.66
 -11  -7   1   10.35    0.48
  11  -7  -1    9.43    0.49
  11   7  -1    9.92    0.64
  11   7  -1   10.11    0.53
 -11   7   1    8.86    0.53
   9  -7  -1   14.70    0.64
  -9  -7   1   15.50    0.63
   9  -7  -1   14.41    0.75
   9   7  -1   14.49    0.75
   9   7  -1   14.85    0.67
  -9   7   1   14.19    0.68
  -9   7   1   15.15    0.61
   7  -7  -1   36.14    1.53
   7  -7  -1   37.33    1.45
  -7  -7   1   38.73    1.42
  -7  -7   1   37.74    1.53
  -7   7   1   36.18    1.42
   7   7  -1   36.94    1.47
  -7   7   1   37.12    1.49
   5  -7  -1   31.21    1.19
  -5  -7   1   28.72    1.24
   5  -7  -1   31.25    1.25
  -5  -7   1   30.11    1.14
   5   7  -1   29.14    1.18
  -5   7   1   30.87    1.22
  -5   7   1   29.79    1.17
   3  -7  -1   32.10    1.23
   3  -7  -1   29.94    1.17
  -3   7   1   27.16    1.21
  -3   7   1   28.05    1.18
   3   7  -1   30.58    1.17
   3   7  -1   31.68    1.12
   1  -7  -1   67.52    2.55
   1  -7  -1   66.02    2.52
  -1  -7   1   71.17    2.57
  -1  -7   1   70.00    2.52
  -1   7   1   64.15    2.54
   1   7  -1   60.24    2.51
  -1  -7  -1   57.97    2.11
  -1  -7  -1   52.64    2.05
  -1  -7  -1   52.58    2.08
   1  -7   1   54.50    2.12
   1  -7   1   52.26    2.07
  -1   7  -1   52.66    2.06
   1   7   1   53.85    2.06
  -1   7  -1   58.86    2.04
  -3  -7  -1   27.47    1.15
  -3  -7  -1   28.68    1.14
   3  -7   1   28.72    1.21
  -3  -7  -1   28.77    1.10
   3  -7   1   26.42    1.12
  -3  -7  -1   28.46    1.10
  -3   7  -1   31.65    1.12
  -3   7  -1   28.20    1.11
  -5  -7  -1   31.19    1.19
  -5  -7  -1   30.59    1.25
  -5  -7  -1   32.11    1.23
   5  -7   1   29.32    1.21
   5  -7   1   29.88    1.30
  -5  -7  -1   31.36    1.20
  -5   7  -1   32.41    1.23
  -5   7  -1   31.44    1.21
  -7  -7  -1   24.57    0.98
  -7  -7  -1   25.88    1.00
   7  -7   1   24.51    1.11
   7  -7   1   24.54    0.99
  -7   7  -1   24.59    1.04
  -7   7  -1   26.19    1.01
   7   7   1   26.23    1.01
  -9  -7  -1   17.00    0.71
  -9  -7  -1   16.23    0.67
   9  -7   1   16.72    0.84
  -9   7  -1   17.06    0.71
   9   7   1   17.34    0.72
   9   7   1   15.48    0.81
  -9   7  -1   16.53    0.76
  11  -7   1   18.67    1.00
 -11  -7  -1   20.14    0.85
 -11   7  -1   19.30    0.91
  11   7   1   19.87    1.00
  11   7   1   19.89    0.85
 -11   7  -1   20.14    0.88
  13  -7   1   12.77    0.87
 -13  -7  -1   14.00    0.67
 -13   7  -1   13.85    0.74
  13   7   1   13.69    0.83
  15  -7   1    4.60    0.63
 -15  -7  -1    5.30    0.41
  15   7   1    5.16    0.60
 -15   7  -1    5.16    0.48
  14  -8  -1    4.42    0.57
 -14  -8   1    4.83    0.35
 -14   8   1    4.97    0.44
  14   8  -1    4.35    0.56
 -12  -8   1    2.10    0.21
  12  -8  -1    2.42    0.39
  12   8  -1    2.37    0.28
 -12   8   1    2.17    0.27
  12   8  -1    1.27    0.31
  10  -8  -1    1.57    0.28
 -10  -8   1    1.98    0.18
  10  -8  -1    2.12    0.21
 -10   8   1    1.89    0.23
  10   8  -1    2.10    0.31
  10   8  -1    2.06    0.23
   8  -8  -1   10.68    0.49
  -8  -8   1   10.24    0.57
   8  -8  -1   10.53    0.59
  -8  -8   1   10.80    0.45
  -8   8   1   10.90    0.53
   8   8  -1   10.84    0.51
   8   8  -1    8.97    0.47
  -8   8   1   10.64    0.45
  -6  -8   1    7.30    0.31
   6  -8  -1    6.76    0.43
   6  -8  -1    7.51    0.36
  -6  -8   1    7.52    0.43
  -6   8   1    7.31    0.39
   6   8  -1    7.49    0.37
   6   8  -1    6.68    0.36
  -6   8   1    7.58    0.34
  -4  -8   1    1.77    0.20
   4  -8  -1    1.75    0.16
  -4  -8   1    1.64    0.09
   4  -8  -1    1.98    0.23
   4   8  -1    1.23    0.15
  -4   8   1    1.82    0.16
   4   8  -1    1.51    0.15
  -4   8   1    1.57    0.17
  -2  -8   1   17.99    0.78
   2  -8  -1   17.70    0.74
   2  -8  -1   18.86    0.79
  -2  -8   1   18.60    0.74
  -2   8   1   15.44    0.75
  -2   8   1   17.08    0.73
   0  -8   1   29.86    1.14
   0  -8  -1   28.82    1.17
   0  -8   1   30.21    1.22
   0  -8  -1   30.70    1.20
   0  -8   1   29.25    1.17
   0   8  -1   31.89    1.12
   0   8   1   27.73    1.16
   0   8   1   27.82    1.16
   0   8  -1   27.68    1.16
  -2  -8  -1    3.21    0.22
   2  -8   1    2.54    0.19
  -2  -8  -1    2.60    0.15
   2  -8   1    2.80    0.26
  -2   8  -1    2.79    0.18
   2   8   1    2.83    0.18
  -2   8  -1    2.88    0.16
   4  -8   1    4.66    0.27
  -4  -8  -1    4.88    0.23
  -4  -8  -1    4.34    0.29
   4  -8   1    4.68    0.34
  -4  -8  -1    5.04    0.28
  -4  -8  -1    4.68    0.23
  -4   8  -1    4.63    0.25
  -4   8  -1    4.82    0.26
  -6  -8  -1   13.57    0.64
  -6  -8  -1   13.32    0.57
   6  -8   1   13.51    0.59
   6  -8   1   14.10    0.70
  -6  -8  -1   14.16    0.57
  -6  -8  -1   13.93    0.62
  -6   8  -1   13.79    0.59
  -6   8  -1   14.56    0.63
  -8  -8  -1    4.31    0.25
   8  -8   1    4.17    0.24
  -8  -8  -1    4.71    0.24
   8  -8   1    3.72    0.38
  -8   8  -1    4.72    0.31
  -8   8  -1    4.55    0.26
   8   8   1    4.94    0.28
 -10  -8  -1    2.55    0.22
  10  -8   1    1.94    0.32
 -10   8  -1    2.37    0.25
  10   8   1    2.71    0.24
 -10   8  -1    2.40    0.21
  10   8   1    2.50    0.33
 -12  -8  -1    4.82    0.33
  12  -8   1    4.53    0.54
  12   8   1    4.66    0.48
 -12   8  -1    4.86    0.40
 -14  -8  -1    1.57    0.23
  14  -8   1    1.82    0.43
  14   8   1    1.13    0.35
 -14   8  -1    1.31    0.28
  13  -9  -1    1.27    0.34
 -13  -9   1    0.53    0.15
  13   9  -1    0.72    0.20
 -13   9   1    0.49    0.20
  13   9  -1    0.46    0.29
 -11  -9   1    0.46    0.12
  11  -9  -1    0.89    0.26
  11   9  -1    0.81    0.18
 -11   9   1    0.48    0.18
  11   9  -1    0.55    0.24
  -9  -9   1    1.83    0.26
   9  -9  -1    1.43    0.26
  -9  -9   1    1.66    0.15
   9  -9  -1    1.90    0.19
   9   9  -1    1.42    0.16
  -9   9   1    1.61    0.21
  -9   9   1    1.60    0.15
   9   9  -1    1.63    0.21
  -7  -9   1    1.29    0.20
  -7  -9   1    1.35    0.11
   7  -9  -1    1.47    0.23
   7  -9  -1    1.50    0.16
  -7   9   1    1.23    0.17
   7   9  -1    1.40    0.17
   7   9  -1    1.55    0.18
  -7   9   1    1.49    0.14
  -5  -9   1    0.15    0.11
   5  -9  -1    0.26    0.12
  -5  -9   1    0.32    0.05
   5  -9  -1    0.18    0.08
   5   9  -1    0.15    0.09
   5   9  -1    0.22    0.09
  -5   9   1    0.24    0.10
  -5   9   1    0.41    0.09
   3  -9  -1    2.46    0.25
  -3  -9   1    2.06    0.22
   3  -9  -1    2.33    0.20
   3   9  -1    1.62    0.17
  -3   9   1    2.15    0.17
  -3   9   1    1.87    0.20
  -1  -9   1   10.56    0.53
   1  -9  -1   10.79    0.48
   1  -9  -1   11.28    0.51
  -1  -9   1   11.23    0.49
   1   9  -1    8.65    0.47
  -1   9   1   10.57    0.49
  -1   9   1    9.46    0.47
   1  -9   1    3.51    0.26
  -1  -9  -1    3.25    0.24
   1  -9   1    2.85    0.23
  -1  -9  -1    2.67    0.20
   1   9   1    2.87    0.19
   1   9   1    2.88    0.20
  -1   9  -1    3.00    0.17
  -3  -9  -1    0.17    0.09
  -3  -9  -1    0.13    0.08
   3  -9   1    0.19    0.08
   3  -9   1    0.54    0.14
   3   9   1    0.15    0.07
  -3   9  -1    0.13    0.07
  -3   9  -1    0.20    0.07
  -5  -9  -1    2.06    0.20
   5  -9   1    2.52    0.21
  -5  -9  -1    2.33    0.24
   5  -9   1    2.39    0.28
  -5  -9  -1    2.30    0.15
  -5  -9  -1    2.15    0.15
  -5   9  -1    2.46    0.18
  -5   9  -1    2.30    0.20
  -7  -9  -1    1.85    0.22
  -7  -9  -1    1.84    0.16
  -7  -9  -1    1.92    0.15
   7  -9   1    2.02    0.18
   7  -9   1    2.14    0.28
  -7   9  -1    1.80    0.20
   7   9   1    2.18    0.20
  -7   9  -1    2.10    0.18
  -9  -9  -1    0.38    0.10
   9  -9   1    0.82    0.24
  -9   9  -1    0.72    0.16
   9   9   1    0.39    0.12
   9   9   1    0.39    0.18
  -9   9  -1    0.35    0.10
  11  -9   1    1.34    0.31
 -11  -9  -1    0.93    0.16
  11   9   1    0.76    0.17
 -11   9  -1    1.03    0.21
 -11   9  -1    0.91    0.15
  11   9   1    1.01    0.27
 -13  -9  -1    1.30    0.20
  13  -9   1    0.89    0.34
 -13   9  -1    1.30    0.27
  13   9   1    0.84    0.31
  14 -10  -1    9.03    0.82
 -14  10   1    9.04    0.61
  14  10  -1    7.62    0.73
 -12 -10   1    1.41    0.18
  12 -10  -1    1.16    0.33
  12  10  -1    1.14    0.23
  12  10  -1    1.51    0.34
 -12  10   1    1.39    0.25
  10 -10  -1    3.95    0.43
 -10 -10   1    3.56    0.24
  10 -10  -1    4.04    0.29
 -10  10   1    3.74    0.34
  10  10  -1    3.89    0.34
  -8 -10   1   24.81    0.96
  -8 -10   1   23.70    1.10
   8 -10  -1   25.12    1.02
   8 -10  -1   22.96    1.13
  -8  10   1   23.97    0.98
  -8  10   1   24.29    1.05
   8  10  -1   24.66    1.00
   8  10  -1   24.05    1.03
  -6 -10   1    8.34    0.35
   6 -10  -1    7.62    0.49
   6 -10  -1    7.95    0.41
  -6 -10   1    8.05    0.49
  -6  10   1    7.83    0.44
  -6  10   1    8.81    0.40
   6  10  -1    8.14    0.42
   6  10  -1    8.08    0.42
   4 -10  -1    1.43    0.17
   4 -10  -1    1.46    0.22
  -4 -10   1    1.28    0.20
   4  10  -1    1.35    0.11
   4  10  -1    2.09    0.20
  -4  10   1    1.21    0.18
   4  10  -1    1.38    0.16
  -4  10   1    1.70    0.17
  -2 -10   1   25.81    1.08
  -2 -10   1   25.98    1.02
   2 -10  -1   25.03    1.01
   2 -10  -1   25.69    1.07
  -2  10   1   25.16    1.00
  -2  10   1   23.31    1.02
   2  10  -1   20.90    1.00
   0 -10  -1   27.96    1.11
   0 -10   1   25.02    1.06
   0 -10   1   27.59    1.13
   0 -10  -1   25.65    1.06
   0  10  -1   25.58    1.00
   0  10  -1   23.97    1.05
   0  10   1   25.32    1.05
   2 -10   1    1.81    0.22
  -2 -10  -1    1.99    0.22
   2 -10   1    1.84    0.19
  -2 -10  -1    1.59    0.18
  -2  10  -1    1.82    0.18
  -2  10  -1    1.81    0.15
   2  10   1    1.85    0.15
   2  10   1    1.65    0.17
   4 -10   1    7.10    0.48
   4 -10   1    7.98    0.40
  -4 -10  -1    7.55    0.40
  -4 -10  -1    7.14    0.43
  -4  10  -1    8.21    0.39
   4  10   1    6.80    0.37
  -4  10  -1    7.37    0.37
  -6 -10  -1   25.13    1.13
   6 -10   1   25.81    1.20
   6 -10   1   25.76    1.08
  -6 -10  -1   26.84    1.04
  -6 -10  -1   28.03    1.12
  -6  10  -1   27.10    1.11
  -6  10  -1   26.85    1.08
  -8 -10  -1    6.45    0.42
  -8 -10  -1    6.28    0.32
   8 -10   1    6.18    0.34
   8 -10   1    5.62    0.47
  -8  10  -1    6.29    0.34
  -8  10  -1    6.55    0.40
   8  10   1    6.23    0.36
  10 -10   1    2.24    0.36
 -10 -10  -1    2.10    0.19
 -10  10  -1    2.14    0.27
  10  10   1    1.97    0.22
 -10  10  -1    2.16    0.20
  10  10   1    1.84    0.31
  10  10   1    2.11    0.23
  12 -10   1   11.26    0.79
 -12 -10  -1   10.57    0.52
  12  10   1    9.40    0.71
  12  10   1    9.66    0.55
 -12  10  -1    9.90    0.63
  14 -10   1    5.54    0.69
 -14 -10  -1    5.65    0.40
  14  10   1    6.03    0.65
 -14  10  -1    6.00    0.55
  13 -11  -1   24.82    1.32
  13  11  -1   24.39    1.12
 -13  11   1   24.11    1.15
  13  11  -1   22.25    1.27
  11 -11  -1   14.84    0.90
 -11  11   1   14.73    0.78
  11  11  -1   15.26    0.76
  11  11  -1   15.30    0.88
   9 -11  -1   29.25    1.17
   9 -11  -1   26.93    1.30
  -9 -11   1   26.86    1.26
  -9 -11   1   27.58    1.10
  -9  11   1   28.04    1.12
  -9  11   1   27.18    1.21
   9  11  -1   28.22    1.19
   9  11  -1   28.33    1.14
   7 -11  -1   53.02    2.05
   7 -11  -1   51.46    2.15
  -7 -11   1   51.82    2.13
  -7 -11   1   52.78    1.97
   7  11  -1   50.88    2.05
  -7  11   1   46.74    2.06
  -7  11   1   54.69    2.02
   7  11  -1   54.79    2.04
  -5 -11   1   38.38    1.60
   5 -11  -1   37.83    1.60
   5 -11  -1   36.12    1.50
   5  11  -1   39.74    1.50
  -5  11   1   32.78    1.50
   5  11  -1   38.33    1.50
  -5  11   1   38.74    1.48
  -3 -11   1   49.18    1.92
   3 -11  -1   48.28    1.92
   3 -11  -1   45.48    1.82
  -3 -11   1   48.17    1.84
   3  11  -1   45.46    1.82
  -3  11   1   47.64    1.82
  -3  11   1   41.48    1.83
   1 -11  -1   91.18    3.32
   1 -11  -1   90.96    3.36
  -1 -11   1   89.98    3.40
  -1 -11   1   87.49    3.33
   1  11  -1   77.13    3.30
  -1  11   1   90.24    3.30
   1  11  -1   82.27    3.24
  -1  11   1   87.18    3.31
   1 -11   1   62.82    2.38
   1 -11   1   58.60    2.31
  -1 -11  -1   64.23    2.37
  -1 -11  -1   59.50    2.31
  -1  11  -1   56.25    2.29
   1  11   1   59.55    2.27
  -1  11  -1   57.45    2.25
   1  11   1   56.67    2.28
  -3 -11  -1   43.07    1.69
   3 -11   1   40.23    1.76
   3 -11   1   43.04    1.69
  -3 -11  -1   44.69    1.74
   3  11   1   43.25    1.65
  -3  11  -1   41.30    1.65
  -3  11  -1   41.44    1.67
   3  11   1   41.68    1.67
  -5 -11  -1   59.37    2.41
   5 -11   1   60.88    2.35
  -5 -11  -1   59.46    2.37
   5 -11   1   62.03    2.49
  -5  11  -1   60.32    2.36
   5  11   1   61.85    2.35
  -5  11  -1   60.22    2.34
  -7 -11  -1   38.78    1.51
  -7 -11  -1   38.04    1.61
   7 -11   1   40.69    1.71
   7 -11   1   39.14    1.55
  -7  11  -1   39.27    1.55
  -7  11  -1   38.64    1.60
   7  11   1   39.04    1.56
   9 -11   1   18.74    1.02
  -9 -11  -1   20.30    0.83
  -9  11  -1   19.76    0.85
   9  11   1   19.47    0.88
  -9  11  -1   20.86    0.94
   9  11   1   19.95    0.87
  11 -11   1   26.51    1.37
 -11 -11  -1   28.14    1.13
  11  11   1   27.54    1.33
 -11  11  -1   28.41    1.26
 -11  11  -1   27.18    1.14
  11  11   1   26.41    1.17
 -13 -11  -1   23.22    1.00
  13 -11   1   21.95    1.29
 -13  11  -1   23.46    1.15
  13  11   1   22.51    1.24
  14 -12  -1   17.98    1.17
  14  12  -1   17.68    1.21
  14  12  -1   18.13    1.14
 -14  12   1   20.24    1.03
  12 -12  -1   36.08    1.78
  12  12  -1   37.57    1.75
  12  12  -1   38.96    1.62
 -12  12   1   37.64    1.64
  10 -12  -1   31.90    1.52
  10 -12  -1   32.57    1.34
 -10 -12   1   31.87    1.46
  10  12  -1   31.78    1.37
 -10  12   1   32.48    1.33
 -10  12   1   31.54    1.39
   8 -12  -1   33.88    1.58
  -8 -12   1   35.46    1.37
  -8 -12   1   35.30    1.55
   8 -12  -1   35.79    1.46
   8  12  -1   34.99    1.47
   8  12  -1   38.02    1.44
  -8  12   1   33.28    1.48
  -8  12   1   37.84    1.43
   6 -12  -1   84.50    3.30
   6 -12  -1   85.71    3.42
  -6 -12   1   85.69    3.42
   6  12  -1   91.59    3.29
   6  12  -1   85.88    3.31
  -6  12   1   75.81    3.30
  -6  12   1   93.16    3.29
   4 -12  -1  101.64    3.88
   4 -12  -1   95.83    3.76
  -4 -12   1  102.96    3.87
  -4  12   1  103.51    3.75
   4  12  -1  102.67    3.76
  -4  12   1   87.01    3.76
   2 -12  -1   50.87    1.98
  -2 -12   1   49.40    2.07
   2 -12  -1   51.37    2.04
  -2 -12   1   51.11    2.01
  -2  12   1   51.46    1.96
   2  12  -1   49.52    1.98
  -2  12   1   49.15    1.98
   0 -12  -1   68.15    2.54
   0 -12   1   65.90    2.56
   0 -12  -1   70.04    2.60
   0 -12   1   68.97    2.62
   0  12   1   64.05    2.51
   0  12  -1   60.21    2.52
   0  12   1   66.54    2.51
   0  12  -1   60.55    2.46
  -2 -12  -1  135.94    4.86
   2 -12   1  129.00    4.85
   2 -12   1  125.85    4.79
  -2 -12  -1  128.43    4.79
   2  12   1  125.80    4.74
  -2  12  -1  128.88    4.78
  -2  12  -1  117.99    4.73
   2  12   1  119.81    4.76
  -4 -12  -1   83.65    3.27
   4 -12   1   85.44    3.26
   4 -12   1   84.92    3.37
  -4 -12  -1   88.63    3.33
  -4  12  -1   84.14    3.24
   4  12   1   88.38    3.22
  -4  12  -1   80.02    3.23
   4  12   1   82.91    3.24
   6 -12   1   40.05    1.56
  -6 -12  -1   38.37    1.63
  -6 -12  -1   40.45    1.60
   6 -12   1   38.30    1.71
  -6  12  -1   39.91    1.55
   6  12   1   37.67    1.55
  -6  12  -1   36.45    1.57
   8 -12   1   51.76    2.03
   8 -12   1   50.54    2.21
  -8 -12  -1   50.19    2.11
  -8 -12  -1   52.16    1.99
  -8  12  -1   51.40    2.10
   8  12   1   54.12    2.06
  -8  12  -1   51.80    2.03
   8  12   1   52.04    2.05
  10 -12   1   53.21    2.31
 -10 -12  -1   53.22    2.06
  10  12   1   52.07    2.10
 -10  12  -1   54.15    2.19
  10  12   1   53.67    2.12
 -10  12  -1   52.23    2.08
  12 -12   1   19.49    1.18
 -12 -12  -1   20.12    0.89
  12  12   1   20.67    0.96
  12  12   1   20.40    1.12
 -12  12  -1   22.19    1.06
  14 -12   1   12.24    1.00
  14  12   1   13.74    0.94
 -14  12  -1   13.03    0.85
  13 -13  -1   45.29    2.15
  13  13  -1   45.56    1.94
  13  13  -1   41.68    2.08
 -13  13   1   49.30    1.99
  11 -13  -1   63.49    2.76
 -11  13   1   65.80    2.62
  11  13  -1   64.02    2.59
  -9 -13   1   17.84    0.93
   9 -13  -1   17.32    0.81
   9 -13  -1   16.86    0.97
  -9  13   1   18.58    0.78
  -9  13   1   16.17    0.85
   9  13  -1   18.10    0.85
   9  13  -1   18.17    0.78
   7 -13  -1   46.09    2.02
  -7 -13   1   47.95    2.01
   7 -13  -1   45.58    1.88
   7  13  -1   47.87    1.91
   7  13  -1   50.65    1.88
  -7  13   1   51.00    1.88
  -7  13   1   41.82    1.90
  -5 -13   1  212.52    7.99
   5 -13  -1  201.63    7.85
   5 -13  -1  207.84    7.99
  -5  13   1  218.45    7.84
   5  13  -1  219.50    7.85
   5  13  -1  214.50    7.87
  -5  13   1  195.37    7.86
   3 -13  -1  102.97    4.00
  -3 -13   1  107.23    4.13
   3 -13  -1  108.82    4.10
   3  13  -1  109.05    4.01
  -3  13   1   95.66    4.01
  -3  13   1  108.78    3.99
  -1 -13   1   16.34    0.80
  -1 -13   1   16.51    0.85
   1 -13  -1   18.12    0.83
   1 -13  -1   17.22    0.78
   1  13  -1   17.15    0.77
  -1  13   1   17.83    0.75
   1  13  -1   17.24    0.70
  -1  13   1   17.23    0.76
   1 -13   1  129.07    4.83
   1 -13   1  129.19    4.78
  -1 -13  -1  132.23    4.82
  -1 -13  -1  132.63    4.76
   1  13   1  126.76    4.71
   1  13   1  120.31    4.72
  -1  13  -1  117.05    4.73
  -1  13  -1  116.21    4.68
   3 -13   1  232.16    8.43
  -3 -13  -1  228.58    8.34
  -3 -13  -1  245.11    8.43
   3 -13   1  223.62    8.34
   3  13   1  208.74    8.30
  -3  13  -1  199.28    8.28
  -3  13  -1  222.45    8.32
   3  13   1  223.07    8.28
   5 -13   1   50.82    2.14
   5 -13   1   51.35    1.99
  -5 -13  -1   49.97    2.01
  -5 -13  -1   50.81    2.08
   5  13   1   51.15    1.95
   5  13   1   48.52    1.97
  -5  13  -1   51.21    1.98
  -5  13  -1   46.21    1.97
  -7 -13  -1   31.58    1.36
   7 -13   1   30.49    1.45
   7 -13   1   29.47    1.26
  -7 -13  -1   31.65    1.31
  -7  13  -1   31.70    1.27
   7  13   1   30.37    1.27
  -7  13  -1   28.87    1.30
  -9 -13  -1   92.11    3.50
  -9 -13  -1   92.70    3.66
   9 -13   1   90.28    3.76
  -9  13  -1   92.81    3.55
   9  13   1   92.50    3.56
   9  13   1   92.58    3.58
  -9  13  -1   95.88    3.64
  11 -13   1   47.07    2.15
 -11 -13  -1   48.30    1.86
 -11  13  -1   48.77    2.02
  11  13   1   46.02    1.93
  11  13   1   46.76    2.07
 -11  13  -1   46.70    1.89
  13 -13   1   11.95    0.96
  13  13   1   11.18    0.87
 -13  13  -1   13.33    0.82
  12 -14  -1   57.09    2.61
  12  14  -1   59.80    2.43
  12  14  -1   56.29    2.54
 -12  14   1   61.59    2.45
 -10 -14   1   39.15    1.75
  10 -14  -1   35.36    1.78
 -10  14   1   38.21    1.66
 -10  14   1   39.86    1.60
  10  14  -1   40.44    1.66
  -8 -14   1    5.89    0.53
   8 -14  -1    5.89    0.59
   8 -14  -1    6.07    0.39
  -8  14   1    6.83    0.40
  -8  14   1    5.85    0.43
   8  14  -1    6.12    0.38
   8  14  -1    6.16    0.43
   6 -14  -1   39.82    1.78
   6 -14  -1   39.07    1.62
   6  14  -1   40.02    1.58
  -6  14   1   42.61    1.62
   6  14  -1   42.53    1.61
   6  14  -1   39.16    1.65
  -6  14   1   36.97    1.63
   4 -14  -1   92.33    3.59
  -4 -14   1   96.25    3.74
   4 -14  -1   94.73    3.72
   4  14  -1   99.30    3.59
  -4  14   1   97.10    3.58
  -4  14   1   83.93    3.59
   2 -14  -1   27.30    1.17
   2 -14  -1   27.71    1.23
   2  14  -1   28.19    1.16
  -2  14   1   27.51    1.16
  -2  14   1   27.65    1.14
   0 -14  -1   47.47    1.86
   0 -14   1   45.18    1.94
   0 -14   1   44.73    1.88
   0 -14  -1   46.99    1.92
   0  14   1   47.18    1.82
   0  14  -1   46.82    1.77
   0  14   1   45.19    1.82
   0  14  -1   46.57    1.85
   2 -14   1  137.95    5.07
  -2 -14  -1  143.18    5.14
  -2 -14  -1  137.53    5.05
   2 -14   1  134.43    5.13
  -2  14  -1  121.25    4.97
  -2  14  -1  131.24    5.04
   2  14   1  133.68    4.99
   2  14   1  125.10    5.01
   4 -14   1   35.36    1.40
   4 -14   1   36.21    1.52
  -4 -14  -1   34.85    1.41
  -4 -14  -1   35.00    1.49
  -4  14  -1   34.79    1.39
  -4  14  -1   28.76    1.34
   4  14   1   32.80    1.33
   4  14   1   30.59    1.36
  -6 -14  -1    3.80    0.36
   6 -14   1    4.42    0.34
   6 -14   1    3.18    0.42
  -6 -14  -1    4.03    0.41
  -6  14  -1    3.95    0.32
   6  14   1    3.43    0.28
   6  14   1    3.52    0.31
  -6  14  -1    4.10    0.33
  -8 -14  -1   61.56    2.46
   8 -14   1   60.14    2.58
   8  14   1   58.13    2.36
  -8  14  -1   59.75    2.42
  -8  14  -1   61.34    2.37
   8  14   1   59.44    2.39
 -10 -14  -1   85.78    3.23
 -10 -14  -1   86.46    3.42
  10 -14   1   80.03    3.52
 -10  14  -1   87.56    3.28
  10  14   1   82.05    3.32
 -10  14  -1   85.65    3.39
  10  14   1   85.81    3.28
  12 -14   1    7.83    0.80
  12  14   1    7.85    0.55
 -12  14  -1    8.96    0.64
  12  14   1    7.74    0.72
  13 -15  -1   25.56    1.45
  13  15  -1   22.92    1.35
 -13  15   1   26.16    1.25
  13  15  -1   25.00    1.22
  11 -15  -1   21.39    1.25
 -11 -15   1   22.85    1.21
 -11  15   1   21.58    1.08
  11  15  -1   23.35    1.10
   9 -15  -1   12.29    0.83
  -9 -15   1   12.26    0.78
   9 -15  -1   12.06    0.63
   9  15  -1   12.49    0.69
   9  15  -1   13.37    0.63
  -9  15   1   11.04    0.67
  -9  15   1   12.95    0.63
   7 -15  -1   36.76    1.59
   7 -15  -1   38.74    1.78
  -7 -15   1   39.55    1.77
   7  15  -1   41.10    1.58
  -7  15   1   36.60    1.61
   7  15  -1   38.87    1.64
  -7  15   1   41.61    1.60
   5 -15  -1   89.80    3.68
  -5 -15   1   93.41    3.70
   5 -15  -1   87.87    3.52
  -5  15   1   87.15    3.52
   5  15  -1   89.61    3.56
   5  15  -1   96.70    3.51
  -5  15   1   97.48    3.52
  -3 -15   1   43.65    1.88
   3 -15  -1   46.52    1.92
  -3 -15   1   44.00    1.96
   3 -15  -1   44.93    1.83
   3  15  -1   48.51    1.82
  -3  15   1   43.00    1.81
  -3  15   1   46.58    1.80
  -1 -15   1   16.00    0.88
   1 -15  -1   16.26    0.79
  -1 -15   1   17.07    0.84
   1 -15  -1   16.27    0.85
   1  15  -1   18.76    0.71
  -1  15   1   17.60    0.77
   1  15  -1   17.56    0.79
  -1 -15  -1   57.84    2.29
   1 -15   1   56.77    2.37
   1 -15   1   57.23    2.31
  -1 -15  -1   57.43    2.36
  -1  15  -1   57.88    2.27
  -1  15  -1   58.49    2.20
   1  15   1   57.53    2.23
   1  15   1   56.57    2.24
   3 -15   1   93.27    3.51
   3 -15   1   91.82    3.59
  -3 -15  -1   91.14    3.51
  -3 -15  -1   96.70    3.62
  -3  15  -1   90.57    3.49
  -3  15  -1   84.03    3.43
   3  15   1   90.75    3.44
   3  15   1   86.31    3.46
   5 -15   1   37.59    1.73
   5 -15   1   40.17    1.61
  -5 -15  -1   42.14    1.73
  -5 -15  -1   39.64    1.63
   5  15   1   38.59    1.54
  -5  15  -1   34.44    1.57
  -5  15  -1   41.70    1.62
   5  15   1   36.59    1.57
   7 -15   1   24.26    1.01
  -7 -15  -1   22.71    1.06
   7 -15   1   22.25    1.19
  -7 -15  -1   22.81    1.12
   7  15   1   21.72    0.97
   7  15   1   22.56    1.00
  -7  15  -1   20.91    1.03
  -7  15  -1   24.30    1.03
  -9 -15  -1   35.85    1.59
   9 -15   1   34.29    1.71
   9  15   1   36.21    1.47
   9  15   1   32.85    1.50
  -9  15  -1   37.04    1.48
  -9  15  -1   34.83    1.54
  11 -15   1   23.15    1.33
 -11  15  -1   24.25    1.17
 -11  15  -1   22.82    1.04
  11  15   1   22.83    1.08
  13 -15   1   10.05    1.00
  13  15   1    8.07    0.79
 -13  15  -1   11.65    0.77
  12 -16  -1    4.62    0.66
  12  16  -1    5.35    0.52
 -12  16   1    4.84    0.49
  10 -16  -1    2.91    0.49
 -10 -16   1    3.25    0.46
  10  16  -1    3.09    0.38
 -10  16   1    3.74    0.38
 -10  16   1    3.07    0.36
   8 -16  -1   13.23    0.65
  -8 -16   1   13.17    0.82
   8 -16  -1   11.01    0.82
  -8  16   1   11.91    0.67
   8  16  -1   13.43    0.62
  -8  16   1   13.07    0.65
   8  16  -1   11.58    0.70
  -6 -16   1   17.96    1.01
   6 -16  -1   17.11    0.82
   6 -16  -1   17.04    0.98
   6  16  -1   16.63    0.86
  -6  16   1   17.57    0.83
  -6  16   1   19.32    0.83
   6  16  -1   18.68    0.80
  -4 -16   1    8.71    0.63
   4 -16  -1    8.24    0.58
   4 -16  -1    8.12    0.49
  -4  16   1    8.44    0.48
  -4  16   1    8.99    0.46
   4  16  -1    9.19    0.47
  -2 -16   1   11.09    0.65
   2 -16  -1   10.26    0.64
  -2 -16   1   11.03    0.69
   2 -16  -1   10.26    0.57
  -2  16   1   11.45    0.56
  -2  16   1   11.44    0.54
   2  16  -1   11.65    0.56
   0 -16  -1   17.57    0.93
   0 -16  -1   18.21    0.87
   0 -16   1   18.24    0.91
   0 -16   1   17.03    0.95
   0  16  -1   20.55    0.78
   0  16   1   19.22    0.82
   0  16  -1   20.33    0.86
   0  16   1   18.14    0.82
  -2 -16  -1   13.22    0.75
   2 -16   1   13.18    0.69
  -2 -16  -1   13.08    0.67
   2 -16   1   13.30    0.75
   2  16   1   12.20    0.60
  -2  16  -1   14.25    0.67
  -2  16  -1   12.48    0.58
   2  16   1   12.74    0.62
   4 -16   1   12.36    0.66
  -4 -16  -1   11.39    0.65
  -4 -16  -1   13.54    0.77
   4 -16   1   11.91    0.74
  -4  16  -1   12.80    0.65
   4  16   1   12.22    0.58
  -4  16  -1   11.83    0.60
   4  16   1   12.62    0.61
   6 -16   1   13.58    0.84
   6 -16   1   14.64    0.70
  -6 -16  -1   16.00    0.77
  -6 -16  -1   13.59    0.81
  -6  16  -1   13.62    0.70
  -6  16  -1   11.31    0.66
   6  16   1   13.56    0.66
   6  16   1   13.18    0.63
  -8 -16  -1    7.46    0.59
   8 -16   1    7.88    0.75
  -8  16  -1    7.77    0.50
   8  16   1    8.17    0.46
   8  16   1    6.66    0.50
   8  16   1    8.22    0.47
  -8  16  -1    7.06    0.51
 -10 -16  -1    6.76    0.60
  10 -16   1    6.04    0.69
 -10  16  -1    6.12    0.53
 -10  16  -1    6.46    0.46
  10  16   1    5.79    0.50
  10  16   1    7.70    0.46
  12 -16   1    5.62    0.73
 -12  16  -1    6.77    0.60
  12  16   1    6.56    0.67
  12  16   1    6.33    0.53
 -11 -17   1    0.80    0.34
  11 -17  -1    0.56    0.34
  11  17  -1    0.68    0.28
 -11  17   1    0.17    0.23
   9 -17  -1    1.10    0.36
   9 -17  -1    1.09    0.23
  -9 -17   1    1.19    0.34
  -9  17   1    1.23    0.25
  -9  17   1    1.43    0.23
   9  17  -1    1.42    0.28
   7 -17  -1    4.01    0.50
  -7 -17   1    2.88    0.45
   7 -17  -1    3.76    0.34
   7  17  -1    3.62    0.31
   7  17  -1    3.52    0.39
  -7  17   1    3.75    0.34
  -7  17   1    4.24    0.35
  -5 -17   1    0.52    0.26
   5 -17  -1    1.24    0.21
   5 -17  -1    0.87    0.25
   5  17  -1    0.80    0.21
   5  17  -1    1.07    0.17
  -5  17   1    1.22    0.19
  -5  17   1    0.88    0.17
  -3 -17   1    0.76    0.21
   3 -17  -1    1.03    0.20
  -3 -17   1    0.50    0.25
   3 -17  -1    1.29    0.26
   3  17  -1    1.40    0.19
  -3  17   1    1.23    0.17
  -3  17   1    1.13    0.19
  -1 -17   1    5.47    0.48
   1 -17  -1    7.12    0.50
   1 -17  -1    6.17    0.42
  -1 -17   1    5.93    0.56
   1  17  -1    7.14    0.32
  -1  17   1    6.08    0.38
   1  17  -1    6.99    0.41
  -1  17   1    6.14    0.37
   1 -17   1    4.02    0.39
  -1 -17  -1    3.27    0.33
   1 -17   1    3.68    0.42
  -1 -17  -1    3.71    0.40
  -1  17  -1    4.26    0.33
   1  17   1    4.05    0.29
  -1  17  -1    4.16    0.25
   1  17   1    3.58    0.28
   3 -17   1    0.74    0.21
  -3 -17  -1    1.14    0.28
   3 -17   1    0.74    0.23
  -3 -17  -1    0.71    0.19
   3  17   1    0.99    0.16
  -3  17  -1    1.15    0.21
   3  17   1    1.03    0.18
  -3  17  -1    0.79    0.15
   5 -17   1    1.80    0.28
   5 -17   1    1.60    0.32
  -5 -17  -1    2.08    0.35
  -5 -17  -1    1.82    0.28
  -5  17  -1    2.20    0.28
   5  17   1    2.36    0.23
   5  17   1    2.26    0.25
  -5  17  -1    1.72    0.23
  -7 -17  -1    2.72    0.35
   7 -17   1    1.83    0.37
  -7 -17  -1    2.22    0.38
   7 -17   1    2.15    0.28
   7  17   1    2.30    0.27
  -7  17  -1    2.67    0.31
  -7  17  -1    2.10    0.29
   7  17   1    2.62    0.28
  -9 -17  -1    1.48    0.34
   9 -17   1    1.09    0.34
  -9  17  -1    1.15    0.24
   9  17   1    1.30    0.21
  -9  17  -1    1.07    0.26
   9  17   1    0.71    0.22
  11 -17   1    2.78    0.53
  11  17   1    1.71    0.30
 -11  17  -1    1.65    0.34
 -11  17  -1    2.52    0.32
  10 -18  -1    2.60    0.50
 -10 -18   1    2.89    0.47
  10  18  -1    2.39    0.38
 -10  18   1    3.19    0.36
   8 -18  -1    5.58    0.42
   8 -18  -1    5.32    0.61
  -8 -18   1    6.06    0.66
  -8  18   1    5.15    0.42
   8  18  -1    5.63    0.38
  -8  18   1    5.00    0.42
   8  18  -1    4.15    0.44
  -6 -18   1    0.66    0.30
   6 -18  -1    0.39    0.23
   6 -18  -1    0.84    0.20
  -6  18   1    0.76    0.19
  -6  18   1    0.31    0.16
   6  18  -1    0.15    0.18
   6  18  -1    0.70    0.17
  -4 -18   1    0.50    0.27
   4 -18  -1    0.02    0.14
   4 -18  -1    0.26    0.19
  -4  18   1    0.48    0.14
  -4  18   1    0.31    0.14
   4  18  -1    0.44    0.14
   2 -18  -1    6.75    0.52
   2 -18  -1    6.76    0.45
  -2 -18   1    6.83    0.53
  -2 -18   1    7.54    0.65
   2  18  -1    7.65    0.43
  -2  18   1    6.81    0.41
  -2  18   1    6.57    0.39
   0 -18  -1    6.13    0.44
   0 -18   1    6.65    0.53
   0 -18  -1    6.28    0.51
   0 -18   1    6.52    0.54
   0  18   1    6.51    0.38
   0  18  -1    6.71    0.42
   0  18  -1    6.71    0.33
   0  18   1    6.45    0.38
   2 -18   1    0.71    0.22
  -2 -18  -1    0.50    0.22
   2 -18   1    0.65    0.23
  -2 -18  -1    0.35    0.17
   2  18   1    0.69    0.16
  -2  18  -1    0.65    0.18
  -2  18  -1    0.54    0.13
   2  18   1    0.68    0.14
   4 -18   1    1.30    0.30
  -4 -18  -1    0.81    0.22
   4 -18   1    0.80    0.22
  -4 -18  -1    1.58    0.33
  -4  18  -1    0.96    0.21
  -4  18  -1    1.15    0.19
   4  18   1    1.23    0.19
   4  18   1    1.43    0.21
  -6 -18  -1    5.33    0.48
   6 -18   1    5.12    0.44
   6 -18   1    4.42    0.52
  -6 -18  -1    4.89    0.56
  -6  18  -1    4.54    0.37
   6  18   1    4.39    0.36
  -6  18  -1    4.88    0.42
  -8 -18  -1    1.89    0.39
   8 -18   1    1.88    0.41
  -8  18  -1    2.16    0.31
   8  18   1    2.53    0.28
   8  18   1    2.48    0.34
  -8  18  -1    1.84    0.29
  10 -18   1    1.26    0.40
 -10 -18  -1    1.77    0.39
 -10  18  -1    1.07    0.28
 -10  18  -1    1.14    0.26
  10  18   1    1.06    0.27
 -11 -19   1    0.60    0.37
  11 -19  -1    0.77    0.38
 -11  19   1    0.51    0.26
  11  19  -1    1.00    0.34
  -9 -19   1    8.76    0.80
   9 -19  -1    8.51    0.82
   9  19  -1    7.62    0.64
  -9  19   1    9.25    0.57
  -9  19   1    8.13    0.55
   7 -19  -1   20.38    1.21
  -7 -19   1   21.16    1.28
   7 -19  -1   22.30    1.04
  -7  19   1   22.76    1.02
  -7  19   1   24.66    1.04
   7  19  -1   21.87    1.11
   7  19  -1   23.15    0.99
   5 -19  -1    7.26    0.64
   5 -19  -1    6.60    0.46
  -5 -19   1    6.27    0.67
  -5  19   1    7.11    0.43
  -5  19   1    6.68    0.43
   5  19  -1    6.76    0.51
   5  19  -1    6.88    0.42
   3 -19  -1    8.22    0.61
   3 -19  -1    7.94    0.51
  -3 -19   1    8.28    0.67
  -3 -19   1    8.19    0.60
   3  19  -1    8.74    0.48
  -3  19   1    8.38    0.46
  -3  19   1    8.33    0.46
   1 -19  -1   22.06    1.03
  -1 -19   1   22.12    1.16
   1 -19  -1   20.44    1.10
  -1 -19   1   23.81    1.13
  -1  19   1   21.23    0.96
  -1  19   1   23.50    0.97
   1  19  -1   23.50    1.00
  -1 -19  -1    6.66    0.48
   1 -19   1    6.57    0.55
   1 -19   1    6.32    0.58
  -1 -19  -1    6.75    0.55
   1  19   1    7.04    0.41
  -1  19  -1    7.23    0.46
   1  19   1    7.33    0.40
  -1  19  -1    6.98    0.36
  -3 -19  -1    6.50    0.62
  -3 -19  -1    4.70    0.45
   3 -19   1    6.45    0.59
   3 -19   1    6.41    0.49
  -3  19  -1    7.03    0.38
  -3  19  -1    6.59    0.46
   3  19   1    5.95    0.39
   3  19   1    6.02    0.38
  -5 -19  -1   31.28    1.55
   5 -19   1   30.80    1.51
   5 -19   1   31.90    1.37
  -5 -19  -1   29.20    1.40
  -5  19  -1   30.53    1.29
  -5  19  -1   31.83    1.38
   5  19   1   30.30    1.30
  -7 -19  -1   14.23    0.95
   7 -19   1   12.95    0.91
  -7  19  -1   14.25    0.78
  -7  19  -1   14.69    0.73
   7  19   1   12.77    0.68
  -9 -19  -1    0.68    0.32
   9 -19   1    0.96    0.36
  -9  19  -1    0.41    0.23
   9  19   1    0.60    0.23
  -9  19  -1    0.54    0.23
   9  19   1    0.46    0.18
  11 -19   1    3.96    0.65
 -11 -19  -1    5.17    0.63
 -11  19  -1    5.07    0.49
  11  19   1    4.78    0.49
 -10 -20   1   21.33    1.23
  10 -20  -1   17.36    1.19
 -10  20   1   19.19    0.95
  10  20  -1   16.97    1.03
  -8 -20   1   38.78    1.92
   8 -20  -1   36.96    1.84
   8 -20  -1   37.00    1.63
  -8  20   1   43.28    1.65
  -8  20   1   37.75    1.60
   8  20  -1   35.24    1.71
   8  20  -1   37.99    1.57
   6 -20  -1   24.02    1.16
  -6 -20   1   27.02    1.44
   6 -20  -1   27.13    1.35
   6  20  -1   25.82    1.11
  -6  20   1   25.81    1.12
  -6  20   1   27.24    1.15
   6  20  -1   24.39    1.22
   4 -20  -1   18.64    1.04
   4 -20  -1   18.29    0.90
  -4 -20   1   19.01    1.11
   4  20  -1   18.06    0.84
  -4  20   1   18.61    0.85
  -4  20   1   19.08    0.84
  -2 -20   1   50.61    2.16
  -2 -20   1   47.93    2.21
   2 -20  -1   51.72    2.07
   2 -20  -1   48.02    2.17
   2  20  -1   52.80    2.02
  -2  20   1   47.54    1.98
  -2  20   1   51.88    1.99
   0 -20   1   54.93    2.49
   0 -20  -1   56.96    2.37
   0 -20  -1   52.16    2.44
   0 -20   1   61.02    2.45
   0  20  -1   61.07    2.33
   0  20   1   57.54    2.30
   0  20   1   63.48    2.29
  -2 -20  -1   24.04    1.30
   2 -20   1   24.64    1.31
  -2 -20  -1   24.45    1.20
   2 -20   1   26.53    1.24
  -2  20  -1   29.72    1.15
  -2  20  -1   26.39    1.17
   2  20   1   27.33    1.11
   2  20   1   25.90    1.13
   4 -20   1   25.25    1.34
   4 -20   1   26.33    1.22
  -4 -20  -1   25.48    1.23
  -4 -20  -1   25.11    1.35
  -4  20  -1   27.60    1.11
  -4  20  -1   25.34    1.19
   4  20   1   26.83    1.14
   6 -20   1   36.87    1.86
  -6 -20  -1   42.12    1.95
  -6 -20  -1   36.61    1.76
   6 -20   1   38.76    1.69
   6  20   1   40.53    1.64
  -6  20  -1   42.59    1.74
  -6  20  -1   40.07    1.64
   8 -20   1   25.83    1.42
  -8 -20  -1   26.62    1.42
  -8  20  -1   27.08    1.19
  -8  20  -1   26.23    1.25
   8  20   1   26.32    1.14
   8  20   1   23.89    1.21
 -10 -20  -1   19.88    1.21
  10 -20   1   18.79    1.24
  10  20   1   17.17    1.00
 -10  20  -1   21.17    1.04
 -10  20  -1   20.51    1.01
  -9 -21   1   16.77    1.14
   9 -21  -1   16.12    1.09
  -9  21   1   17.79    0.88
   9  21  -1   13.81    0.93
  -9  21   1   15.95    0.83
   7 -21  -1   27.28    1.24
   7 -21  -1   26.34    1.43
  -7 -21   1   26.36    1.53
  -7  21   1   27.20    1.19
   7  21  -1   25.83    1.31
   7  21  -1   27.83    1.18
  -7  21   1   28.86    1.23
   5 -21  -1   54.64    2.39
  -5 -21   1   54.03    2.49
   5 -21  -1   53.85    2.22
   5  21  -1   55.30    2.28
  -5  21   1   53.74    2.15
  -5  21   1   56.50    2.18
   5  21  -1   52.88    2.16
  -3 -21   1   39.02    1.91
   3 -21  -1   40.82    1.73
   3 -21  -1   41.41    1.88
  -3  21   1   43.81    1.66
  -3  21   1   39.69    1.66
   3  21  -1   40.68    1.67
   1 -21  -1   26.60    1.23
  -1 -21   1   27.43    1.32
   1 -21  -1   24.27    1.31
  -1 -21   1   25.68    1.36
  -1  21   1   28.25    1.14
  -1  21   1   26.87    1.14
   1  21  -1   27.96    1.17
  -1 -21  -1   45.21    2.07
   1 -21   1   46.19    2.01
  -1 -21  -1   44.15    1.96
   1 -21   1   43.46    2.08
   1  21   1   50.88    1.88
   1  21   1   46.95    1.88
  -1  21  -1   48.13    1.92
  -3 -21  -1   54.44    2.45
  -3 -21  -1   53.31    2.32
   3 -21   1   52.77    2.44
   3 -21   1   58.65    2.34
  -3  21  -1   58.38    2.28
   3  21   1   56.75    2.23
  -5 -21  -1   30.97    1.47
   5 -21   1   30.69    1.41
   5 -21   1   29.23    1.57
  -5 -21  -1   31.87    1.63
  -5  21  -1   32.12    1.42
  -5  21  -1   31.99    1.31
   5  21   1   32.12    1.34
   7 -21   1   22.09    1.31
  -7 -21  -1   23.24    1.37
  -7  21  -1   24.19    1.07
  -7  21  -1   23.77    1.16
   7  21   1   23.63    1.06
   9 -21   1   30.10    1.69
  -9 -21  -1   34.25    1.72
   9  21   1   33.15    1.40
  -9  21  -1   34.90    1.54
   9  21   1   28.19    1.47
  -9  21  -1   35.90    1.47
   8 -22  -1    8.80    0.83
  -8 -22   1    7.98    0.86
   8  22  -1    8.63    0.52
  -8  22   1    9.45    0.60
  -8  22   1    8.67    0.54
   8  22  -1    7.99    0.69
  -6 -22   1   38.12    1.94
   6 -22  -1   37.80    1.63
   6 -22  -1   36.80    1.81
  -6  22   1   38.55    1.56
  -6  22   1   38.71    1.59
   6  22  -1   37.64    1.56
   6  22  -1   36.99    1.70
  -4 -22   1   59.72    2.65
   4 -22  -1   58.68    2.58
   4 -22  -1   56.22    2.40
  -4  22   1   59.53    2.35
  -4  22   1   62.48    2.33
   4  22  -1   58.52    2.34
   4  22  -1   59.06    2.44
   2 -22  -1   16.56    0.95
  -2 -22   1   14.35    0.91
  -2 -22   1   16.42    1.00
   2 -22  -1   14.63    0.81
  -2  22   1   16.10    0.72
  -2  22   1   15.02    0.73
   2  22  -1   15.66    0.76
   0 -22  -1   22.06    1.03
   0 -22  -1   18.14    1.09
   0 -22   1   21.75    1.11
   0 -22   1   18.67    1.14
   0  22  -1   22.52    0.98
   0  22   1   20.71    0.93
   2 -22   1   71.73    3.15
  -2 -22  -1   74.78    3.02
  -2 -22  -1   72.25    3.14
   2 -22   1   78.49    3.06
   2  22   1   74.98    2.92
  -2  22  -1   75.89    2.96
   4 -22   1   37.57    1.62
  -4 -22  -1   35.67    1.78
   4 -22   1   35.28    1.76
  -4 -22  -1   34.40    1.63
   4  22   1   35.65    1.51
  -4  22  -1   38.28    1.58
  -6 -22  -1    7.85    0.80
   6 -22   1    7.73    0.59
   6 -22   1    9.01    0.84
  -6 -22  -1    8.00    0.66
   6  22   1    8.43    0.52
  -6  22  -1    8.57    0.62
  -6  22  -1    8.50    0.50
   8 -22   1   29.77    1.71
  -8 -22  -1   34.43    1.78
   8  22   1   34.03    1.44
   8  22   1   32.64    1.53
  -8  22  -1   34.66    1.47
  -8  22  -1   37.65    1.60
  -7 -23   1   18.71    1.27
   7 -23  -1   18.20    1.13
   7 -23  -1   18.09    0.95
   7  23  -1   18.34    1.04
  -7  23   1   18.99    0.92
   7  23  -1   19.09    0.88
  -7  23   1   18.63    0.87
  -5 -23   1   68.43    3.08
   5 -23  -1   67.82    2.78
   5 -23  -1   67.52    2.98
   5  23  -1   67.54    2.82
   5  23  -1   69.18    2.71
  -5  23   1   71.08    2.69
  -5  23   1   70.84    2.73
   3 -23  -1   31.99    1.43
  -3 -23   1   31.53    1.63
   3 -23  -1   32.08    1.58
  -3  23   1   29.99    1.33
  -3  23   1   33.32    1.31
   3  23  -1   31.55    1.35
  -1 -23   1    4.04    0.49
  -1 -23   1    4.15    0.54
   1 -23  -1    4.43    0.51
   1 -23  -1    5.21    0.47
   1  23  -1    4.94    0.40
  -1  23   1    5.02    0.37
  -1 -23  -1   37.34    1.70
  -1 -23  -1   36.60    1.80
   1 -23   1   43.12    1.79
   1 -23   1   38.25    1.84
   1  23   1   38.05    1.60
  -1  23  -1   39.91    1.64
   3 -23   1   69.77    3.14
  -3 -23  -1   72.31    3.00
   3 -23   1   78.05    3.02
  -3 -23  -1   71.17    3.13
  -3  23  -1   75.82    2.93
   3  23   1   72.96    2.88
  -5 -23  -1   17.17    1.16
  -5 -23  -1   17.99    1.02
   5 -23   1   17.44    1.13
   5 -23   1   17.12    0.96
   5  23   1   18.14    0.86
  -5  23  -1   20.02    0.97
  -7 -23  -1   10.85    1.00
   7 -23   1   10.76    0.97
  -7  23  -1   11.68    0.76
   7  23   1   11.77    0.64
   6 -24  -1   16.95    1.10
  -6 -24   1   17.66    1.22
   6 -24  -1   17.48    0.92
  -6  24   1   17.11    0.81
   6  24  -1   16.77    0.83
   6  24  -1   16.31    0.97
  -6  24   1   18.55    0.87
   4 -24  -1   21.87    1.06
  -4 -24   1   18.49    1.24
   4 -24  -1   20.01    1.20
   4  24  -1   20.37    1.05
   4  24  -1   20.57    0.96
  -4  24   1   23.06    0.99
  -4  24   1   20.58    0.96
   2 -24  -1   11.19    0.81
  -2 -24   1   10.32    0.89
   2 -24  -1   11.51    0.69
  -2  24   1   10.14    0.58
   2  24  -1   10.54    0.61
   0 -24  -1   14.34    0.94
   0 -24  -1   14.69    0.85
   0 -24   1   16.79    0.95
   0 -24   1   13.84    0.97
   0  24  -1   16.09    0.78
   0  24   1   14.46    0.73
  -2 -24  -1   28.57    1.35
  -2 -24  -1   24.46    1.42
   2 -24   1   27.39    1.48
   2 -24   1   31.52    1.41
   2  24   1   27.65    1.21
  -2  24  -1   28.34    1.26
   4 -24   1   15.45    1.04
   4 -24   1   16.20    0.90
  -4 -24  -1   14.56    1.02
  -4 -24  -1   14.12    0.91
  -4  24  -1   15.01    0.82
   4  24   1   15.06    0.76
  -6 -24  -1    5.99    0.76
   6 -24   1    5.83    0.72
  -6 -24  -1    4.74    0.55
  -6  24  -1    6.76    0.56
   6  24   1    6.67    0.46
   5 -25  -1    3.29    0.41
   5 -25  -1    2.72    0.50
  -5 -25   1    3.58    0.61
   5  25  -1    3.60    0.43
  -5  25   1    3.91    0.36
   5  25  -1    3.41    0.34
   3 -25  -1    4.71    0.58
   3 -25  -1    4.45    0.47
  -3 -25   1    3.76    0.57
   3  25  -1    4.27    0.38
  -3  25   1    4.08    0.36
   3  25  -1    4.07    0.41
   1 -25  -1    9.42    0.78
  -1 -25   1    9.90    0.88
   1 -25  -1    9.91    0.69
  -1 -25   1   11.44    0.80
   1  25  -1   10.48    0.61
  -1  25   1   10.59    0.59
   1 -25   1    8.48    0.80
  -1 -25  -1    8.96    0.67
   1 -25   1    9.02    0.72
  -1 -25  -1    7.74    0.73
  -1  25  -1    8.13    0.56
   1  25   1    8.90    0.53
  -3 -25  -1    3.18    0.44
  -3 -25  -1    3.20    0.51
   3 -25   1    2.91    0.53
   3 -25   1    3.86    0.48
   3  25   1    3.75    0.35
  -3  25  -1    3.64    0.38
  -5 -25  -1    4.03    0.64
   5 -25   1    3.68    0.60
   5 -25   1    4.03    0.48
  -5 -25  -1    3.18    0.48
   5  25   1    4.32    0.38
  -5  25  -1    3.96    0.44
  -4 -26   1    0.31    0.36
   4 -26  -1    0.06    0.24
   4 -26  -1    0.24    0.30
   4  26  -1   -0.12    0.21
   4  26  -1    0.07    0.19
  -4  26   1    0.13    0.19
   2 -26  -1    0.29    0.30
   2 -26  -1    0.52    0.27
  -2 -26   1    0.84    0.39
   2  26  -1    0.23    0.20
  -2  26   1    0.24    0.18
   0 -26  -1    0.24    0.27
   0 -26   1   -0.22    0.29
   0 -26   1   -0.10    0.30
   0 -26  -1   -0.25    0.24
   0  26   1    0.15    0.18
   0  26  -1   -0.08    0.18
  -2 -26  -1    0.03    0.29
   2 -26   1   -0.10    0.29
  -2 -26  -1   -0.01    0.27
   2 -26   1    0.15    0.31
   2  26   1    0.02    0.17
  -2  26  -1   -0.16    0.18
  -4 -26  -1    0.34    0.36
   4 -26   1   -0.01    0.29
   4 -26   1    0.95    0.39
  -4 -26  -1    0.30    0.31
   4  26   1    0.28    0.20
  -4  26  -1    0.51    0.25
   1 -27  -1    1.84    0.37
  -1 -27   1    1.68    0.45
   1 -27  -1    2.05    0.45
   1  27  -1    1.61    0.28
  -1  27   1    1.54    0.25
  -1 -27  -1    0.36    0.31
  -1 -27  -1    0.22    0.31
   1 -27   1   -0.04    0.30
   1 -27   1   -0.26    0.30
  -1  27  -1    0.23    0.21
   1  27   1    0.60    0.21
  14   0  -2   20.91    1.11
 -14   0   2   21.06    0.94
  12   0  -2   40.86    1.62
  12   0  -2   39.02    1.73
 -12   0   2   41.20    1.62
 -10   0   2  181.76    6.86
  10   0  -2  188.24    6.87
  10   0  -2  181.70    6.95
   8   0  -2  126.15    4.77
  -8   0   2  127.06    4.75
   8   0  -2  128.06    4.82
  -6   0   2   13.56    0.54
   6   0  -2   12.89    0.56
   6   0  -2   12.18    0.59
   4   0  -2  210.38    7.78
  -4   0   2  210.44    7.77
   4   0  -2  208.01    7.77
  -2   0   2  865.55   34.51
   2   0  -2 1000.00   34.58
   0   0  -2  336.94   12.30
   0   0   2  327.60   12.35
   0   0  -2  331.09   12.36
  -2   0  -2   27.48    1.06
   2   0   2   29.00    1.06
  -2   0  -2   27.90    1.04
  -2   0  -2   26.24    1.06
   2   0   2   27.94    1.04
   4   0   2  275.11   10.10
  -4   0  -2  263.28   10.09
  -4   0  -2  280.91   10.09
   6   0   2  248.14    9.14
  -6   0  -2  247.52    9.10
  -6   0  -2  242.08    9.11
  -8   0  -2   53.46    2.09
  -8   0  -2   54.89    2.06
   8   0   2   54.39    2.14
  10   0   2   89.67    3.45
 -10   0  -2   88.46    3.33
 -10   0  -2   87.41    3.38
 -12   0  -2  106.29    4.13
  12   0   2  109.90    4.23
 -14   0  -2   16.70    0.82
  14   0   2   16.54    0.98
 -15  -1   2   25.59    1.14
  15  -1  -2   26.36    1.35
  15   1  -2   27.41    1.36
 -15   1   2   26.34    1.16
 -13  -1   2    7.99    0.45
  13  -1  -2    8.27    0.46
  13  -1  -2    8.00    0.60
  13   1  -2    7.82    0.59
  13   1  -2    7.84    0.45
 -13   1   2    8.05    0.46
  11  -1  -2   34.77    1.49
  11  -1  -2   35.52    1.39
 -11  -1   2   33.59    1.37
 -11   1   2   34.60    1.38
  11   1  -2   34.20    1.48
  11   1  -2   33.97    1.39
  -9  -1   2   95.98    3.62
   9  -1  -2   97.56    3.63
   9  -1  -2   95.52    3.70
   9   1  -2   96.57    3.65
   9   1  -2   95.03    3.71
  -9   1   2   96.17    3.63
   7  -1  -2   49.67    1.90
  -7  -1   2   50.83    1.89
   7  -1  -2   48.68    1.95
  -7   1   2   50.04    1.90
   7   1  -2   48.76    1.91
   7   1  -2   49.12    1.96
   5  -1  -2   59.00    2.26
  -5  -1   2   60.35    2.24
   5  -1  -2   59.70    2.28
  -5   1   2   61.77    2.26
   5   1  -2   58.20    2.26
   5   1  -2   58.17    2.28
   3  -1  -2  219.29    8.00
   3  -1  -2  210.45    7.99
  -3  -1   2  223.78    7.96
  -3  -1   2  223.75    8.00
   3  -1  -2  214.34    8.00
  -3  -1   2  222.65    8.01
   3   1  -2  212.48    8.00
  -3   1   2  216.70    7.97
   3   1  -2  211.53    8.00
  -3   1   2  206.51    8.02
   1  -1  -2   96.71    3.42
  -1  -1   2   91.93    3.44
   1  -1  -2   91.51    3.43
  -1  -1   2   91.85    3.45
   1  -1  -2   99.69    3.42
   1  -1  -2   90.74    3.42
   1   1  -2   87.71    3.42
   1   1  -2   90.54    3.44
  -1   1   2   90.44    3.47
  -1  -1  -2   11.28    0.46
  -1  -1  -2   11.73    0.46
  -1  -1  -2   11.25    0.46
   1  -1   2   12.56    0.48
  -1   1  -2   11.12    0.45
  -1   1  -2   11.89    0.47
  -1   1  -2   11.41    0.46
  -1   1  -2   11.67    0.46
  -3  -1  -2  183.66    6.63
  -3  -1  -2  177.19    6.63
   3  -1   2  182.42    6.65
  -3  -1  -2  180.42    6.63
  -3   1  -2  176.55    6.64
   3   1   2  178.89    6.61
   3   1   2  182.17    6.63
  -3   1  -2  172.98    6.63
  -5  -1  -2  247.71    9.10
   5  -1   2  245.61    9.14
  -5  -1  -2  240.77    9.12
   5   1   2  241.55    9.13
   5   1   2  251.73    9.10
  -5   1  -2  243.13    9.12
  -5   1  -2  253.47    9.11
  -7  -1  -2   34.16    1.36
  -7  -1  -2   34.91    1.34
   7  -1   2   35.77    1.41
   7   1   2   34.29    1.31
  -7   1  -2   35.34    1.35
  -7   1  -2   34.48    1.37
   7   1   2   34.89    1.40
   9  -1   2   10.04    0.54
  -9  -1  -2    9.70    0.47
  -9  -1  -2    9.80    0.43
  -9   1  -2    9.32    0.47
   9   1   2    9.65    0.53
  -9   1  -2    9.66    0.43
 -11  -1  -2   64.36    2.52
  11  -1   2   65.85    2.62
 -11  -1  -2   64.82    2.45
 -11   1  -2   62.92    2.52
 -11   1  -2   66.18    2.46
  11   1   2   63.48    2.60
 -13  -1  -2   54.72    2.18
  13  -1   2   54.31    2.31
 -13   1  -2   54.56    2.18
  13   1   2   53.58    2.29
 -15  -1  -2    8.35    0.55
  15  -1   2    9.18    0.79
  15   1   2    9.48    0.80
 -15   1  -2    8.27    0.56
  14  -2  -2    9.20    0.68
 -14  -2   2    8.29    0.48
  14   2  -2    8.34    0.65
 -14   2   2    7.79    0.49
  12  -2  -2   29.58    1.19
  12  -2  -2   28.37    1.31
 -12  -2   2   29.32    1.18
  12   2  -2   28.29    1.20
 -12   2   2   28.15    1.19
  12   2  -2   27.81    1.30
  10  -2  -2   57.04    2.10
  10  -2  -2   52.27    2.18
 -10  -2   2   54.88    2.08
  10   2  -2   54.04    2.11
 -10   2   2   53.91    2.09
  10   2  -2   50.97    2.18
   8  -2  -2   39.52    1.47
   8  -2  -2   37.55    1.52
  -8  -2   2   36.99    1.44
   8   2  -2   36.24    1.53
   8   2  -2   37.36    1.48
  -8   2   2   36.10    1.46
   6  -2  -2   43.66    1.76
  -6  -2   2   45.87    1.71
   6  -2  -2   46.03    1.73
   6   2  -2   44.27    1.74
  -6   2   2   45.79    1.74
   6   2  -2   44.79    1.78
  -4  -2   2  104.55    3.69
   4  -2  -2  100.41    3.71
  -4  -2   2   98.16    3.73
   4  -2  -2   99.52    3.72
  -4   2   2   94.55    3.73
   4   2  -2   98.12    3.71
   2  -2  -2  103.65    3.70
   2  -2  -2   99.43    3.70
  -2  -2   2  100.79    3.72
  -2  -2   2  101.70    3.71
   2  -2  -2  102.54    3.68
   2   2  -2  101.44    3.68
   2   2  -2  100.40    3.71
  -2   2   2   85.41    3.74
   0  -2  -2   72.22    2.71
   0  -2   2   75.00    2.72
   0  -2  -2   71.92    2.70
   0   2  -2   72.81    2.70
   0   2  -2   68.88    2.69
   0   2  -2   71.92    2.70
   0   2   2   75.82    2.73
  -2  -2  -2   91.58    3.58
  -2  -2  -2   95.00    3.58
  -2  -2  -2   95.40    3.58
   2  -2   2  100.84    3.61
   2  -2   2   96.89    3.55
   2   2   2   99.36    3.57
  -2   2  -2   94.73    3.55
  -2   2  -2   93.17    3.57
   2   2   2   99.69    3.56
  -2   2  -2   95.84    3.58
   4  -2   2  106.71    3.91
  -4  -2  -2  103.03    3.88
  -4  -2  -2  102.70    3.87
  -4  -2  -2  104.36    3.88
  -4   2  -2  102.01    3.88
   4   2   2  106.04    3.89
  -4   2  -2  104.49    3.88
   6  -2   2   64.50    2.42
  -6  -2  -2   62.86    2.35
  -6  -2  -2   62.12    2.37
   6   2   2   60.80    2.33
  -6   2  -2   62.46    2.36
   6   2   2   62.73    2.40
   8  -2   2   35.79    1.48
  -8  -2  -2   35.61    1.38
  -8  -2  -2   35.62    1.42
  -8   2  -2   37.09    1.40
   8   2   2   35.90    1.36
  -8   2  -2   35.39    1.42
   8   2   2   35.76    1.46
 -10  -2  -2   30.72    1.28
  10  -2   2   31.37    1.37
 -10  -2  -2   30.73    1.23
 -10   2  -2   32.17    1.24
 -10   2  -2   31.32    1.29
  10   2   2   32.98    1.36
 -12  -2  -2   28.33    1.19
  12  -2   2   28.63    1.33
  12   2   2   26.89    1.29
 -12   2  -2   28.33    1.21
  14  -2   2   17.87    1.05
 -14  -2  -2   18.19    0.87
 -14   2  -2   17.89    0.89
  14   2   2   18.82    1.02
 -15  -3   2    0.97    0.20
  15  -3  -2    0.53    0.33
 -15   3   2    0.95    0.22
  15   3  -2    0.58    0.32
 -13  -3   2   10.58    0.54
  13  -3  -2   11.42    0.72
 -13   3   2   10.07    0.56
  13   3  -2   11.82    0.71
  13   3  -2   10.63    0.57
  11  -3  -2   19.77    0.83
 -11  -3   2   19.46    0.81
  11  -3  -2   19.21    0.95
 -11   3   2   18.47    0.83
  11   3  -2   18.94    0.86
  11   3  -2   19.46    0.95
  -9  -3   2    3.64    0.22
   9  -3  -2    3.28    0.32
   9  -3  -2    3.19    0.24
   9   3  -2    3.22    0.25
   9   3  -2    3.34    0.34
  -9   3   2    3.58    0.25
   7  -3  -2    7.52    0.41
   7  -3  -2    7.23    0.36
  -7  -3   2    7.54    0.33
   7   3  -2    7.49    0.37
   7   3  -2    7.32    0.42
  -7   3   2    7.12    0.36
   5  -3  -2   41.22    1.56
  -5  -3   2   41.45    1.53
   5  -3  -2   40.59    1.58
  -5  -3   2   39.77    1.59
  -5   3   2   40.53    1.58
   5   3  -2   39.47    1.56
  -3  -3   2   21.38    0.86
   3  -3  -2   20.36    0.83
  -3  -3   2   22.97    0.81
   3  -3  -2   21.21    0.84
   3  -3  -2   20.98    0.81
   3   3  -2   21.15    0.84
  -3   3   2   19.83    0.88
   3   3  -2   21.26    0.80
  -1  -3   2    7.34    0.33
   1  -3  -2    7.24    0.30
   1  -3  -2    6.74    0.31
   1  -3  -2    7.07    0.29
  -1  -3   2    7.13    0.30
  -1  -3   2    7.12    0.28
   1   3  -2    6.95    0.30
   1   3  -2    7.03    0.29
  -1   3   2    6.82    0.35
  -1  -3  -2   42.52    1.62
   1  -3   2   44.83    1.65
   1   3   2   40.78    1.63
  -1   3  -2   42.55    1.60
  -1   3  -2   43.30    1.61
  -1   3  -2   42.18    1.60
  -3  -3  -2   23.99    0.95
  -3  -3  -2   24.47    0.95
   3  -3   2   24.94    1.00
  -3  -3  -2   25.19    0.96
  -3   3  -2   24.37    0.95
  -3   3  -2   24.30    0.95
   3   3   2   24.79    0.95
  -5  -3  -2    3.46    0.18
  -5  -3  -2    3.54    0.20
   5  -3   2    3.97    0.25
  -5  -3  -2    3.44    0.18
  -5   3  -2    3.55    0.20
   5   3   2    3.73    0.22
  -5   3  -2    3.55    0.20
   7  -3   2   16.04    0.71
  -7  -3  -2   15.52    0.65
  -7  -3  -2   14.88    0.62
   7   3   2   15.19    0.60
   7   3   2   15.46    0.68
  -7   3  -2   14.63    0.65
  -7   3  -2   14.79    0.63
  -9  -3  -2   20.32    0.81
   9  -3   2   20.50    0.94
  -9  -3  -2   20.25    0.85
  -9   3  -2   19.64    0.86
   9   3   2   20.52    0.91
  -9   3  -2   20.32    0.83
   9   3   2   20.12    0.80
 -11  -3  -2    4.91    0.33
  11  -3   2    5.38    0.49
 -11  -3  -2    5.30    0.28
 -11   3  -2    5.06    0.29
  11   3   2    5.46    0.46
 -11   3  -2    4.79    0.35
  13  -3   2    4.39    0.51
 -13  -3  -2    4.02    0.35
  13   3   2    3.76    0.45
 -13   3  -2    4.98    0.39
 -15  -3  -2    6.24    0.47
  15  -3   2    5.54    0.64
  15   3   2    7.02    0.68
 -15   3  -2    6.84    0.51
  14  -4  -2    0.40    0.28
 -14  -4   2    0.44    0.16
  14   4  -2    0.20    0.25
 -14   4   2    0.63    0.19
 -12  -4   2    2.37    0.22
  12  -4  -2    2.66    0.25
  12  -4  -2    2.34    0.35
  12   4  -2    2.16    0.25
  12   4  -2    2.43    0.34
 -12   4   2    2.52    0.25
 -10  -4   2    1.29    0.14
  10  -4  -2    0.96    0.22
  10  -4  -2    1.02    0.15
  10   4  -2    1.39    0.26
 -10   4   2    1.42    0.18
  10   4  -2    1.28    0.18
  -8  -4   2    1.03    0.11
   8  -4  -2    0.74    0.16
   8  -4  -2    0.94    0.13
  -8   4   2    0.95    0.14
   8   4  -2    1.15    0.16
   8   4  -2    1.20    0.19
   6  -4  -2   10.57    0.46
  -6  -4   2   10.50    0.43
   6  -4  -2   10.11    0.50
  -6  -4   2   10.07    0.51
  -6   4   2   11.07    0.49
   6   4  -2   10.20    0.47
  -4  -4   2   12.22    0.46
  -4  -4   2   12.24    0.54
   4  -4  -2   12.13    0.52
   4  -4  -2   11.58    0.50
   4   4  -2   11.77    0.50
   4   4  -2   11.92    0.46
  -4   4   2   11.61    0.54
  -4   4   2   10.83    0.49
   2  -4  -2    1.24    0.11
  -2  -4   2    1.49    0.08
  -2  -4   2    1.35    0.14
   2  -4  -2    1.12    0.08
   2  -4  -2    1.41    0.12
  -2   4   2    1.11    0.14
   2   4  -2    1.26    0.11
   2   4  -2    1.25    0.08
   2   4  -2    1.31    0.08
   0  -4   2    4.65    0.19
   0  -4   2    4.72    0.25
   0  -4  -2    4.41    0.22
   0  -4  -2    4.77    0.21
   0  -4  -2    4.63    0.21
   0   4  -2    4.48    0.21
   0   4  -2    4.56    0.19
   0   4   2    4.76    0.25
   0   4  -2    4.58    0.21
  -2  -4  -2   12.72    0.52
  -2  -4  -2   12.88    0.51
   2  -4   2   12.74    0.58
  -2  -4  -2   12.84    0.54
  -2   4  -2   12.87    0.52
  -2   4  -2   13.03    0.50
  -2   4  -2   12.45    0.51
  -4  -4  -2    5.13    0.24
   4  -4   2    5.37    0.31
  -4  -4  -2    5.21    0.26
  -4  -4  -2    5.06    0.25
  -4   4  -2    5.36    0.25
   4   4   2    5.63    0.27
  -4   4  -2    5.60    0.26
  -6  -4  -2    2.90    0.18
  -6  -4  -2    2.81    0.17
  -6  -4  -2    2.56    0.16
   6  -4   2    2.55    0.25
  -6   4  -2    2.92    0.18
  -6   4  -2    2.69    0.19
   6   4   2    2.61    0.22
  -8  -4  -2    3.23    0.19
   8  -4   2    3.35    0.31
  -8  -4  -2    3.52    0.23
  -8   4  -2    3.24    0.21
   8   4   2    3.28    0.19
   8   4   2    3.33    0.29
  -8   4  -2    3.31    0.24
  10  -4   2    1.29    0.26
 -10  -4  -2    1.37    0.13
 -10  -4  -2    1.03    0.16
  10   4   2    1.35    0.23
 -10   4  -2    1.21    0.18
  10   4   2    1.44    0.14
 -10   4  -2    1.49    0.15
 -12  -4  -2    0.84    0.17
  12  -4   2    0.63    0.26
 -12   4  -2    0.63    0.18
  12   4   2    0.66    0.23
  14  -4   2    2.61    0.45
 -14  -4  -2    2.11    0.27
 -14   4  -2    1.93    0.29
  14   4   2    1.49    0.36
 -15  -5   2    0.98    0.21
  15  -5  -2    1.64    0.41
 -15   5   2    0.86    0.23
  15   5  -2    1.56    0.37
 -13  -5   2    3.87    0.30
  13  -5  -2    5.01    0.51
  13   5  -2    3.87    0.35
 -13   5   2    3.83    0.34
  13   5  -2    3.95    0.46
  11  -5  -2    2.84    0.35
  11  -5  -2    3.34    0.26
 -11  -5   2    2.88    0.22
  11   5  -2    2.99    0.28
  11   5  -2    2.37    0.34
 -11   5   2    2.50    0.25
   9  -5  -2    0.52    0.17
  -9  -5   2    0.83    0.11
   9  -5  -2    0.65    0.13
  -9   5   2    1.01    0.15
   9   5  -2    0.78    0.18
   9   5  -2    0.65    0.14
  -7  -5   2   12.70    0.62
   7  -5  -2   12.54    0.61
  -7  -5   2   12.87    0.52
   7  -5  -2   13.06    0.56
  -7   5   2   12.54    0.58
   7   5  -2   12.24    0.57
   5  -5  -2   31.91    1.25
  -5  -5   2   32.22    1.17
   5  -5  -2   32.34    1.21
  -5  -5   2   30.90    1.26
   5   5  -2   29.92    1.16
  -5   5   2   29.35    1.19
  -5   5   2   29.69    1.25
   5   5  -2   31.45    1.22
  -3  -5   2    2.02    0.09
   3  -5  -2    1.71    0.13
   3  -5  -2    2.02    0.15
  -3  -5   2    1.81    0.18
   3   5  -2    1.79    0.13
  -3   5   2    1.53    0.18
   3   5  -2    1.89    0.11
   3   5  -2    1.91    0.14
   1  -5  -2    0.39    0.07
  -1  -5   2    0.14    0.07
   1  -5  -2    0.16    0.06
   1  -5  -2    0.38    0.05
   1   5  -2    0.18    0.05
   1   5  -2    0.30    0.05
  -1   5   2    0.32    0.09
  -1  -5  -2   27.66    1.09
  -1  -5  -2   28.11    1.06
   1  -5   2   28.22    1.12
  -1   5  -2   27.99    1.06
  -1   5  -2   26.73    1.04
   1   5   2   27.45    1.09
  -1   5  -2   26.67    1.04
   3  -5   2   27.24    1.13
  -3  -5  -2   27.43    1.05
  -3  -5  -2   27.42    1.05
  -3  -5  -2   27.20    1.08
  -3  -5  -2   27.57    1.06
  -3   5  -2   27.62    1.06
  -3   5  -2   26.36    1.05
  -3   5  -2   26.64    1.02
  -3   5  -2   26.90    1.03
  -5  -5  -2    4.90    0.26
  -5  -5  -2    5.44    0.25
   5  -5   2    5.19    0.33
  -5  -5  -2    5.24    0.26
   5   5   2    4.92    0.28
  -5   5  -2    5.38    0.27
  -5   5  -2    4.89    0.26
   7  -5   2    5.32    0.37
  -7  -5  -2    5.39    0.29
  -7  -5  -2    5.51    0.26
  -7   5  -2    5.33    0.28
  -7   5  -2    5.35    0.30
   7   5   2    5.02    0.33
  -9  -5  -2    4.64    0.25
   9  -5   2    4.85    0.43
  -9  -5  -2    5.10    0.30
  -9   5  -2    5.08    0.32
   9   5   2    4.98    0.37
   9   5   2    4.90    0.26
  -9   5  -2    4.93    0.28
  11  -5   2    1.17    0.28
 -11  -5  -2    1.21    0.18
 -11  -5  -2    1.39    0.14
 -11   5  -2    1.27    0.20
 -11   5  -2    1.34    0.16
  11   5   2    1.31    0.26
 -13  -5  -2    3.42    0.30
  13  -5   2    3.19    0.47
  13   5   2    3.14    0.42
 -13   5  -2    3.15    0.35
 -15  -5  -2    4.66    0.40
  15  -5   2    4.41    0.60
  15   5   2    4.41    0.56
 -15   5  -2    5.38    0.47
  14  -6  -2    4.22    0.53
 -14  -6   2    4.30    0.33
 -14   6   2    3.78    0.36
  14   6  -2    3.75    0.48
  14   6  -2    4.28    0.40
 -12  -6   2   26.34    1.07
  12  -6  -2   25.96    1.09
  12  -6  -2   27.05    1.27
 -12   6   2   25.48    1.13
  12   6  -2   25.50    1.14
  12   6  -2   25.56    1.26
  10  -6  -2   15.26    0.68
 -10  -6   2   15.48    0.64
  10  -6  -2   14.97    0.79
  10   6  -2   15.27    0.80
  10   6  -2   15.04    0.71
 -10   6   2   14.19    0.69
   8  -6  -2    4.65    0.35
  -8  -6   2    4.79    0.24
   8  -6  -2    5.05    0.29
  -8   6   2    4.72    0.22
   8   6  -2    4.68    0.30
  -8   6   2    4.99    0.31
  -6  -6   2   26.22    0.99
   6  -6  -2   26.27    1.04
   6  -6  -2   26.45    1.09
  -6  -6   2   25.15    1.10
   6   6  -2   25.15    0.99
  -6   6   2   26.77    1.01
  -6   6   2   25.64    1.08
   6   6  -2   25.80    1.05
  -4  -6   2   36.32    1.47
  -4  -6   2   38.46    1.35
   4  -6  -2   36.97    1.40
   4  -6  -2   37.68    1.44
  -4   6   2   33.71    1.46
   4   6  -2   36.99    1.37
   4   6  -2   37.24    1.41
  -4   6   2   31.32    1.40
   2  -6  -2   17.74    0.72
   2  -6  -2   17.19    0.67
  -2  -6   2   16.77    0.73
   2  -6  -2   16.37    0.69
  -2   6   2   16.33    0.74
   2   6  -2   17.27    0.68
   2   6  -2   16.69    0.67
   0  -6  -2   43.70    1.73
   0  -6   2   46.89    1.78
   0  -6  -2   46.76    1.74
   0  -6  -2   43.72    1.70
   0  -6   2   47.95    1.67
   0   6  -2   43.13    1.71
   0   6   2   44.60    1.75
   0   6  -2   44.78    1.68
   0   6  -2   44.37    1.70
  -2  -6  -2   38.76    1.57
  -2  -6  -2   42.22    1.56
   2  -6   2   40.51    1.64
  -2  -6  -2   43.12    1.59
  -2   6  -2   40.08    1.54
  -2   6  -2   41.07    1.54
   2   6   2   39.99    1.59
  -2   6  -2   41.98    1.57
  -4  -6  -2    4.35    0.23
  -4  -6  -2    4.29    0.22
   4  -6   2    4.45    0.31
  -4  -6  -2    4.37    0.25
  -4  -6  -2    4.83    0.26
  -4   6  -2    4.83    0.24
  -4   6  -2    4.35    0.19
  -4   6  -2    4.95    0.22
  -4   6  -2    5.30    0.25
  -6  -6  -2   11.71    0.49
   6  -6   2   11.63    0.60
  -6  -6  -2   11.68    0.51
  -6  -6  -2   12.07    0.52
  -6   6  -2   11.70    0.53
   6   6   2   11.53    0.55
  -6   6  -2   11.76    0.51
  -8  -6  -2   41.17    1.59
   8  -6   2   39.41    1.70
  -8  -6  -2   39.70    1.56
  -8   6  -2   41.24    1.58
   8   6   2   39.70    1.56
  -8   6  -2   40.56    1.62
   8   6   2   41.74    1.66
 -10  -6  -2   14.88    0.63
 -10  -6  -2   15.26    0.68
  10  -6   2   13.64    0.80
 -10   6  -2   14.62    0.66
  10   6   2   15.75    0.65
 -10   6  -2   16.25    0.73
  10   6   2   15.43    0.78
 -12  -6  -2    2.83    0.27
  12  -6   2    2.65    0.40
 -12   6  -2    2.88    0.32
  12   6   2    3.00    0.39
 -14  -6  -2    8.33    0.50
  14  -6   2    8.01    0.75
 -14   6  -2    8.00    0.57
  14   6   2    8.65    0.68
  15  -7  -2   10.99    0.88
 -15   7   2   13.08    0.71
  15   7  -2   11.62    0.87
  13  -7  -2   21.03    1.14
 -13  -7   2   22.11    0.92
  13   7  -2   20.45    1.13
 -13   7   2   21.31    0.99
  13   7  -2   21.20    1.00
  11  -7  -2   41.10    1.63
  11  -7  -2   39.17    1.76
 -11  -7   2   41.78    1.59
  11   7  -2   41.62    1.67
  11   7  -2   39.89    1.77
 -11   7   2   39.51    1.66
   9  -7  -2   34.07    1.48
  -9  -7   2   34.11    1.33
   9  -7  -2   35.31    1.38
  -9   7   2   33.19    1.40
   9   7  -2   34.60    1.48
   9   7  -2   34.76    1.41
  -7  -7   2   33.55    1.38
  -7  -7   2   34.12    1.26
   7  -7  -2   31.58    1.37
   7  -7  -2   33.22    1.30
  -7   7   2   32.98    1.34
  -7   7   2   32.66    1.26
   7   7  -2   31.77    1.24
   7   7  -2   32.65    1.32
  -5  -7   2   80.43    2.88
   5  -7  -2   78.37    2.93
  -5  -7   2   77.31    3.01
   5  -7  -2   79.77    2.98
   5   7  -2   77.60    2.90
  -5   7   2   70.13    2.98
  -5   7   2   77.72    2.93
   5   7  -2   78.47    2.94
   3  -7  -2  113.81    4.05
  -3  -7   2  108.11    4.07
   3  -7  -2  109.28    4.01
   3   7  -2  108.35    3.98
   3   7  -2  106.91    4.00
  -3   7   2  103.90    4.00
  -3   7   2   97.68    4.06
  -1  -7   2   70.53    2.67
   1  -7  -2   69.55    2.58
   1  -7  -2   70.18    2.62
   1  -7  -2   67.82    2.63
  -1   7   2   67.03    2.65
   1   7  -2   68.86    2.59
   1   7  -2   68.87    2.59
  -1  -7  -2   67.96    2.62
  -1  -7  -2   75.76    2.63
  -1  -7  -2   69.32    2.58
   1  -7   2   67.52    2.67
   1   7   2   68.93    2.62
  -1   7  -2   65.94    2.56
  -1   7  -2   67.62    2.59
  -1   7  -2   68.03    2.58
  -3  -7  -2   91.45    3.42
  -3  -7  -2   84.81    3.40
  -3  -7  -2   93.19    3.38
   3  -7   2   91.54    3.50
  -3   7  -2   91.07    3.38
  -3   7  -2   90.32    3.39
  -5  -7  -2   74.08    2.78
   5  -7   2   74.21    2.90
  -5  -7  -2   72.32    2.81
  -5  -7  -2   74.14    2.77
  -5  -7  -2   72.60    2.80
  -5   7  -2   73.85    2.79
  -5   7  -2   75.24    2.80
  -7  -7  -2   44.33    1.74
  -7  -7  -2   46.77    1.77
   7  -7   2   43.90    1.87
  -7  -7  -2   45.12    1.75
   7   7   2   46.22    1.82
  -7   7  -2   45.09    1.76
  -7   7  -2   46.54    1.79
  -9  -7  -2   31.59    1.27
  -9  -7  -2   31.72    1.24
   9  -7   2   31.04    1.41
  -9   7  -2   31.22    1.31
  -9   7  -2   31.75    1.27
   9   7   2   31.67    1.36
   9   7   2   31.84    1.25
 -11  -7  -2   30.32    1.25
  11  -7   2   31.73    1.49
 -11  -7  -2   31.90    1.30
 -11   7  -2   32.11    1.29
  11   7   2   32.34    1.42
 -11   7  -2   32.59    1.37
  13  -7   2   27.21    1.41
 -13  -7  -2   28.36    1.17
 -13   7  -2   26.16    1.24
  13   7   2   26.95    1.31
  15  -7   2   12.66    0.99
  15   7   2   14.72    0.94
  14  -8  -2   13.83    0.94
  14   8  -2   14.59    0.77
  14   8  -2   13.79    0.92
 -14   8   2   14.30    0.77
 -12  -8   2   26.99    1.08
  12  -8  -2   25.97    1.30
 -12   8   2   26.24    1.17
  12   8  -2   25.78    1.17
  12   8  -2   26.60    1.30
 -10  -8   2  105.15    3.90
  10  -8  -2  100.81    4.07
  10  -8  -2  105.05    3.95
  10   8  -2  105.25    4.08
  10   8  -2  104.62    3.99
 -10   8   2  102.68    3.98
  -8  -8   2   89.21    3.49
   8  -8  -2   92.23    3.41
  -8  -8   2   93.03    3.35
   8  -8  -2   92.59    3.50
  -8   8   2   89.06    3.44
   8   8  -2   90.31    3.43
  -8   8   2   87.79    3.35
   8   8  -2   83.44    3.33
   6  -8  -2   28.95    1.25
  -6  -8   2   28.59    1.26
   6  -8  -2   29.98    1.19
  -6  -8   2   30.17    1.13
   6   8  -2   30.07    1.21
   6   8  -2   28.78    1.15
  -6   8   2   31.52    1.17
  -6   8   2   29.62    1.24
   4  -8  -2  116.04    4.25
   4  -8  -2  120.16    4.31
  -4  -8   2  116.86    4.33
   4   8  -2  115.30    4.23
  -4   8   2  107.06    4.24
   4   8  -2  115.93    4.25
  -4   8   2  101.32    4.30
   2  -8  -2  315.26   11.34
   2  -8  -2  310.72   11.30
  -2  -8   2  309.25   11.35
   2   8  -2  305.24   11.27
  -2   8   2  297.41   11.28
   2   8  -2  300.26   11.27
  -2   8   2  295.46   11.34
   0  -8   2  116.33    4.41
   0  -8  -2  115.55    4.36
   0  -8  -2  120.10    4.37
   0  -8  -2  118.32    4.31
   0   8  -2  114.80    4.32
   0   8  -2  113.18    4.33
   0   8   2  112.59    4.36
  -2  -8  -2   54.92    2.20
  -2  -8  -2   56.87    2.20
   2  -8   2   56.86    2.26
  -2  -8  -2   57.92    2.16
  -2   8  -2   57.70    2.17
  -2   8  -2   58.11    2.15
   2   8   2   56.60    2.19
   4  -8   2  192.28    7.37
  -4  -8  -2  198.75    7.42
   4  -8   2  205.35    7.53
  -4  -8  -2  201.43    7.38
  -4  -8  -2  187.80    7.41
  -4  -8  -2  204.14    7.38
  -4   8  -2  203.58    7.39
  -4   8  -2  198.47    7.39
  -6  -8  -2  136.72    5.12
   6  -8   2  138.98    5.26
  -6  -8  -2  136.11    5.17
  -6  -8  -2  136.23    5.11
  -6  -8  -2  137.80    5.15
  -6   8  -2  136.21    5.13
  -6   8  -2  138.80    5.16
  -8  -8  -2   30.75    1.21
  -8  -8  -2   31.64    1.23
   8  -8   2   30.32    1.37
   8   8   2   30.48    1.31
   8   8   2   30.89    1.23
  -8   8  -2   29.86    1.23
  -8   8  -2   31.06    1.28
  10  -8   2   47.40    2.07
 -10  -8  -2   49.34    1.90
 -10  -8  -2   48.33    1.86
 -10   8  -2   49.42    1.97
  10   8   2   47.09    2.01
  10   8   2   47.54    1.88
 -10   8  -2   49.12    1.90
  12  -8   2   68.15    2.91
 -12  -8  -2   70.54    2.69
 -12   8  -2   70.10    2.78
  12   8   2   67.49    2.83
 -14  -8  -2   19.95    0.92
  14  -8   2   19.01    1.20
  14   8   2   19.56    1.11
 -14   8  -2   21.24    1.04
  13  -9  -2    6.69    0.66
  13   9  -2    7.15    0.67
  13   9  -2    6.75    0.50
 -13   9   2    7.30    0.51
  11  -9  -2   34.72    1.61
 -11  -9   2   36.83    1.40
  11  -9  -2   35.51    1.45
 -11   9   2   34.57    1.49
  11   9  -2   35.48    1.61
  11   9  -2   35.16    1.49
   9  -9  -2  119.11    4.62
  -9  -9   2  118.92    4.61
   9  -9  -2  123.54    4.51
  -9  -9   2  121.43    4.45
   9   9  -2  121.27    4.54
  -9   9   2  113.49    4.54
  -9   9   2  116.23    4.44
   7  -9  -2   52.78    2.00
   7  -9  -2   50.58    2.08
  -7  -9   2   51.87    1.92
   7   9  -2   49.65    2.01
   7   9  -2   48.59    1.94
  -7   9   2   54.11    1.96
  -7   9   2   50.14    2.03
   5  -9  -2   40.94    1.58
   5  -9  -2   41.32    1.64
  -5  -9   2   42.60    1.68
   5   9  -2   40.05    1.58
   5   9  -2   39.83    1.55
  -5   9   2   41.96    1.57
  -5   9   2   34.04    1.61
  -3  -9   2  200.18    7.28
   3  -9  -2  209.10    7.27
   3  -9  -2  200.48    7.21
   3   9  -2  191.36    7.18
  -3   9   2  183.55    7.25
   3   9  -2  196.03    7.19
  -3   9   2  172.45    7.19
   1  -9  -2  128.60    4.79
   1  -9  -2  127.42    4.79
  -1  -9   2  127.78    4.84
  -1   9   2  122.56    4.80
   1   9  -2  125.88    4.75
   1   9  -2  130.07    4.75
  -1  -9  -2   20.59    0.85
   1  -9   2   19.56    0.90
  -1  -9  -2   21.50    0.88
  -1   9  -2   19.85    0.82
  -1   9  -2   19.95    0.78
   1   9   2   19.34    0.84
  -3  -9  -2  137.79    5.23
   3  -9   2  135.86    5.20
   3  -9   2  138.51    5.31
  -3  -9  -2  142.73    5.18
  -3  -9  -2  136.40    5.23
   3   9   2  136.61    5.21
  -3   9  -2  140.73    5.20
  -3   9  -2  143.13    5.18
  -5  -9  -2  237.54    9.04
  -5  -9  -2  247.24    9.00
   5  -9   2  251.09    9.17
   5  -9   2  206.68    8.98
  -5  -9  -2  246.24    9.04
  -5  -9  -2  248.19    8.99
  -5   9  -2  256.77    9.03
  -5   9  -2  249.43    9.02
  -7  -9  -2   36.63    1.45
  -7  -9  -2   36.96    1.44
   7  -9   2   36.04    1.60
  -7  -9  -2   40.52    1.50
  -7  -9  -2   35.02    1.50
  -7   9  -2   38.08    1.50
  -7   9  -2   35.81    1.46
   9  -9   2    8.48    0.61
  -9  -9  -2    9.27    0.42
  -9  -9  -2    9.30    0.45
  -9   9  -2    9.20    0.46
   9   9   2    9.07    0.46
  -9   9  -2    9.44    0.52
   9   9   2    8.23    0.55
  11  -9   2   76.13    3.23
 -11  -9  -2   77.53    3.02
 -11  -9  -2   79.69    2.99
  11   9   2   78.09    3.17
 -11   9  -2   79.32    3.12
  11   9   2   79.80    3.01
 -11   9  -2   78.54    3.02
  13  -9   2   61.37    2.70
 -13  -9  -2   63.13    2.44
 -13   9  -2   62.42    2.55
  13   9   2   59.80    2.59
  14 -10  -2    7.88    0.79
 -14  10   2    8.79    0.61
  14  10  -2    9.54    0.61
  14  10  -2    8.19    0.77
  12 -10  -2   16.99    1.01
  12  10  -2   17.82    0.87
 -12  10   2   17.99    0.87
  12  10  -2   16.09    0.98
  10 -10  -2   75.75    2.89
 -10 -10   2   77.42    2.86
  10 -10  -2   74.23    3.04
  10  10  -2   73.01    2.92
 -10  10   2   72.42    2.93
  -8 -10   2   49.35    2.05
   8 -10  -2   51.04    2.07
  -8 -10   2   51.92    1.88
   8 -10  -2   50.00    1.96
  -8  10   2   47.64    1.99
   8  10  -2   48.96    1.98
  -8  10   2   51.66    1.91
   8  10  -2   46.83    1.90
  -6 -10   2   12.61    0.48
   6 -10  -2   12.19    0.57
   6 -10  -2   12.49    0.65
  -6 -10   2   11.73    0.65
  -6  10   2   11.46    0.61
   6  10  -2   11.79    0.55
   6  10  -2   12.25    0.58
  -6  10   2   13.05    0.55
  -4 -10   2   74.01    2.86
   4 -10  -2   73.43    2.77
   4 -10  -2   75.71    2.84
  -4  10   2   67.36    2.81
  -4  10   2   72.44    2.75
   4  10  -2   68.23    2.75
   4  10  -2   73.98    2.76
   2 -10  -2  188.86    6.87
   2 -10  -2  188.33    6.83
  -2 -10   2  184.79    6.89
   2  10  -2  176.24    6.80
   2  10  -2  186.80    6.80
  -2  10   2  178.52    6.85
  -2  10   2  173.60    6.80
   0 -10  -2   57.15    2.19
   0 -10   2   57.84    2.26
   0 -10  -2   60.02    2.22
   0  10   2   53.54    2.19
   0  10  -2   53.85    2.17
  -2 -10  -2   23.49    0.99
   2 -10   2   22.92    1.05
  -2 -10  -2   25.18    1.02
   2 -10   2   21.83    0.97
  -2  10  -2   22.99    0.96
   2  10   2   24.07    0.97
  -2  10  -2   24.13    0.93
   4 -10   2   89.44    3.98
   4 -10   2  103.30    4.13
  -4 -10  -2  105.61    4.04
  -4 -10  -2  112.19    4.03
  -4 -10  -2  110.03    3.97
  -4  10  -2  109.53    4.00
  -4  10  -2  113.77    4.00
   4  10   2  103.02    4.01
  -6 -10  -2   84.06    3.15
  -6 -10  -2   80.66    3.20
  -6 -10  -2   81.69    3.20
   6 -10   2   85.67    3.34
  -6 -10  -2   83.72    3.14
  -6  10  -2   82.20    3.18
  -6  10  -2   86.45    3.21
  -8 -10  -2   17.44    0.73
   8 -10   2   17.09    0.92
  -8 -10  -2   17.56    0.74
  -8  10  -2   17.54    0.77
  -8  10  -2   17.95    0.82
 -10 -10  -2   35.17    1.39
  10 -10   2   33.92    1.60
 -10 -10  -2   34.91    1.36
  10  10   2   34.15    1.53
  10  10   2   34.71    1.40
 -10  10  -2   33.14    1.40
 -10  10  -2   34.97    1.49
 -12 -10  -2   53.15    2.13
  12 -10   2   54.92    2.40
 -12  10  -2   54.67    2.26
  12  10   2   53.90    2.31
  14 -10   2   13.61    1.01
 -14 -10  -2   13.39    0.68
 -14  10  -2   13.23    0.82
  14  10   2   12.88    0.89
  13 -11  -2   11.07    0.84
 -13  11   2   10.93    0.68
  13  11  -2   10.83    0.82
  13  11  -2   10.85    0.67
  11 -11  -2   32.72    1.35
  11 -11  -2   31.87    1.53
 -11  11   2   32.16    1.40
  11  11  -2   31.69    1.50
  11  11  -2   31.06    1.38
  -9 -11   2   20.03    1.02
   9 -11  -2   21.44    1.06
   9 -11  -2   21.26    0.93
   9  11  -2   21.33    0.96
  -9  11   2   20.63    0.96
  -9  11   2   21.28    0.86
   7 -11  -2    8.54    0.54
  -7 -11   2    8.75    0.36
   7 -11  -2    8.34    0.45
  -7 -11   2    8.49    0.54
  -7  11   2    9.55    0.43
  -7  11   2    8.01    0.48
   7  11  -2    8.26    0.46
   7  11  -2    7.59    0.41
  -5 -11   2   27.19    1.23
   5 -11  -2   29.23    1.15
   5 -11  -2   28.65    1.22
   5  11  -2   24.07    1.12
  -5  11   2   29.33    1.12
   5  11  -2   28.60    1.14
  -5  11   2   25.64    1.18
   3 -11  -2   71.37    2.66
  -3 -11   2   70.64    2.67
   3 -11  -2   70.02    2.59
  -3  11   2   64.68    2.55
   3  11  -2   66.93    2.56
   3  11  -2   60.51    2.56
  -3  11   2   63.76    2.60
   1 -11  -2   46.16    1.79
   1 -11  -2   45.20    1.81
  -1 -11   2   46.63    1.88
   1  11  -2   43.34    1.78
   1  11  -2   49.30    1.78
  -1  11   2   43.10    1.80
  -1  11   2   43.28    1.77
  -1 -11  -2   28.19    1.14
   1 -11   2   26.98    1.16
  -1 -11  -2   25.26    1.08
   1 -11   2   25.30    1.08
   1  11   2   25.19    1.07
  -1  11  -2   25.26    1.07
  -1  11  -2   26.03    1.00
  -3 -11  -2   34.74    1.35
   3 -11   2   34.16    1.49
   3 -11   2   29.38    1.38
  -3 -11  -2   34.93    1.41
  -3 -11  -2   37.39    1.44
  -3  11  -2   35.56    1.36
  -3  11  -2   34.24    1.39
   3  11   2   35.85    1.39
   5 -11   2   35.06    1.54
  -5 -11  -2   34.12    1.41
  -5 -11  -2   35.22    1.35
  -5 -11  -2   33.24    1.42
   5  11   2   32.85    1.39
  -5  11  -2   34.16    1.38
  -5  11  -2   36.06    1.40
  -7 -11  -2   25.88    1.06
  -7 -11  -2   23.15    1.05
  -7 -11  -2   24.47    0.97
   7 -11   2   24.17    1.18
  -7 -11  -2   24.02    0.98
  -7  11  -2   24.09    1.06
  -7  11  -2   23.56    1.01
   9 -11   2   22.23    1.11
  -9 -11  -2   21.25    0.86
  -9 -11  -2   20.12    0.88
   9  11   2   20.58    1.01
   9  11   2   21.32    0.92
  -9  11  -2   20.26    0.90
  -9  11  -2   21.35    0.99
 -11 -11  -2   19.71    0.85
  11 -11   2   20.15    1.11
 -11  11  -2   19.06    0.86
  11  11   2   18.84    0.86
  11  11   2   18.07    1.01
 -11  11  -2   19.37    0.98
 -13 -11  -2   11.66    0.61
  13 -11   2   11.67    0.92
 -13  11  -2   13.54    0.79
  13  11   2   10.82    0.82
  14 -12  -2    1.21    0.41
  14  12  -2    1.54    0.32
  14  12  -2    1.09    0.39
  12 -12  -2    7.83    0.74
  12  12  -2    7.93    0.56
  12  12  -2    7.56    0.69
 -12  12   2    8.35    0.58
 -10 -12   2    7.45    0.57
  10 -12  -2    7.17    0.64
  10 -12  -2    6.94    0.45
  10  12  -2    7.25    0.49
 -10  12   2    7.40    0.50
  -8 -12   2    5.69    0.45
   8 -12  -2    5.46    0.49
   8 -12  -2    5.32    0.36
   8  12  -2    4.38    0.30
  -8  12   2    5.54    0.32
   8  12  -2    5.27    0.38
  -8  12   2    4.60    0.38
   6 -12  -2   23.19    1.08
   6 -12  -2   23.12    0.99
  -6 -12   2   23.12    1.10
   6  12  -2   23.66    0.99
   6  12  -2   18.61    0.95
  -6  12   2   23.00    1.02
  -6  12   2   25.55    0.96
   4 -12  -2   24.93    1.10
  -4 -12   2   27.37    1.20
   4 -12  -2   27.07    1.19
  -4  12   2   25.48    1.06
  -4  12   2   25.52    1.13
   4  12  -2   26.05    1.09
  -2 -12   2    3.11    0.32
   2 -12  -2    3.40    0.31
   2 -12  -2    3.06    0.27
  -2  12   2    2.80    0.23
  -2  12   2    3.22    0.26
   2  12  -2    2.02    0.23
   2  12  -2    3.31    0.24
   0 -12   2    8.24    0.50
   0 -12  -2    8.00    0.45
   0  12  -2    7.40    0.42
   0  12   2    7.14    0.41
   0  12   2    7.74    0.41
   2 -12   2   30.86    1.42
   2 -12   2   35.44    1.51
  -2 -12  -2   38.51    1.49
  -2 -12  -2   34.64    1.43
  -2  12  -2   33.85    1.41
   2  12   2   34.67    1.40
  -2  12  -2   35.65    1.36
  -4 -12  -2   22.87    0.99
   4 -12   2   23.27    1.10
  -4 -12  -2   21.12    1.01
  -4 -12  -2   22.87    0.92
  -4  12  -2   22.04    0.95
  -4  12  -2   23.35    0.97
   4  12   2   23.55    0.97
   6 -12   2    8.52    0.62
  -6 -12  -2    9.05    0.42
  -6 -12  -2    8.93    0.51
  -6 -12  -2    8.95    0.50
  -6  12  -2    8.36    0.48
  -6  12  -2    9.03    0.47
  -8 -12  -2    8.31    0.41
  -8 -12  -2    9.34    0.51
   8 -12   2    8.39    0.64
  -8 -12  -2    7.91    0.50
  -8 -12  -2    8.55    0.42
  -8  12  -2    7.79    0.45
  -8  12  -2    9.21    0.53
  10 -12   2    5.34    0.58
 -10 -12  -2    5.05    0.32
  10  12   2    4.65    0.36
 -10  12  -2    4.98    0.44
 -10  12  -2    4.73    0.35
  10  12   2    5.15    0.50
  12 -12   2    3.37    0.54
 -12 -12  -2    3.74    0.31
  12  12   2    4.26    0.52
 -12  12  -2    4.42    0.48
  13 -13  -2    0.13    0.29
  13  13  -2   -0.05    0.22
  13  13  -2   -0.13    0.28
 -13  13   2    0.05    0.23
  11 -13  -2    0.96    0.32
  11  13  -2    0.87    0.24
 -11  13   2    1.22    0.25
   9 -13  -2   -0.13    0.18
   9 -13  -2   -0.10    0.12
  -9 -13   2    0.26    0.20
   9  13  -2    0.23    0.16
  -9  13   2    0.06    0.11
  -9  13   2   -0.05    0.15
   7 -13  -2    1.10    0.19
   7 -13  -2    1.31    0.27
  -7 -13   2    1.21    0.26
  -7  13   2    1.10    0.16
   7  13  -2    1.20    0.20
   7  13  -2    0.40    0.14
  -7  13   2    1.03    0.20
   5 -13  -2    0.16    0.11
   5 -13  -2   -0.01    0.14
  -5 -13   2    0.03    0.15
  -5  13   2    0.06    0.09
  -5  13   2    0.12    0.13
   5  13  -2   -0.03    0.11
   5  13  -2    0.13    0.11
   3 -13  -2    0.46    0.16
   3 -13  -2    0.34    0.12
  -3 -13   2    0.23    0.16
   3  13  -2    0.36    0.12
  -3  13   2    0.31    0.10
  -3  13   2    0.33    0.13
   3  13  -2   -0.02    0.11
   1 -13  -2    0.10    0.11
  -1 -13   2    0.06    0.12
   1 -13  -2    0.17    0.10
  -1  13   2    0.00    0.09
   1  13  -2    0.12    0.11
  -1  13   2   -0.04    0.09
   1 -13   2    0.03    0.12
  -1 -13  -2    0.16    0.11
   1 -13   2   -0.02    0.11
  -1 -13  -2    0.06    0.09
   1  13   2    0.30    0.12
  -1  13  -2    0.02    0.10
  -1  13  -2    0.13    0.06
   1  13   2    0.15    0.10
   3 -13   2   -0.09    0.11
  -3 -13  -2    0.14    0.13
  -3 -13  -2    0.33    0.13
   3 -13   2    0.20    0.15
   3  13   2   -0.04    0.10
  -3  13  -2    0.16    0.09
   3  13   2    0.26    0.11
  -3  13  -2    0.31    0.12
  -5 -13  -2    0.63    0.16
  -5 -13  -2    0.78    0.18
   5 -13   2    0.31    0.19
   5 -13   2    0.22    0.14
  -5  13  -2    0.91    0.17
   5  13   2    0.65    0.15
  -5  13  -2    0.77    0.15
   7 -13   2    0.04    0.20
  -7 -13  -2    0.27    0.16
  -7 -13  -2    0.19    0.14
   7 -13   2   -0.25    0.10
  -7  13  -2    0.05    0.11
  -7  13  -2    0.07    0.14
   9 -13   2    0.64    0.29
  -9 -13  -2    0.26    0.12
   9  13   2    0.35    0.16
  -9  13  -2    0.50    0.15
  -9  13  -2    0.20    0.18
 -11 -13  -2   -0.04    0.12
  11 -13   2   -0.12    0.25
  11  13   2    0.11    0.15
  11  13   2   -0.07    0.24
 -11  13  -2    0.05    0.14
 -11  13  -2    0.02    0.21
  13 -13   2    0.03    0.33
 -13 -13  -2    0.15    0.16
 -13  13  -2    0.47    0.28
  13  13   2    0.27    0.32
  12 -14  -2    8.88    0.81
  12  14  -2    8.02    0.59
  12  14  -2    6.39    0.67
 -12  14   2    6.66    0.56
 -10 -14   2    2.47    0.38
  10 -14  -2    2.00    0.39
  10 -14  -2    1.75    0.25
  10  14  -2    2.27    0.31
 -10  14   2    1.16    0.25
   8 -14  -2    0.47    0.24
  -8 -14   2    0.71    0.24
   8 -14  -2    0.85    0.19
  -8  14   2    0.86    0.16
  -8  14   2    0.74    0.20
   8  14  -2    0.48    0.15
   8  14  -2    0.79    0.20
   6 -14  -2    6.46    0.53
   6 -14  -2    7.30    0.43
  -6 -14   2    7.52    0.56
   6  14  -2    5.49    0.40
   6  14  -2    6.98    0.44
  -6  14   2    7.16    0.39
  -6  14   2    6.81    0.44
   4 -14  -2    5.20    0.46
  -4 -14   2    5.34    0.48
   4 -14  -2    5.23    0.35
  -4  14   2    5.16    0.31
  -4  14   2    4.64    0.35
   4  14  -2    5.28    0.35
   4  14  -2    3.78    0.34
   2 -14  -2    1.71    0.24
   2 -14  -2    1.36    0.18
  -2 -14   2    1.10    0.24
   2  14  -2    1.71    0.22
  -2  14   2    1.47    0.20
  -2  14   2    1.67    0.19
   2  14  -2    1.07    0.20
   0 -14  -2    9.82    0.54
   0 -14   2    8.27    0.51
   0 -14   2    8.74    0.56
   0  14   2    9.21    0.48
   0  14  -2    8.47    0.50
   0  14   2    8.50    0.47
  -2 -14  -2   11.19    0.61
   2 -14   2    7.42    0.54
   2 -14   2   10.61    0.63
   2  14   2   10.77    0.52
  -2  14  -2    9.35    0.46
  -2  14  -2   10.38    0.55
   2  14   2   10.72    0.54
   4 -14   2    0.17    0.15
  -4 -14  -2    0.42    0.17
  -4 -14  -2    0.37    0.14
   4 -14   2    0.42    0.18
   4  14   2    0.35    0.15
   4  14   2    0.36    0.13
  -4  14  -2    0.47    0.13
  -4  14  -2    0.45    0.15
  -6 -14  -2    1.61    0.24
  -6 -14  -2    1.12    0.23
   6 -14   2    0.79    0.18
   6 -14   2    1.70    0.33
   6  14   2    1.50    0.22
  -6  14  -2    1.83    0.22
   6  14   2    1.62    0.22
  -6  14  -2    1.68    0.24
   8 -14   2   12.56    0.86
  -8 -14  -2   13.41    0.71
  -8 -14  -2   12.42    0.71
   8  14   2   13.87    0.69
  -8  14  -2   13.05    0.66
  -8  14  -2   13.11    0.72
  10 -14   2    2.86    0.50
 -10 -14  -2    3.28    0.27
 -10  14  -2    3.54    0.32
  10  14   2    2.60    0.30
  10  14   2    3.35    0.34
 -10  14  -2    3.13    0.40
  12 -14   2    0.18    0.33
 -12 -14  -2    0.19    0.15
  12  14   2    0.17    0.29
 -12  14  -2    0.19    0.26
  13 -15  -2   17.37    1.17
  13  15  -2   18.52    0.99
  13  15  -2   17.12    1.11
  11 -15  -2   17.30    1.10
 -11 -15   2   18.30    1.07
 -11  15   2   18.29    0.94
  11  15  -2   19.22    0.97
   9 -15  -2    5.73    0.42
   9 -15  -2    5.27    0.58
  -9 -15   2    5.21    0.53
   9  15  -2    5.09    0.47
  -9  15   2    5.16    0.43
  -9  15   2    5.68    0.38
   7 -15  -2   22.03    1.15
  -7 -15   2   22.79    1.17
   7 -15  -2   22.04    1.00
   7  15  -2   21.84    1.02
   7  15  -2   19.78    0.96
  -7  15   2   24.15    0.96
  -7  15   2   21.87    1.00
   5 -15  -2   54.07    2.21
  -5 -15   2   51.66    2.23
   5 -15  -2   52.77    2.08
   5  15  -2   52.93    2.09
  -5  15   2   54.38    2.03
   5  15  -2   45.55    2.05
  -5  15   2   50.99    2.08
  -3 -15   2   16.15    0.91
   3 -15  -2   17.64    0.87
   3 -15  -2   18.43    0.81
  -3  15   2   17.96    0.81
   3  15  -2   14.72    0.80
  -3  15   2   18.02    0.76
   3  15  -2   17.25    0.81
   1 -15  -2   12.73    0.67
  -1 -15   2   12.31    0.72
   1 -15  -2   13.06    0.63
  -1  15   2   12.66    0.60
   1  15  -2   10.06    0.62
  -1  15   2   12.91    0.61
  -1 -15  -2   52.61    2.05
   1 -15   2   54.66    2.16
  -1 -15  -2   56.32    2.13
   1 -15   2   44.46    2.07
   1  15   2   49.23    2.02
  -1  15  -2   48.50    1.94
  -1  15  -2   49.84    2.06
   1  15   2   52.11    2.02
  -3 -15  -2   39.14    1.62
   3 -15   2   29.57    1.53
  -3 -15  -2   37.38    1.53
   3 -15   2   37.80    1.64
  -3  15  -2   32.83    1.45
   3  15   2   37.47    1.49
   3  15   2   38.05    1.52
  -3  15  -2   40.01    1.55
  -5 -15  -2   11.98    0.63
  -5 -15  -2   11.93    0.69
   5 -15   2   11.23    0.73
  -5  15  -2    9.92    0.58
   5  15   2   11.78    0.58
   5  15   2   11.92    0.62
  -5  15  -2   11.74    0.62
  -7 -15  -2   25.78    1.13
  -7 -15  -2   24.44    1.14
   7 -15   2   24.10    1.26
   7  15   2   24.22    1.08
  -7  15  -2   22.03    1.09
  -7  15  -2   24.18    1.08
   7  15   2   23.41    1.05
  -9 -15  -2   25.22    1.18
   9 -15   2   24.50    1.33
   9  15   2   21.95    1.08
   9  15   2   23.38    1.10
  -9  15  -2   24.28    1.16
  -9  15  -2   25.27    1.09
   9  15   2   25.47    1.11
  11 -15   2    7.34    0.78
 -11  15  -2    7.49    0.61
  11  15   2    7.35    0.51
 -11  15  -2    7.77    0.49
  11  15   2    7.43    0.67
  12 -16  -2   18.68    1.24
  12  16  -2   21.95    1.10
 -12  16   2   19.98    1.04
  10 -16  -2   30.82    1.36
 -10 -16   2   32.32    1.54
  10 -16  -2   29.04    1.56
  10  16  -2   32.33    1.45
 -10  16   2   30.73    1.38
  -8 -16   2   34.12    1.62
   8 -16  -2   33.16    1.45
   8 -16  -2   33.29    1.63
  -8  16   2   33.63    1.45
   8  16  -2   31.30    1.41
  -8  16   2   37.48    1.42
   8  16  -2   34.89    1.50
  -6 -16   2   43.98    2.02
   6 -16  -2   45.02    1.85
   6 -16  -2   45.89    2.00
   6  16  -2   43.20    1.83
   6  16  -2   44.26    1.87
  -6  16   2   44.62    1.84
  -6  16   2   48.14    1.80
  -4 -16   2   53.66    2.28
   4 -16  -2   54.30    2.11
   4 -16  -2   51.70    2.20
   4  16  -2   51.31    2.13
  -4  16   2   53.38    2.06
  -4  16   2   52.77    2.11
   4  16  -2   50.59    2.11
  -2 -16   2   44.03    1.96
   2 -16  -2   44.72    1.90
   2 -16  -2   48.43    1.85
   2  16  -2   42.51    1.85
  -2  16   2   45.37    1.79
  -2  16   2   45.52    1.82
   2  16  -2   45.51    1.86
   0 -16   2   39.91    1.86
   0 -16   2   45.09    1.93
   0 -16  -2   46.66    1.83
   0 -16  -2   46.83    1.89
   0  16   2   44.48    1.79
   0  16   2   46.83    1.79
   0  16  -2   40.92    1.82
  -2 -16  -2   64.00    2.41
   2 -16   2   57.55    2.41
  -2 -16  -2   59.29    2.30
   2 -16   2   51.67    2.34
  -2  16  -2   54.16    2.21
   2  16   2   60.04    2.27
  -2  16  -2   57.10    2.32
   2  16   2   55.96    2.28
   4 -16   2   60.64    2.49
  -4 -16  -2   63.99    2.49
  -4 -16  -2   59.59    2.37
  -4  16  -2   59.81    2.38
  -4  16  -2   52.78    2.30
   4  16   2   58.61    2.32
   4  16   2   59.21    2.35
  -6 -16  -2   44.40    1.91
  -6 -16  -2   43.22    1.82
   6 -16   2   42.00    1.95
  -6  16  -2   38.41    1.78
   6  16   2   44.34    1.76
   6  16   2   45.88    1.81
  -6  16  -2   46.71    1.83
  -8 -16  -2   31.00    1.38
   8 -16   2   28.54    1.50
  -8 -16  -2   30.83    1.35
  -8  16  -2   31.47    1.31
   8  16   2   28.88    1.27
  -8  16  -2   26.99    1.32
   8  16   2   28.99    1.30
  10 -16   2   20.87    1.25
  10  16   2   17.67    0.96
  10  16   2   20.46    0.97
 -10  16  -2   21.35    1.07
  10  16   2   21.45    1.02
 -10  16  -2   21.60    0.98
  12 -16   2   19.75    1.29
  12  16   2   16.75    1.12
 -12  16  -2   21.69    1.12
 -11 -17   2   38.46    1.85
  11 -17  -2   34.03    1.87
 -11  17   2   38.88    1.67
  11  17  -2   40.82    1.75
   9 -17  -2   53.61    2.53
   9 -17  -2   55.82    2.31
  -9 -17   2   59.63    2.52
  -9  17   2   55.53    2.32
   9  17  -2   55.75    2.39
  -9  17   2   62.15    2.29
  -7 -17   2   22.76    1.24
   7 -17  -2   21.17    1.02
   7 -17  -2   21.26    1.19
  -7  17   2   22.62    1.02
   7  17  -2   21.38    1.08
  -7  17   2   25.22    1.00
   7  17  -2   22.26    1.02
  -5 -17   2   29.03    1.44
   5 -17  -2   29.65    1.25
   5 -17  -2   30.41    1.38
   5  17  -2   28.41    1.24
   5  17  -2   26.56    1.27
  -5  17   2   28.84    1.19
  -5  17   2   28.27    1.23
   3 -17  -2  111.13    4.17
   3 -17  -2  108.79    4.25
  -3 -17   2  106.92    4.33
   3  17  -2  101.89    4.18
  -3  17   2  108.21    4.15
  -3  17   2  108.45    4.12
   3  17  -2  112.70    4.19
  -1 -17   2   88.21    3.68
   1 -17  -2   94.02    3.63
   1 -17  -2   90.52    3.56
  -1  17   2   92.40    3.51
   1  17  -2   92.61    3.58
  -1  17   2   91.60    3.53
   1 -17   2   23.95    1.21
  -1 -17  -2   27.56    1.24
   1 -17   2   24.58    1.25
  -1 -17  -2   26.41    1.15
  -1  17  -2   24.38    1.16
   1  17   2   26.34    1.11
   1  17   2   25.16    1.11
  -1  17  -2   26.65    1.03
  -3 -17  -2   51.83    2.12
   3 -17   2   47.48    2.11
  -3 -17  -2   48.43    1.99
   3 -17   2   47.32    2.05
  -3  17  -2   48.52    2.02
  -3  17  -2   48.35    1.92
   3  17   2   49.12    1.95
   3  17   2   48.09    1.97
  -5 -17  -2   93.20    3.65
  -5 -17  -2   99.12    3.79
   5 -17   2   90.39    3.77
   5  17   2   91.32    3.62
  -5  17  -2   88.54    3.60
  -5  17  -2   99.52    3.68
   5  17   2   91.86    3.59
   7 -17   2   38.24    1.85
  -7 -17  -2   39.79    1.78
  -7 -17  -2   41.44    1.73
  -7  17  -2   41.53    1.70
   7  17   2   38.75    1.62
   7  17   2   38.58    1.66
  -7  17  -2   38.04    1.67
   9 -17   2   21.30    1.26
  -9 -17  -2   22.29    1.13
  -9  17  -2   21.51    1.08
   9  17   2   22.13    1.03
  -9  17  -2   23.32    1.05
   9  17   2   21.39    1.05
   9  17   2   19.55    1.01
  11 -17   2   40.20    2.08
 -11  17  -2   46.61    1.81
  11  17   2   38.03    1.78
 -11  17  -2   47.17    1.93
  11  17   2   38.43    1.92
 -10 -18   2   54.55    2.43
  10 -18  -2   50.34    2.46
 -10  18   2   55.94    2.23
  10  18  -2   54.04    2.32
  -8 -18   2   45.85    2.08
   8 -18  -2   40.29    2.03
   8 -18  -2   44.24    1.85
   8  18  -2   43.84    1.82
  -8  18   2   43.73    1.83
   8  18  -2   42.94    1.92
  -8  18   2   48.88    1.82
   6 -18  -2    7.31    0.65
   6 -18  -2    6.81    0.47
  -6 -18   2    6.99    0.70
  -6  18   2    6.80    0.45
   6  18  -2    6.85    0.53
   6  18  -2    7.28    0.48
  -6  18   2    7.80    0.44
   4 -18  -2   40.59    1.66
  -4 -18   2   39.60    1.84
   4 -18  -2   39.28    1.75
  -4  18   2   39.13    1.59
   4  18  -2   37.81    1.69
  -4  18   2   38.95    1.63
   4  18  -2   41.64    1.66
   2 -18  -2  116.51    4.46
  -2 -18   2  115.44    4.61
   2 -18  -2  109.34    4.52
   2  18  -2  117.58    4.48
  -2  18   2  113.75    4.40
  -2  18   2  116.42    4.42
   2  18  -2  121.29    4.47
   0 -18   2   27.03    1.34
   0 -18  -2   30.47    1.28
   0 -18  -2   28.79    1.33
   0 -18   2   26.29    1.36
   0  18   2   29.96    1.22
   0  18  -2   28.39    1.28
   0  18   2   29.74    1.23
  -2 -18  -2   12.06    0.66
   2 -18   2   11.86    0.77
  -2 -18  -2   12.00    0.75
   2 -18   2    9.63    0.71
  -2  18  -2   12.90    0.57
   2  18   2   11.59    0.62
   2  18   2   13.25    0.65
  -2  18  -2   13.09    0.70
   4 -18   2   73.16    3.23
  -4 -18  -2   79.57    3.20
  -4 -18  -2   86.56    3.35
   4 -18   2   79.90    3.34
  -4  18  -2   80.98    3.22
   4  18   2   78.03    3.16
  -4  18  -2   86.04    3.13
   4  18   2   82.05    3.15
   6 -18   2   62.43    2.75
  -6 -18  -2   64.64    2.63
  -6 -18  -2   64.94    2.75
   6  18   2   62.09    2.54
  -6  18  -2   65.69    2.57
   6  18   2   63.16    2.58
  -6  18  -2   67.95    2.64
  -8 -18  -2    8.75    0.63
   8 -18   2    7.82    0.76
  -8 -18  -2    8.32    0.66
  -8  18  -2    9.05    0.60
   8  18   2    8.38    0.55
  -8  18  -2    8.29    0.57
  10 -18   2   18.63    1.26
 -10 -18  -2   22.57    1.18
 -10  18  -2   22.29    1.05
  10  18   2   22.25    1.01
  10  18   2   17.78    1.00
 -10  18  -2   22.84    1.11
 -11 -19   2   20.75    1.24
  11 -19  -2   18.22    1.24
 -11  19   2   19.33    0.98
  11  19  -2   18.39    1.10
  -9 -19   2   44.42    2.06
   9 -19  -2   40.73    1.79
   9 -19  -2   40.71    2.03
  -9  19   2   46.93    1.79
   9  19  -2   41.58    1.90
  -9  19   2   41.04    1.78
   7 -19  -2   16.71    1.05
  -7 -19   2   19.44    1.16
   7 -19  -2   17.67    0.89
  -7  19   2   17.66    0.86
   7  19  -2   18.83    0.88
  -7  19   2   19.75    0.86
   7  19  -2   17.07    0.97
   5 -19  -2   19.15    1.03
  -5 -19   2   16.34    1.08
   5 -19  -2   19.53    0.92
   5  19  -2   17.69    0.95
   5  19  -2   19.47    0.90
  -5  19   2   18.68    0.84
  -5  19   2   19.39    0.87
  -3 -19   2   62.10    2.65
   3 -19  -2   57.80    2.54
   3 -19  -2   62.01    2.46
   3  19  -2   64.10    2.46
   3  19  -2   60.18    2.48
  -3  19   2   58.87    2.38
  -3  19   2   62.08    2.42
  -1 -19   2   39.54    1.88
   1 -19  -2   38.71    1.80
  -1  19   2   42.06    1.69
  -1  19   2   42.15    1.68
   1  19  -2   43.34    1.75
  -1 -19  -2   11.01    0.71
  -1 -19  -2   11.15    0.63
   1 -19   2    9.52    0.71
   1 -19   2    9.87    0.73
   1  19   2   12.06    0.59
   1  19   2   11.42    0.59
  -1  19  -2   12.07    0.67
  -3 -19  -2   43.30    1.87
  -3 -19  -2   44.54    2.00
   3 -19   2   41.65    1.93
   3 -19   2   43.87    2.02
   3  19   2   45.46    1.83
  -3  19  -2   47.49    1.81
   3  19   2   44.52    1.84
  -3  19  -2   46.00    1.91
   5 -19   2   66.73    3.00
  -5 -19  -2   78.12    3.17
  -5 -19  -2   74.44    3.01
   5 -19   2   70.75    3.14
  -5  19  -2   80.36    2.94
  -5  19  -2   77.90    3.04
   5  19   2   76.13    2.94
   5  19   2   73.63    2.96
   7 -19   2   18.64    1.10
  -7 -19  -2   17.32    0.96
  -7 -19  -2   18.04    1.05
  -7  19  -2   18.36    0.95
  -7  19  -2   17.08    0.87
   7  19   2   17.02    0.87
  -9 -19  -2    6.61    0.66
   9 -19   2    5.89    0.70
  -9  19  -2    7.80    0.58
   9  19   2    6.75    0.50
   9  19   2    6.03    0.52
  -9  19  -2    7.65    0.56
 -10 -20   2   17.15    1.12
  10 -20  -2   14.88    1.08
  10  20  -2   14.12    0.96
 -10  20   2   16.32    0.84
   8 -20  -2    9.57    0.83
   8 -20  -2    8.90    0.59
  -8 -20   2    9.27    0.87
   8  20  -2    8.91    0.72
  -8  20   2    9.56    0.56
   8  20  -2    8.85    0.58
  -8  20   2    8.52    0.55
   6 -20  -2   11.38    0.79
  -6 -20   2   11.86    0.89
   6 -20  -2   11.69    0.66
  -6  20   2   10.97    0.58
  -6  20   2   11.62    0.61
   6  20  -2    9.89    0.71
   6  20  -2   11.38    0.63
   4 -20  -2   24.34    1.10
  -4 -20   2   23.38    1.30
   4 -20  -2   23.61    1.21
  -4  20   2   22.96    1.02
  -4  20   2   24.08    1.05
   4  20  -2   24.62    1.09
   4  20  -2   22.90    1.14
   2 -20  -2   19.52    0.96
   2 -20  -2   19.22    1.04
  -2 -20   2   17.69    1.10
   2  20  -2   21.45    1.00
   2  20  -2   21.06    0.96
  -2  20   2   20.76    0.91
  -2  20   2   19.81    0.89
   0 -20  -2   12.09    0.68
   0 -20   2   12.04    0.81
   0 -20  -2   10.84    0.73
   0  20   2   12.65    0.63
   0  20   2   12.96    0.64
   0  20  -2   13.46    0.71
   2 -20   2   17.32    1.01
   2 -20   2   17.11    1.04
  -2 -20  -2   18.79    1.03
  -2 -20  -2   17.14    0.91
   2  20   2   19.55    0.86
   2  20   2   19.06    0.87
  -2  20  -2   18.65    0.94
  -4 -20  -2   24.84    1.28
  -4 -20  -2   22.21    1.12
   4 -20   2   23.10    1.18
   4 -20   2   23.00    1.28
   4  20   2   24.35    1.08
  -4  20  -2   24.04    1.16
   4  20   2   23.45    1.06
  -6 -20  -2   16.97    0.90
  -6 -20  -2   14.44    0.99
   6 -20   2   12.62    0.97
   6  20   2   15.93    0.81
  -6  20  -2   16.26    0.78
  -6  20  -2   16.11    0.90
   8 -20   2    7.95    0.82
  -8 -20  -2    8.70    0.78
  -8  20  -2   10.09    0.70
  -8  20  -2    9.82    0.61
   8  20   2   10.30    0.61
  10 -20   2    9.89    0.97
 -10 -20  -2   12.15    0.89
 -10  20  -2   10.57    0.72
  10  20   2   11.21    0.66
  10  20   2    8.87    0.65
 -10  20  -2   10.76    0.71
   9 -21  -2    0.50    0.34
  -9 -21   2    0.40    0.39
   9  21  -2    0.76    0.32
  -9  21   2    0.78    0.23
  -9  21   2    0.95    0.25
   7 -21  -2    0.08    0.26
   7 -21  -2    0.60    0.23
  -7 -21   2   -0.16    0.30
   7  21  -2    0.61    0.28
   7  21  -2    0.16    0.19
  -7  21   2    0.37    0.19
  -7  21   2    0.58    0.20
   5 -21  -2    5.97    0.49
   5 -21  -2    6.67    0.62
  -5 -21   2    5.85    0.69
  -5  21   2    5.88    0.39
   5  21  -2    5.80    0.45
   5  21  -2    5.93    0.53
  -5  21   2    6.41    0.42
   3 -21  -2    5.59    0.46
   3 -21  -2    4.22    0.49
  -3 -21   2    4.12    0.55
   3  21  -2    4.47    0.45
   3  21  -2    5.23    0.42
  -3  21   2    5.12    0.38
  -3  21   2    4.57    0.34
   1 -21  -2    1.55    0.27
   1 -21  -2    2.25    0.37
  -1 -21   2    1.41    0.34
  -1  21   2    2.21    0.26
  -1  21   2    2.15    0.25
   1  21  -2    2.04    0.29
  -1 -21  -2    4.75    0.52
   1 -21   2    5.26    0.56
   1 -21   2    4.70    0.56
  -1 -21  -2    4.77    0.44
  -1  21  -2    5.71    0.47
   1  21   2    5.22    0.38
   1  21   2    5.46    0.38
  -3 -21  -2    4.59    0.54
   3 -21   2    4.08    0.50
  -3 -21  -2    3.88    0.43
   3 -21   2    3.41    0.50
  -3  21  -2    4.26    0.45
   3  21   2    4.91    0.37
   3  21   2    4.07    0.37
   5 -21   2    1.19    0.36
  -5 -21  -2    0.74    0.26
   5 -21   2    0.40    0.28
  -5 -21  -2    1.07    0.37
   5  21   2    1.26    0.25
  -5  21  -2    0.33    0.26
   7 -21   2    2.71    0.51
  -7 -21  -2    2.55    0.49
  -7 -21  -2    2.23    0.39
  -7  21  -2    2.68    0.32
   7  21   2    3.09    0.35
  -7  21  -2    2.23    0.37
   9 -21   2    3.12    0.56
  -9 -21  -2    4.66    0.62
   9  21   2    5.43    0.44
  -9  21  -2    4.67    0.52
  -9  21  -2    4.72    0.45
   9  21   2    4.64    0.47
  -8 -22   2   -0.16    0.35
   8 -22  -2    0.20    0.21
   8 -22  -2    0.44    0.32
  -8  22   2    0.61    0.21
   8  22  -2   -0.16    0.25
  -8  22   2    0.23    0.19
   6 -22  -2    0.60    0.24
  -6 -22   2    0.89    0.38
   6 -22  -2    0.83    0.30
  -6  22   2    0.50    0.18
   6  22  -2    0.05    0.18
   6  22  -2    0.35    0.27
  -6  22   2    0.46    0.18
  -4 -22   2   -0.03    0.29
   4 -22  -2   -0.22    0.21
   4 -22  -2    0.06    0.19
  -4  22   2    0.38    0.17
  -4  22   2    0.29    0.15
   4  22  -2   -0.09    0.17
   4  22  -2   -0.01    0.21
   2 -22  -2    0.16    0.19
  -2 -22   2   -0.12    0.25
   2 -22  -2    0.10    0.20
  -2  22   2   -0.05    0.14
   2  22  -2    0.20    0.19
   2  22  -2   -0.05    0.17
  -2  22   2    0.32    0.15
   0 -22  -2    0.79    0.24
   0 -22  -2    0.93    0.28
   0 -22   2    0.57    0.29
   0  22   2    0.60    0.17
   0  22  -2    0.75    0.23
   0  22   2    0.82    0.19
   2 -22   2   -0.16    0.25
   2 -22   2   -0.16    0.27
  -2 -22  -2    0.11    0.24
  -2 -22  -2    0.00    0.20
   2  22   2    0.29    0.17
  -2  22  -2    0.15    0.22
   4 -22   2    0.06    0.27
  -4 -22  -2    0.00    0.28
  -4 -22  -2   -0.25    0.20
   4 -22   2   -0.29    0.24
   4  22   2    0.11    0.19
  -4  22  -2   -0.27    0.21
  -6 -22  -2    0.03    0.31
   6 -22   2    0.27    0.33
  -6 -22  -2    0.28    0.27
  -6  22  -2    0.19    0.26
   6  22   2    0.15    0.19
   8 -22   2    0.14    0.34
  -8 -22  -2   -0.40    0.31
  -8  22  -2    0.22    0.28
   8  22   2    0.14    0.21
   7 -23  -2    6.06    0.51
   7 -23  -2    5.03    0.61
  -7 -23   2    4.50    0.69
  -7  23   2    5.24    0.42
   7  23  -2    5.27    0.44
  -7  23   2    5.54    0.44
   7  23  -2    6.17    0.62
   5 -23  -2   12.77    0.74
   5 -23  -2   10.36    0.82
  -5 -23   2   10.62    0.98
  -5  23   2   12.83    0.64
  -5  23   2   12.45    0.63
   5  23  -2   11.44    0.77
   5  23  -2   11.89    0.67
  -3 -23   2    2.33    0.47
   3 -23  -2    2.29    0.33
   3 -23  -2    2.45    0.40
   3  23  -2    2.47    0.34
  -3  23   2    2.91    0.29
  -3  23   2    2.11    0.25
   3  23  -2    1.93    0.30
   1 -23  -2    2.87    0.36
  -1 -23   2    2.48    0.46
   1 -23  -2    1.78    0.36
   1  23  -2    2.62    0.33
  -1  23   2    2.54    0.27
   1  23  -2    2.27    0.31
  -1  23   2    2.36    0.27
  -1 -23  -2   13.48    0.77
  -1 -23  -2   11.58    0.82
   1 -23   2   12.61    0.92
  -1  23  -2   14.21    0.77
   1  23   2   13.36    0.69
  -3 -23  -2    5.87    0.54
   3 -23   2    6.19    0.60
   3 -23   2    6.21    0.69
  -3 -23  -2    6.07    0.64
  -3  23  -2    5.39    0.51
   3  23   2    6.59    0.47
  -5 -23  -2    1.01    0.30
   5 -23   2    1.02    0.38
   5 -23   2    0.83    0.34
  -5 -23  -2    1.00    0.39
   5  23   2    0.98    0.25
  -5  23  -2    1.33    0.33
  -7 -23  -2    6.60    0.77
  -7 -23  -2    6.35    0.63
   7 -23   2    5.20    0.70
   7  23   2    6.26    0.51
  -7  23  -2    6.57    0.61
  -6 -24   2   26.18    1.54
   6 -24  -2   25.21    1.40
   6 -24  -2   25.90    1.23
  -6  24   2   26.12    1.14
   6  24  -2   25.73    1.32
   6  24  -2   25.87    1.17
  -6  24   2   24.92    1.12
   4 -24  -2   21.46    1.06
   4 -24  -2   21.02    1.19
  -4 -24   2   20.44    1.28
  -4  24   2   22.05    0.95
   4  24  -2   19.66    1.07
  -4  24   2   20.64    0.95
   4  24  -2   20.92    1.00
   2 -24  -2    7.75    0.71
   2 -24  -2    9.67    0.63
  -2 -24   2    8.17    0.81
   2  24  -2    9.03    0.58
  -2  24   2    9.67    0.53
   2  24  -2    8.88    0.62
  -2  24   2    8.92    0.52
   0 -24   2   23.32    1.38
   0 -24  -2   23.67    1.29
   0 -24  -2   24.69    1.20
   0  24   2   25.65    1.11
   0  24  -2   26.18    1.18
   0  24  -2   24.49    1.16
  -2 -24  -2   31.11    1.49
   2 -24   2   30.14    1.65
  -2 -24  -2   31.23    1.60
   2  24   2   34.56    1.41
  -2  24  -2   33.50    1.48
  -4 -24  -2   10.02    0.72
   4 -24   2    9.86    0.91
  -4 -24  -2    9.12    0.85
   4  24   2   10.32    0.62
  -4  24  -2   10.19    0.71
  -6 -24  -2   11.74    0.84
  -6 -24  -2   13.22    1.02
   6 -24   2   11.43    1.02
   6  24   2   12.52    0.71
  -6  24  -2   12.80    0.83
   5 -25  -2   23.22    1.33
  -5 -25   2   22.95    1.45
   5 -25  -2   24.46    1.18
   5  25  -2   24.07    1.11
   5  25  -2   23.69    1.23
  -5  25   2   24.85    1.06
  -5  25   2   22.96    1.07
   3 -25  -2   25.06    1.23
  -3 -25   2   25.20    1.46
   3 -25  -2   25.61    1.37
   3  25  -2   25.61    1.18
  -3  25   2   25.74    1.13
   3  25  -2   25.62    1.25
   1 -25  -2   22.92    1.26
  -1 -25   2   21.98    1.34
   1 -25  -2   24.10    1.16
   1  25  -2   22.36    1.10
   1  25  -2   22.95    1.12
  -1  25   2   24.56    1.06
  -1 -25  -2   24.77    1.33
   1 -25   2   23.70    1.41
  -1 -25  -2   24.13    1.22
  -1  25  -2   24.62    1.18
  -1  25  -2   23.36    1.14
   1  25   2   26.15    1.13
   3 -25   2   21.25    1.35
  -3 -25  -2   23.79    1.20
  -3 -25  -2   21.25    1.29
  -3  25  -2   22.63    1.15
   3  25   2   24.86    1.09
   5 -25   2   19.19    1.31
  -5 -25  -2   21.38    1.33
  -5 -25  -2   21.37    1.17
   5  25   2   22.40    1.04
  -5  25  -2   21.42    1.13
  -4 -26   2   20.61    1.35
   4 -26  -2   23.22    1.28
   4  26  -2   21.02    1.12
  -2 -26   2   36.02    1.86
   2 -26  -2   34.25    1.75
   2 -26  -2   38.19    1.64
   2  26  -2   34.91    1.60
  -2  26   2   35.50    1.51
   2  26  -2   36.42    1.57
   0 -26   2   16.43    1.15
   0 -26  -2   16.54    1.06
   0 -26  -2   17.49    0.97
   0  26  -2   17.54    0.91
   0  26   2   17.30    0.85
   0  26  -2   17.60    0.90
  -2 -26  -2   14.71    0.90
   2 -26   2   13.43    1.07
  -2 -26  -2   14.74    1.00
  -2  26  -2   13.66    0.78
   2  26   2   15.73    0.79
  -2  26  -2   15.71    0.86
 -14   0   3    0.09    0.14
  14   0  -3    0.04    0.24
  12   0  -3   -0.03    0.12
  12   0  -3    0.05    0.19
 -12   0   3    0.26    0.12
 -10   0   3    0.12    0.09
  10   0  -3   -0.06    0.09
  10   0  -3    0.05    0.14
   8   0  -3    0.08    0.12
   8   0  -3    0.08    0.08
  -8   0   3    0.09    0.08
   6   0  -3    0.03    0.08
   6   0  -3   -0.06    0.05
  -6   0   3    0.02    0.06
  -4   0   3   -0.01    0.06
   4   0  -3    0.12    0.06
   4   0  -3   -0.07    0.05
   4   0  -3    0.02    0.03
  -2   0   3    0.04    0.07
   2   0  -3   -0.04    0.04
   2   0  -3    0.02    0.03
   0   0  -3    0.03    0.03
   0   0  -3    0.05    0.04
   0   0   3    0.08    0.05
  -2   0  -3    0.07    0.03
  -2   0  -3    0.00    0.04
   2   0   3    0.07    0.05
  -2   0  -3    0.05    0.03
  -2   0  -3    0.08    0.04
  -4   0  -3    0.14    0.04
   4   0   3    0.11    0.06
  -4   0  -3    0.15    0.06
  -4   0  -3    0.15    0.05
  -6   0  -3    0.06    0.06
   6   0   3    0.10    0.08
  -6   0  -3    0.02    0.06
  -8   0  -3    0.00    0.07
   8   0   3   -0.01    0.11
  -8   0  -3    0.06    0.08
 -10   0  -3    0.06    0.08
  10   0   3   -0.06    0.14
 -10   0  -3    0.06    0.11
  12   0   3   -0.05    0.21
 -12   0  -3    0.20    0.14
  14   0   3   -0.18    0.27
 -14   0  -3    0.02    0.17
 -15  -1   3    5.28    0.39
  15  -1  -3    5.02    0.57
 -15   1   3    5.48    0.41
  15   1  -3    3.89    0.53
  13  -1  -3    0.72    0.26
 -13  -1   3    1.05    0.18
  13  -1  -3    1.34    0.22
  13   1  -3    1.17    0.21
 -13   1   3    1.13    0.19
  13   1  -3    1.10    0.30
 -11  -1   3    7.73    0.40
  11  -1  -3    6.85    0.50
  11  -1  -3    7.55    0.42
 -11   1   3    7.80    0.41
  11   1  -3    6.90    0.50
  11   1  -3    8.00    0.44
   9  -1  -3   19.52    0.82
  -9  -1   3   19.53    0.79
   9  -1  -3   18.08    0.87
   9   1  -3   19.37    0.83
   9   1  -3   18.52    0.88
  -9   1   3   18.88    0.80
   7  -1  -3    3.68    0.27
   7  -1  -3    3.50    0.23
  -7  -1   3    3.69    0.21
   7   1  -3    3.42    0.24
   7   1  -3    3.09    0.29
  -7   1   3    3.52    0.23
   5  -1  -3    5.08    0.27
  -5  -1   3    5.61    0.27
   5  -1  -3    5.46    0.29
  -5   1   3    5.25    0.29
   5   1  -3    4.76    0.29
   5   1  -3    4.85    0.28
   3  -1  -3   50.39    1.91
   3  -1  -3   49.40    1.87
   3  -1  -3   51.72    1.91
  -3  -1   3   49.73    1.93
  -3  -1   3   52.34    1.91
  -3   1   3   47.96    1.95
   3   1  -3   48.42    1.91
   3   1  -3   50.02    1.87
  -1  -1   3   27.17    1.04
   1  -1  -3   26.44    1.03
  -1  -1   3   26.88    1.07
   1  -1  -3   28.82    1.02
   1  -1  -3   25.88    1.04
   1   1  -3   25.28    1.04
   1   1  -3   26.14    1.03
  -1   1   3   27.50    1.08
  -1  -1  -3    3.11    0.16
  -1  -1  -3    3.14    0.17
   1  -1   3    3.39    0.17
  -1   1  -3    3.21    0.17
  -1   1  -3    3.05    0.16
  -1   1  -3    3.06    0.16
  -1   1  -3    3.12    0.16
  -3  -1  -3   26.53    1.02
   3  -1   3   27.52    1.06
  -3  -1  -3   25.61    1.03
  -3  -1  -3   26.18    1.03
   3   1   3   27.39    1.03
  -3   1  -3   26.35    1.00
  -3   1  -3   26.05    1.03
  -3   1  -3   26.43    1.04
  -5  -1  -3   23.98    0.94
  -5  -1  -3   23.09    0.91
   5  -1   3   24.05    0.97
  -5  -1  -3   23.89    0.95
  -5   1  -3   23.49    0.94
  -5   1  -3   23.28    0.95
   5   1   3   24.13    0.95
  -7  -1  -3    3.27    0.22
  -7  -1  -3    3.19    0.20
   7  -1   3    3.30    0.28
  -7   1  -3    3.03    0.20
   7   1   3    3.07    0.25
  -7   1  -3    3.43    0.23
  -9  -1  -3    7.39    0.35
  -9  -1  -3    6.65    0.38
   9  -1   3    6.98    0.46
  -9   1  -3    6.44    0.35
   9   1   3    7.03    0.44
  -9   1  -3    7.13    0.39
 -11  -1  -3   12.79    0.58
  11  -1   3   12.94    0.75
 -11  -1  -3   13.05    0.64
  11   1   3   13.00    0.73
 -11   1  -3   13.36    0.59
 -11   1  -3   13.32    0.65
 -13  -1  -3    2.27    0.27
  13  -1   3    2.40    0.40
  13   1   3    1.94    0.38
 -13   1  -3    2.44    0.29
 -15  -1  -3    0.81    0.23
  15  -1   3    0.90    0.37
  15   1   3    0.49    0.35
 -15   1  -3    1.33    0.26
  14  -2  -3    5.45    0.56
 -14  -2   3    6.31    0.39
 -14   2   3    5.37    0.40
  14   2  -3    5.67    0.42
  14   2  -3    5.58    0.57
 -12  -2   3    3.71    0.27
  12  -2  -3    3.34    0.40
  12  -2  -3    3.33    0.30
  12   2  -3    3.50    0.31
  12   2  -3    4.17    0.42
 -12   2   3    3.59    0.29
  10  -2  -3   34.35    1.34
  10  -2  -3   34.03    1.42
 -10  -2   3   33.26    1.30
  10   2  -3   31.46    1.35
 -10   2   3   31.97    1.32
  10   2  -3   32.56    1.42
   8  -2  -3   52.17    2.03
  -8  -2   3   51.98    1.95
   8  -2  -3   53.00    1.99
   8   2  -3   49.19    2.04
   8   2  -3   51.21    2.00
  -8   2   3   48.84    1.97
   6  -2  -3   21.76    0.90
   6  -2  -3   21.36    0.88
  -6  -2   3   22.08    0.85
  -6   2   3   21.63    0.89
   6   2  -3   20.91    0.89
   6   2  -3   21.11    0.91
   4  -2  -3   24.12    0.92
  -4  -2   3   24.70    0.99
  -4  -2   3   25.62    0.96
   4  -2  -3   23.91    0.97
  -4   2   3   22.72    1.01
   4   2  -3   24.32    0.98
   4   2  -3   24.53    0.92
   2  -2  -3   50.58    1.77
  -2  -2   3   49.84    1.80
   2  -2  -3   47.00    1.79
   2  -2  -3   47.26    1.77
  -2  -2   3   44.66    1.81
   2   2  -3   46.94    1.80
   2   2  -3   46.55    1.77
  -2   2   3   42.94    1.84
   0  -2   3   41.10    1.54
   0  -2   3   39.54    1.52
   0  -2  -3   39.10    1.51
   0  -2  -3   39.03    1.52
   0   2  -3   39.69    1.52
   0   2   3   41.70    1.56
   0   2  -3   39.17    1.52
   2  -2   3   48.24    1.73
  -2  -2  -3   43.74    1.69
  -2  -2  -3   43.16    1.69
  -2  -2  -3   44.04    1.69
  -2   2  -3   43.50    1.67
  -2   2  -3   44.89    1.70
  -2   2  -3   43.95    1.69
   4  -2   3   65.15    2.41
  -4  -2  -3   60.82    2.37
  -4  -2  -3   63.75    2.36
  -4  -2  -3   62.23    2.36
  -4   2  -3   60.30    2.37
   4   2   3   65.59    2.36
  -4   2  -3   60.31    2.37
  -6  -2  -3   31.67    1.24
   6  -2   3   31.20    1.29
  -6  -2  -3   31.93    1.25
  -6  -2  -3   30.70    1.20
  -6   2  -3   30.12    1.25
   6   2   3   33.58    1.26
  -6   2  -3   32.18    1.24
   8  -2   3   12.74    0.64
  -8  -2  -3   12.60    0.54
  -8  -2  -3   11.67    0.56
  -8   2  -3   12.57    0.55
   8   2   3   12.20    0.60
  -8   2  -3   12.17    0.57
 -10  -2  -3   19.25    0.84
 -10  -2  -3   19.17    0.80
  10  -2   3   18.78    0.94
 -10   2  -3   19.13    0.81
  10   2   3   20.65    0.92
 -10   2  -3   18.29    0.85
 -12  -2  -3   19.31    0.90
  12  -2   3   19.15    1.04
 -12   2  -3   19.91    0.92
  12   2   3   20.15    1.01
 -12   2  -3   20.40    0.90
  14  -2   3   11.11    0.82
 -14  -2  -3   10.73    0.62
 -14   2  -3   10.94    0.64
  14   2   3   11.36    0.80
 -15  -3   3   34.38    1.40
  15  -3  -3   33.50    1.63
  15   3  -3   33.77    1.61
 -15   3   3   32.12    1.42
  13  -3  -3   36.33    1.61
  13  -3  -3   36.35    1.46
 -13  -3   3   35.75    1.43
  13   3  -3   35.60    1.48
 -13   3   3   33.27    1.45
  13   3  -3   34.05    1.59
  11  -3  -3   20.18    0.98
 -11  -3   3   20.28    0.85
  11  -3  -3   20.95    0.89
  11   3  -3   19.91    0.91
 -11   3   3   19.82    0.88
  11   3  -3   20.48    1.00
   9  -3  -3   46.83    1.86
   9  -3  -3   45.32    1.79
  -9  -3   3   47.14    1.75
   9   3  -3   43.22    1.86
  -9   3   3   45.26    1.78
   9   3  -3   44.69    1.81
  -7  -3   3   90.73    3.36
   7  -3  -3   90.72    3.41
   7  -3  -3   89.20    3.44
  -7   3   3   89.37    3.41
   7   3  -3   90.94    3.46
   7   3  -3   88.43    3.42
  -5  -3   3   68.00    2.44
  -5  -3   3   64.40    2.50
   5  -3  -3   65.44    2.48
   5  -3  -3   66.03    2.49
   5   3  -3   63.48    2.48
  -5   3   3   62.44    2.51
   3  -3  -3   91.99    3.33
  -3  -3   3   88.98    3.36
  -3  -3   3   92.95    3.33
   3  -3  -3   89.91    3.34
   3  -3  -3   89.13    3.30
   3   3  -3   89.64    3.31
  -3   3   3   78.55    3.39
   3   3  -3   88.99    3.34
   1  -3  -3  211.62    7.40
  -1  -3   3  200.63    7.43
  -1  -3   3  198.41    7.44
   1  -3  -3  197.09    7.41
   1  -3  -3  195.60    7.42
   1   3  -3  198.60    7.42
  -1   3   3  201.24    7.48
   1   3  -3  199.79    7.41
  -1  -3  -3  120.39    4.44
  -1  -3  -3  119.30    4.45
   1  -3   3  120.92    4.47
  -1   3  -3  119.09    4.43
   1   3   3  118.38    4.48
  -1   3  -3  120.57    4.45
  -1   3  -3  116.74    4.43
  -3  -3  -3   34.48    1.35
   3  -3   3   36.93    1.41
  -3  -3  -3   33.77    1.35
  -3  -3  -3   35.00    1.36
  -3   3  -3   34.73    1.35
  -3   3  -3   35.48    1.36
   3   3   3   35.77    1.33
  -3   3  -3   34.62    1.31
   5  -3   3   71.09    2.64
  -5  -3  -3   65.37    2.56
  -5  -3  -3   69.03    2.57
  -5  -3  -3   67.73    2.58
  -5   3  -3   67.52    2.58
  -5   3  -3   64.99    2.58
   5   3   3   70.69    2.58
  -7  -3  -3  114.72    4.36
   7  -3   3  119.84    4.43
  -7  -3  -3  113.83    4.34
  -7   3  -3  115.36    4.35
  -7   3  -3  113.44    4.36
   7   3   3  119.00    4.38
  -9  -3  -3   51.00    1.98
  -9  -3  -3   53.18    2.02
   9  -3   3   51.83    2.10
   9   3   3   52.50    2.06
  -9   3  -3   48.66    2.02
  -9   3  -3   51.61    1.99
  11  -3   3   18.20    0.94
 -11  -3  -3   17.83    0.81
 -11  -3  -3   17.80    0.75
  11   3   3   17.69    0.90
 -11   3  -3   18.64    0.77
 -11   3  -3   16.80    0.82
 -13  -3  -3   27.35    1.22
  13  -3   3   28.81    1.40
  13   3   3   28.43    1.35
 -13   3  -3   28.82    1.26
  15  -3   3   25.12    1.40
 -15  -3  -3   26.27    1.18
  15   3   3   25.62    1.37
 -15   3  -3   25.81    1.22
 -14  -4   3   58.98    2.27
  14  -4  -3   58.94    2.48
  14   4  -3   57.35    2.32
  14   4  -3   58.11    2.46
 -14   4   3   55.76    2.30
  12  -4  -3   36.83    1.49
  12  -4  -3   37.35    1.62
 -12  -4   3   36.76    1.45
 -12   4   3   34.97    1.48
  12   4  -3   36.18    1.62
  12   4  -3   36.10    1.52
  10  -4  -3   24.69    1.05
 -10  -4   3   25.50    1.01
  10  -4  -3   25.48    1.14
 -10   4   3   24.26    1.05
  10   4  -3   23.75    1.14
  10   4  -3   25.85    1.08
   8  -4  -3  125.07    4.63
   8  -4  -3  124.24    4.68
  -8  -4   3  124.05    4.57
   8   4  -3  120.89    4.64
  -8   4   3  120.07    4.62
   8   4  -3  122.08    4.69
   6  -4  -3  164.25    5.92
  -6  -4   3  161.01    5.96
  -6  -4   3  164.85    5.87
   6  -4  -3  161.21    5.95
  -6   4   3  149.79    5.95
   6   4  -3  161.65    5.94
  -6   4   3  147.08    5.88
   4  -4  -3   47.57    1.78
  -4  -4   3   49.60    1.78
   4  -4  -3   46.44    1.82
  -4  -4   3   48.73    1.85
   4  -4  -3   47.94    1.82
   4   4  -3   47.68    1.83
   4   4  -3   48.32    1.78
  -4   4   3   41.86    1.87
   2  -4  -3  147.25    5.42
  -2  -4   3  146.01    5.44
  -2  -4   3  144.92    5.48
   2  -4  -3  155.82    5.44
   2  -4  -3  143.80    5.45
   2   4  -3  148.08    5.43
  -2   4   3  134.06    5.51
   2   4  -3  150.22    5.45
   0  -4  -3  422.12   15.84
   0  -4  -3  414.23   16.04
   0  -4   3  441.52   15.87
   0   4  -3  425.27   15.83
   0   4   3  446.23   15.88
   0   4  -3  425.70   15.94
  -2  -4  -3  124.04    4.66
   2  -4   3  130.00    4.72
  -2  -4  -3  122.70    4.68
  -2   4  -3  125.72    4.65
  -2   4  -3  125.45    4.67
  -2   4  -3  124.47    4.66
   4  -4   3   26.96    1.13
  -4  -4  -3   26.77    1.06
  -4  -4  -3   26.69    1.06
  -4  -4  -3   26.97    1.05
  -4   4  -3   26.69    1.07
  -4   4  -3   26.08    1.06
   4   4   3   28.00    1.05
  -6  -4  -3  165.12    6.16
  -6  -4  -3  163.81    6.17
   6  -4   3  168.26    6.25
  -6  -4  -3  165.56    6.15
  -6   4  -3  165.57    6.18
  -6   4  -3  160.68    6.18
   6   4   3  170.57    6.19
  -8  -4  -3  161.06    6.05
  -8  -4  -3  161.34    6.08
   8  -4   3  163.63    6.17
   8   4   3  168.12    6.12
  -8   4  -3  161.11    6.10
  -8   4  -3  163.35    6.07
   8   4   3  159.46    6.02
 -10  -4  -3   21.80    0.92
  10  -4   3   22.74    1.08
 -10  -4  -3   22.36    0.96
  10   4   3   22.16    1.02
 -10   4  -3   22.85    0.99
 -10   4  -3   23.20    0.94
  12  -4   3   21.07    1.10
 -12  -4  -3   20.97    0.94
  12   4   3   20.17    1.04
 -12   4  -3   21.26    0.90
 -12   4  -3   20.91    0.97
  14  -4   3   62.70    2.70
 -14  -4  -3   61.99    2.48
 -14   4  -3   61.75    2.53
  14   4   3   61.46    2.62
  15  -5  -3   39.07    1.88
  15   5  -3   40.55    1.86
 -15   5   3   40.09    1.68
  13  -5  -3   43.03    1.98
 -13  -5   3   46.05    1.80
  13  -5  -3   46.08    1.85
  13   5  -3   45.51    2.00
 -13   5   3   44.41    1.84
  13   5  -3   46.97    1.88
  11  -5  -3   10.66    0.66
  11  -5  -3   11.99    0.57
 -11  -5   3   11.49    0.51
 -11   5   3   10.29    0.56
  11   5  -3   10.92    0.59
  11   5  -3   10.38    0.68
   9  -5  -3   51.93    2.10
  -9  -5   3   51.17    1.98
   9  -5  -3   53.69    2.04
   9   5  -3   50.59    2.11
  -9   5   3   50.08    2.04
   9   5  -3   54.11    2.07
  -7  -5   3  210.58    7.69
   7  -5  -3  210.16    7.75
  -7  -5   3  205.04    7.80
   7  -5  -3  205.56    7.78
   7   5  -3  209.99    7.77
  -7   5   3  205.79    7.77
  -5  -5   3   90.47    3.21
   5  -5  -3   88.06    3.27
   5  -5  -3   88.50    3.29
  -5  -5   3   87.74    3.31
   5   5  -3   88.70    3.22
  -5   5   3   76.61    3.32
   5   5  -3   86.94    3.28
  -5   5   3   84.06    3.24
  -3  -5   3   16.39    0.75
   3  -5  -3   17.06    0.72
  -3  -5   3   18.33    0.67
   3  -5  -3   17.36    0.68
   3  -5  -3   17.67    0.72
   3   5  -3   17.97    0.69
  -3   5   3   15.56    0.78
   3   5  -3   17.18    0.72
   1  -5  -3  181.85    6.75
   1  -5  -3  182.45    6.73
  -1  -5   3  178.78    6.73
   1  -5  -3  180.16    6.76
  -1  -5   3  181.12    6.79
   1   5  -3  186.26    6.74
  -1   5   3  178.79    6.81
   1   5  -3  185.41    6.75
   1  -5   3  288.72   10.61
  -1  -5  -3  289.61   10.57
  -1  -5  -3  283.53   10.61
  -1   5  -3  287.10   10.54
  -1   5  -3  266.15   10.63
  -1   5  -3  282.80   10.57
   1   5   3  299.49   10.59
   3  -5   3   63.19    2.49
  -3  -5  -3   64.29    2.41
  -3  -5  -3   63.16    2.40
  -3  -5  -3   62.79    2.42
  -3   5  -3   65.22    2.41
  -3   5  -3   62.62    2.37
  -3   5  -3   63.54    2.40
   5  -5   3   68.22    2.67
  -5  -5  -3   67.91    2.59
  -5  -5  -3   67.62    2.57
  -5  -5  -3   67.22    2.58
  -5   5  -3   67.90    2.59
  -5   5  -3   67.25    2.59
   5   5   3   70.47    2.59
  -7  -5  -3  152.54    5.66
   7  -5   3  150.23    5.75
  -7  -5  -3  147.63    5.63
  -7  -5  -3  154.08    5.63
   7   5   3  155.81    5.69
  -7   5  -3  150.63    5.66
  -7   5  -3  147.74    5.67
   9  -5   3   46.46    1.94
  -9  -5  -3   45.05    1.82
  -9  -5  -3   45.38    1.78
   9   5   3   47.11    1.87
   9   5   3   45.50    1.76
  -9   5  -3   46.42    1.85
  -9   5  -3   47.57    1.81
  11  -5   3   11.45    0.75
 -11  -5  -3   11.91    0.54
 -11  -5  -3   11.49    0.59
 -11   5  -3   11.92    0.56
 -11   5  -3   12.04    0.63
  11   5   3   12.61    0.68
 -13  -5  -3   54.94    2.23
  13  -5   3   56.40    2.45
 -13   5  -3   56.63    2.30
  13   5   3   55.91    2.36
  14  -6  -3   24.76    1.29
  14   6  -3   25.03    1.13
  14   6  -3   24.87    1.27
 -14   6   3   23.07    1.10
  12  -6  -3   13.72    0.67
 -12  -6   3   13.99    0.62
  12  -6  -3   13.73    0.82
 -12   6   3   12.83    0.68
  12   6  -3   13.34    0.82
  12   6  -3   13.70    0.72
 -10  -6   3   23.54    0.93
  10  -6  -3   24.33    1.00
  10  -6  -3   21.44    1.07
 -10   6   3   22.64    1.00
  10   6  -3   22.67    1.02
  10   6  -3   23.50    1.10
   8  -6  -3   67.53    2.60
   8  -6  -3   67.61    2.66
  -8  -6   3   68.02    2.54
  -8   6   3   65.39    2.62
   8   6  -3   68.92    2.63
  -6  -6   3   55.96    2.03
  -6  -6   3   55.40    2.15
   6  -6  -3   54.89    2.13
   6  -6  -3   53.90    2.09
  -6   6   3   53.16    2.06
   6   6  -3   55.62    2.03
  -6   6   3   48.35    2.13
   6   6  -3   55.17    2.11
  -4  -6   3   21.88    0.79
   4  -6  -3   20.42    0.85
   4  -6  -3   21.19    0.87
  -4  -6   3   20.95    0.91
  -4   6   3   18.57    0.91
   4   6  -3   20.95    0.86
   4   6  -3   20.48    0.81
   2  -6  -3   73.34    2.68
   2  -6  -3   72.19    2.64
  -2  -6   3   68.72    2.71
   2  -6  -3   69.29    2.67
   2   6  -3   70.62    2.67
  -2   6   3   66.97    2.74
   2   6  -3   71.88    2.65
   0  -6   3  157.53    5.72
   0  -6  -3  152.85    5.68
   0  -6  -3  160.95    5.66
   0   6  -3  151.59    5.65
   0   6   3  148.23    5.70
   0   6  -3  140.50    5.62
   0   6  -3  153.53    5.65
  -2  -6  -3   43.12    1.64
  -2  -6  -3   42.60    1.68
  -2  -6  -3   41.88    1.63
   2  -6   3   45.55    1.73
  -2   6  -3   43.33    1.63
  -2   6  -3   43.29    1.63
  -2   6  -3   43.59    1.66
   2   6   3   40.95    1.69
  -4  -6  -3   20.49    0.83
  -4  -6  -3   20.44    0.85
  -4  -6  -3   20.75    0.83
   4  -6   3   20.33    0.94
  -4   6  -3   20.52    0.83
  -4   6  -3   20.77    0.84
  -4   6  -3   20.80    0.79
   6  -6   3   76.87    3.00
  -6  -6  -3   75.68    2.88
  -6  -6  -3   74.71    2.89
  -6  -6  -3   74.31    2.87
  -6   6  -3   77.32    2.90
  -6   6  -3   76.30    2.90
   6   6   3   77.81    2.91
   8  -6   3   63.35    2.57
  -8  -6  -3   64.54    2.45
  -8  -6  -3   62.67    2.42
  -8   6  -3   64.22    2.47
  -8   6  -3   62.27    2.45
   8   6   3   64.16    2.49
  10  -6   3   16.94    0.90
 -10  -6  -3   16.13    0.73
 -10  -6  -3   15.64    0.69
  10   6   3   16.21    0.81
 -10   6  -3   16.17    0.78
 -10   6  -3   16.86    0.73
 -12  -6  -3   15.67    0.74
  12  -6   3   14.69    0.93
  12   6   3   14.53    0.83
 -12   6  -3   15.97    0.80
 -12   6  -3   15.51    0.70
  14  -6   3   25.70    1.41
 -14  -6  -3   24.78    1.14
 -14   6  -3   26.82    1.23
  14   6   3   25.01    1.30
  13  -7  -3    4.32    0.51
 -13   7   3    5.32    0.42
  13   7  -3    5.06    0.44
  13   7  -3    3.94    0.49
 -11  -7   3    9.61    0.44
  11  -7  -3    9.10    0.50
  11  -7  -3    9.59    0.63
  11   7  -3    8.88    0.54
 -11   7   3    8.44    0.51
  11   7  -3    9.14    0.63
  -9  -7   3   33.19    1.29
   9  -7  -3   34.55    1.45
   9  -7  -3   33.48    1.36
   9   7  -3   33.31    1.40
  -9   7   3   32.83    1.38
   7  -7  -3   22.11    0.93
  -7  -7   3   21.38    0.99
   7  -7  -3   22.09    0.98
  -7  -7   3   22.33    0.86
   7   7  -3   20.67    0.94
  -7   7   3   23.21    0.88
  -7   7   3   21.70    0.97
   5  -7  -3   14.03    0.60
   5  -7  -3   14.25    0.63
  -5  -7   3   14.16    0.52
  -5  -7   3   13.94    0.66
   5   7  -3   13.66    0.61
  -5   7   3   11.78    0.58
   5   7  -3   14.05    0.55
  -5   7   3   11.42    0.65
   3  -7  -3   54.09    2.05
   3  -7  -3   55.43    1.99
  -3  -7   3   49.92    2.08
   3  -7  -3   52.30    2.03
   3   7  -3   52.23    2.02
   3   7  -3   54.06    2.00
  -3   7   3   49.63    2.10
   1  -7  -3   56.38    2.20
   1  -7  -3   57.76    2.16
  -1  -7   3   57.74    2.25
   1  -7  -3   56.89    2.19
   1   7  -3   58.06    2.17
   1   7  -3   57.65    2.18
  -1   7   3   56.02    2.24
  -1  -7  -3   17.51    0.77
  -1  -7  -3   18.09    0.72
   1  -7   3   18.29    0.82
  -1  -7  -3   18.06    0.73
  -1   7  -3   17.52    0.72
   1   7   3   19.14    0.78
  -1   7  -3   17.63    0.74
  -1   7  -3   18.20    0.71
  -3  -7  -3   27.23    1.08
   3  -7   3   26.46    1.15
  -3  -7  -3   26.41    1.04
  -3   7  -3   25.85    1.04
   3   7   3   25.64    1.10
  -3   7  -3   27.20    1.02
  -3   7  -3   27.18    1.06
  -5  -7  -3   39.89    1.54
  -5  -7  -3   39.63    1.51
   5  -7   3   38.74    1.65
  -5  -7  -3   38.58    1.52
  -5   7  -3   39.09    1.53
  -5   7  -3   37.96    1.52
  -7  -7  -3   21.18    0.86
   7  -7   3   21.53    1.00
  -7  -7  -3   19.58    0.83
  -7  -7  -3   20.29    0.85
   7   7   3   20.05    0.90
  -7   7  -3   20.51    0.86
  -7   7  -3   20.47    0.88
   9  -7   3   14.06    0.81
  -9  -7  -3   15.47    0.68
  -9  -7  -3   14.93    0.64
   9   7   3   15.43    0.75
  -9   7  -3   15.28    0.72
  -9   7  -3   14.90    0.68
   9   7   3   14.61    0.64
  11  -7   3   17.09    0.98
 -11  -7  -3   17.15    0.79
 -11  -7  -3   16.88    0.74
 -11   7  -3   18.18    0.87
  11   7   3   17.50    0.88
 -11   7  -3   17.50    0.78
  13  -7   3    9.33    0.82
 -13  -7  -3    9.64    0.55
  13   7   3    9.39    0.67
 -13   7  -3    9.26    0.63
  14  -8  -3    1.28    0.38
  14   8  -3    0.88    0.26
 -14   8   3    1.20    0.25
  14   8  -3    1.22    0.36
  12  -8  -3    0.41    0.26
  12  -8  -3    0.56    0.17
  12   8  -3    0.89    0.29
 -12   8   3    0.54    0.20
  12   8  -3    0.78    0.22
  10  -8  -3    9.35    0.49
  10  -8  -3    8.81    0.60
 -10  -8   3    8.73    0.41
 -10   8   3    9.25    0.52
  10   8  -3    9.12    0.53
  10   8  -3    9.60    0.61
   8  -8  -3    7.18    0.46
  -8  -8   3    6.33    0.45
  -8  -8   3    6.83    0.31
   8  -8  -3    6.67    0.38
  -8   8   3    6.90    0.32
  -8   8   3    6.25    0.41
   8   8  -3    6.73    0.41
   6  -8  -3    0.48    0.14
   6  -8  -3    0.54    0.12
  -6  -8   3    0.50    0.06
  -6  -8   3    0.34    0.14
  -6   8   3    0.49    0.15
   6   8  -3    0.47    0.12
   6   8  -3    0.66    0.08
  -6   8   3    0.71    0.11
   4  -8  -3   10.14    0.51
   4  -8  -3    9.81    0.47
  -4  -8   3    9.65    0.53
  -4   8   3    9.83    0.46
   4   8  -3   10.63    0.44
   4   8  -3   10.06    0.48
  -4   8   3    9.75    0.54
   2  -8  -3   28.79    1.20
  -2  -8   3   29.69    1.23
   2  -8  -3   30.29    1.14
   2  -8  -3   28.98    1.18
   2   8  -3   30.06    1.15
   2   8  -3   28.14    1.16
  -2   8   3   28.49    1.24
   0  -8  -3    4.98    0.27
   0  -8  -3    4.40    0.22
   0  -8   3    4.14    0.31
   0  -8  -3    4.48    0.27
   0   8  -3    4.20    0.24
   0   8   3    4.15    0.28
   0   8  -3    4.18    0.23
   0   8  -3    4.20    0.19
  -2  -8  -3    1.50    0.13
  -2  -8  -3    1.76    0.18
  -2  -8  -3    1.27    0.13
   2  -8   3    1.53    0.21
  -2   8  -3    1.68    0.12
   2   8   3    1.57    0.18
  -2   8  -3    1.65    0.12
  -2   8  -3    1.49    0.14
  -4  -8  -3   14.40    0.66
   4  -8   3   15.35    0.76
  -4  -8  -3   14.65    0.61
  -4  -8  -3   14.73    0.63
  -4   8  -3   14.72    0.58
  -4   8  -3   14.71    0.64
  -4   8  -3   14.60    0.62
  -6  -8  -3    7.93    0.38
  -6  -8  -3    8.16    0.42
  -6  -8  -3    8.19    0.40
   6  -8   3    8.05    0.54
  -6   8  -3    8.51    0.42
  -6   8  -3    8.30    0.42
  -8  -8  -3    2.02    0.17
  -8  -8  -3    2.32    0.21
   8  -8   3    1.17    0.27
  -8  -8  -3    1.68    0.18
  -8   8  -3    1.84    0.22
  -8   8  -3    1.68    0.19
   8   8   3    1.34    0.22
 -10  -8  -3    4.36    0.27
  10  -8   3    4.19    0.49
 -10  -8  -3    4.65    0.32
  10   8   3    4.83    0.44
  10   8   3    4.40    0.29
 -10   8  -3    4.37    0.31
 -10   8  -3    4.54    0.38
 -12  -8  -3    3.45    0.31
  12  -8   3    3.60    0.50
 -12   8  -3    2.78    0.35
 -12   8  -3    3.17    0.28
  12   8   3    3.15    0.40
  14  -8   3    0.92    0.39
 -14  -8  -3    0.60    0.21
 -14   8  -3    0.99    0.30
  14   8   3    0.45    0.30
  13  -9  -3    0.58    0.31
  13   9  -3    0.58    0.30
  13   9  -3    0.54    0.23
 -13   9   3    0.71    0.23
  11  -9  -3    1.48    0.22
  11  -9  -3    1.38    0.30
  11   9  -3    1.56    0.31
  11   9  -3    1.47    0.25
 -11   9   3    1.54    0.25
  -9  -9   3    0.60    0.10
  -9  -9   3    0.93    0.23
   9  -9  -3    0.35    0.18
   9  -9  -3    0.47    0.14
  -9   9   3    0.45    0.16
   9   9  -3    0.63    0.17
   7  -9  -3    0.00    0.09
  -7  -9   3    0.11    0.14
  -7  -9   3    0.13    0.05
   7  -9  -3    0.21    0.14
   7   9  -3    0.20    0.06
   7   9  -3    0.11    0.10
  -7   9   3    0.25    0.09
  -7   9   3   -0.04    0.11
  -5  -9   3    1.66    0.24
   5  -9  -3    1.95    0.20
   5  -9  -3    2.15    0.24
   5   9  -3    2.23    0.22
  -5   9   3    1.55    0.22
   5   9  -3    2.16    0.15
  -5   9   3    1.98    0.19
   3  -9  -3    4.96    0.29
  -3  -9   3    5.04    0.35
   3  -9  -3    4.91    0.33
  -3   9   3    4.78    0.28
  -3   9   3    4.79    0.35
   3   9  -3    5.02    0.28
   3   9  -3    4.99    0.26
  -1  -9   3    1.71    0.23
   1  -9  -3    1.73    0.18
   1  -9  -3    1.77    0.18
   1  -9  -3    1.82    0.14
   1   9  -3    1.72    0.15
  -1   9   3    1.87    0.23
   1   9  -3    1.76    0.16
  -1  -9  -3    0.49    0.11
  -1  -9  -3    0.49    0.11
   1  -9   3    0.44    0.14
  -1  -9  -3    0.39    0.07
  -1   9  -3    0.55    0.10
  -1   9  -3    0.51    0.07
   1   9   3    0.48    0.12
  -1   9  -3    0.58    0.09
  -3  -9  -3    1.94    0.15
   3  -9   3    1.84    0.25
  -3  -9  -3    1.80    0.19
  -3  -9  -3    1.69    0.17
  -3   9  -3    1.93    0.14
   3   9   3    2.23    0.22
  -3   9  -3    2.01    0.15
  -3   9  -3    2.12    0.18
  -5  -9  -3    1.57    0.17
  -5  -9  -3    1.92    0.16
   5  -9   3    1.74    0.27
  -5  -9  -3    1.93    0.20
  -5  -9  -3    1.69    0.16
  -5   9  -3    1.85    0.12
  -5   9  -3    1.80    0.18
  -5   9  -3    2.15    0.19
   7  -9   3    1.13    0.27
  -7  -9  -3    0.60    0.10
  -7  -9  -3    0.62    0.13
  -7  -9  -3    0.71    0.12
  -7   9  -3    0.57    0.14
  -7   9  -3    0.79    0.14
   7   9   3    0.56    0.16
  -9  -9  -3    1.66    0.17
  -9  -9  -3    1.67    0.19
   9  -9   3    1.48    0.32
  -9   9  -3    1.71    0.24
  -9   9  -3    1.43    0.19
   9   9   3    1.39    0.25
 -11  -9  -3    0.80    0.18
 -11  -9  -3    1.20    0.15
  11  -9   3    1.20    0.35
 -11   9  -3    0.98    0.24
 -11   9  -3    0.89    0.17
  11   9   3    1.03    0.28
  13  -9   3   -0.14    0.29
 -13  -9  -3    0.15    0.16
 -13   9  -3   -0.03    0.22
  13   9   3    0.00    0.25
  14 -10  -3    0.47    0.33
  14  10  -3    0.64    0.25
  14  10  -3    0.87    0.37
 -14  10   3    0.87    0.26
  12 -10  -3    1.93    0.38
  12 -10  -3    1.62    0.25
  12  10  -3    1.71    0.37
  12  10  -3    1.98    0.31
 -12  10   3    2.31    0.31
  10 -10  -3   17.24    0.83
  10 -10  -3   18.29    0.97
 -10  10   3   18.66    0.87
  10  10  -3   17.77    0.87
   8 -10  -3    8.51    0.56
   8 -10  -3    8.40    0.47
  -8 -10   3    7.84    0.54
  -8  10   3    9.41    0.41
  -8  10   3    8.36    0.51
   8  10  -3    8.27    0.48
  -6 -10   3    1.39    0.24
   6 -10  -3    1.00    0.16
   6 -10  -3    1.17    0.21
   6  10  -3    1.31    0.18
  -6  10   3    1.62    0.17
  -6  10   3    1.69    0.25
   6  10  -3    1.40    0.13
  -4 -10   3   18.79    0.89
   4 -10  -3   18.66    0.80
   4 -10  -3   19.86    0.86
   4  10  -3   18.62    0.79
  -4  10   3   16.87    0.85
   4  10  -3   18.60    0.76
  -4  10   3   16.60    0.77
   2 -10  -3   26.85    1.10
   2 -10  -3   25.34    1.11
  -2 -10   3   27.74    1.18
   2  10  -3   25.45    1.06
  -2  10   3   25.15    1.13
   2  10  -3   27.45    1.07
   0 -10  -3    2.48    0.17
   0 -10  -3    2.51    0.24
   0 -10   3    2.15    0.27
   0 -10  -3    2.45    0.24
   0  10   3    2.74    0.27
   0  10  -3    2.67    0.19
   0  10  -3    2.71    0.20
  -2 -10  -3    7.60    0.36
  -2 -10  -3    7.86    0.40
  -2 -10  -3    7.44    0.40
   2 -10   3    7.72    0.48
  -2  10  -3    7.65    0.36
   2  10   3    6.86    0.40
  -2  10  -3    7.93    0.39
  -2  10  -3    7.19    0.34
  -4 -10  -3   25.35    1.07
  -4 -10  -3   25.49    1.09
   4 -10   3   28.47    1.21
  -4 -10  -3   25.82    1.04
  -4  10  -3   26.26    1.02
   4  10   3   23.98    1.09
  -4  10  -3   25.79    1.07
  -4  10  -3   27.10    1.06
  -6 -10  -3    7.14    0.36
  -6 -10  -3    7.24    0.41
   6 -10   3    6.87    0.54
  -6 -10  -3    7.29    0.37
  -6 -10  -3    7.88    0.42
  -6  10  -3    7.51    0.41
  -6  10  -3    7.48    0.40
  -8 -10  -3    2.57    0.26
  -8 -10  -3    2.18    0.19
   8 -10   3    2.70    0.39
  -8 -10  -3    2.32    0.21
  -8  10  -3    2.41    0.27
   8  10   3    2.89    0.32
  -8  10  -3    2.70    0.24
 -10 -10  -3   11.09    0.52
 -10 -10  -3   11.79    0.56
  10 -10   3   10.61    0.77
 -10  10  -3   11.22    0.57
 -10  10  -3   11.45    0.66
  10  10   3   11.38    0.56
  10  10   3   10.60    0.68
 -12 -10  -3    7.31    0.44
  12 -10   3    5.69    0.67
 -12  10  -3    6.66    0.43
 -12  10  -3    7.04    0.56
  12  10   3    7.06    0.61
  14 -10   3    0.89    0.42
 -14  10  -3    1.15    0.33
  14  10   3    0.81    0.34
  13 -11  -3    8.26    0.79
  13  11  -3    8.83    0.80
  13  11  -3    9.87    0.65
 -13  11   3   10.62    0.65
  11 -11  -3   21.38    1.13
  11 -11  -3   21.59    0.95
  11  11  -3   20.30    0.99
  11  11  -3   19.73    1.09
 -11  11   3   19.49    0.97
   9 -11  -3   39.54    1.74
   9 -11  -3   40.67    1.62
  -9 -11   3   38.04    1.72
  -9  11   3   38.53    1.65
   9  11  -3   40.48    1.65
   7 -11  -3   23.61    1.10
  -7 -11   3   23.61    1.12
   7 -11  -3   23.04    1.01
   7  11  -3   23.10    0.95
  -7  11   3   22.08    1.06
   7  11  -3   22.55    1.02
  -7  11   3   26.24    0.98
   5 -11  -3   29.77    1.27
   5 -11  -3   29.46    1.20
   5  11  -3   28.94    1.16
  -5  11   3   27.88    1.16
  -5  11   3   28.45    1.26
   5  11  -3   28.38    1.20
   3 -11  -3   77.88    3.03
   3 -11  -3   78.30    2.99
  -3 -11   3   81.69    3.08
  -3  11   3   76.52    3.03
  -3  11   3   73.39    2.96
   3  11  -3   76.60    2.97
   3  11  -3   78.89    2.96
   1 -11  -3   61.33    2.41
   1 -11  -3   63.22    2.42
  -1 -11   3   60.03    2.48
   1  11  -3   61.68    2.38
   1  11  -3   62.33    2.37
  -1  11   3   61.32    2.43
  -1 -11  -3   30.69    1.23
  -1 -11  -3   34.73    1.33
  -1 -11  -3   30.57    1.29
   1 -11   3   30.36    1.37
   1  11   3   30.98    1.30
  -1  11  -3   31.57    1.27
  -1  11  -3   31.80    1.25
  -1  11  -3   30.63    1.20
   3 -11   3   54.92    2.25
  -3 -11  -3   54.15    2.17
  -3 -11  -3   54.24    2.16
  -3  11  -3   56.62    2.11
  -3  11  -3   54.98    2.15
   3  11   3   55.37    2.16
  -3  11  -3   54.80    2.11
  -5 -11  -3   49.77    2.04
  -5 -11  -3   52.20    2.00
   5 -11   3   53.99    2.20
  -5 -11  -3   52.04    2.06
   5  11   3   49.49    2.06
  -5  11  -3   53.39    1.98
  -5  11  -3   53.02    2.04
  -5  11  -3   52.01    2.04
  -7 -11  -3   23.14    1.04
  -7 -11  -3   23.19    1.03
   7 -11   3   22.78    1.20
  -7 -11  -3   23.44    0.99
  -7 -11  -3   24.64    0.98
  -7  11  -3   24.30    1.02
  -7  11  -3   25.44    1.07
  -9 -11  -3   25.17    1.02
   9 -11   3   24.63    1.28
  -9 -11  -3   24.36    1.04
   9  11   3   25.45    1.16
  -9  11  -3   25.49    1.15
  -9  11  -3   23.88    1.06
  11 -11   3   25.64    1.39
 -11 -11  -3   26.63    1.09
 -11 -11  -3   26.54    1.13
  11  11   3   25.28    1.28
 -11  11  -3   28.42    1.28
 -11  11  -3   26.46    1.15
  13 -11   3   11.69    0.94
 -13 -11  -3   12.22    0.64
  13  11   3   10.95    0.80
 -13  11  -3   13.09    0.82
  12 -12  -3   15.38    1.01
  12  12  -3   15.31    0.87
 -12  12   3   17.92    0.89
  12  12  -3   17.24    1.02
  10 -12  -3   31.12    1.45
 -10 -12   3   28.97    1.40
  10 -12  -3   29.95    1.29
  10  12  -3   31.30    1.34
 -10  12   3   28.44    1.31
  -8 -12   3   72.78    2.92
   8 -12  -3   70.76    2.81
   8 -12  -3   69.07    2.92
   8  12  -3   70.38    2.84
  -8  12   3   80.71    2.76
  -8  12   3   67.25    2.84
   6 -12  -3   58.85    2.33
  -6 -12   3   57.31    2.44
   6 -12  -3   60.71    2.42
   6  12  -3   58.11    2.28
  -6  12   3   63.41    2.29
   6  12  -3   58.88    2.34
  -6  12   3   55.90    2.37
   4 -12  -3   32.40    1.32
   4 -12  -3   32.64    1.39
  -4 -12   3   33.96    1.43
   4  12  -3   32.22    1.29
  -4  12   3   31.01    1.35
   4  12  -3   30.95    1.30
  -4  12   3   28.94    1.27
   2 -12  -3   62.64    2.51
  -2 -12   3   63.54    2.59
   2 -12  -3   63.52    2.51
   2  12  -3   65.02    2.48
   2  12  -3   64.39    2.47
  -2  12   3   63.44    2.47
  -2  12   3   64.04    2.52
   0 -12   3  124.81    4.71
   0 -12  -3  120.89    4.61
   0 -12  -3  127.59    4.64
   0  12   3  115.45    4.61
   0  12  -3  122.09    4.57
   0  12  -3  117.52    4.59
  -2 -12  -3   74.81    2.73
   2 -12   3   67.81    2.79
  -2 -12  -3   68.22    2.63
  -2 -12  -3   67.85    2.70
   2  12   3   69.37    2.70
  -2  12  -3   72.72    2.66
  -2  12  -3   67.25    2.62
  -2  12  -3   66.76    2.68
  -4 -12  -3   39.82    1.59
   4 -12   3   40.95    1.76
  -4 -12  -3   39.02    1.66
  -4 -12  -3   39.79    1.66
  -4  12  -3   40.54    1.64
  -4  12  -3   40.88    1.61
   4  12   3   41.39    1.65
  -4  12  -3   43.46    1.60
  -6 -12  -3   66.00    2.56
  -6 -12  -3   65.33    2.49
  -6 -12  -3   62.34    2.54
   6 -12   3   64.48    2.72
   6  12   3   62.03    2.55
  -6  12  -3   65.34    2.54
  -6  12  -3   67.63    2.46
  -6  12  -3   66.76    2.56
   8 -12   3   59.97    2.55
  -8 -12  -3   57.36    2.28
  -8 -12  -3   57.76    2.26
  -8 -12  -3   64.32    2.36
  -8  12  -3   59.26    2.39
  -8  12  -3   55.50    2.31
 -10 -12  -3   22.10    0.90
 -10 -12  -3   22.54    0.93
  10 -12   3   21.56    1.22
  10  12   3   20.23    0.94
 -10  12  -3   20.59    0.95
  10  12   3   19.77    1.06
 -10  12  -3   21.91    1.07
 -12 -12  -3   19.15    0.85
  12 -12   3   18.56    1.18
 -12  12  -3   19.98    1.04
  12  12   3   17.39    1.02
 -12  12  -3   17.21    0.86
  13 -13  -3   36.55    1.88
  13  13  -3   37.07    1.86
  13  13  -3   39.20    1.74
 -13  13   3   41.79    1.73
  11 -13  -3   11.21    0.82
  11 -13  -3   11.69    0.65
 -11  13   3   11.61    0.69
  11  13  -3   11.16    0.69
   9 -13  -3   39.75    1.61
   9 -13  -3   38.14    1.74
  -9 -13   3   37.88    1.72
  -9  13   3   37.98    1.63
   9  13  -3   38.41    1.64
   7 -13  -3  136.04    5.34
  -7 -13   3  139.89    5.37
   7 -13  -3  137.19    5.25
  -7  13   3  136.21    5.28
  -7  13   3  150.79    5.19
   7  13  -3  135.39    5.26
   7  13  -3  129.82    5.18
   5 -13  -3   68.66    2.68
  -5 -13   3   68.70    2.80
   5 -13  -3   70.11    2.78
  -5  13   3   66.66    2.71
   5  13  -3   66.39    2.65
  -5  13   3   69.37    2.63
   5  13  -3   68.67    2.68
   3 -13  -3   21.14    0.94
   3 -13  -3   19.83    0.90
  -3 -13   3   20.09    0.99
   3  13  -3   20.47    0.88
   3  13  -3   19.98    0.88
  -3  13   3   17.97    0.85
  -3  13   3   19.15    0.91
   1 -13  -3  116.17    4.42
   1 -13  -3  117.34    4.43
  -1 -13   3  114.32    4.51
  -1  13   3  118.30    4.39
  -1  13   3  115.02    4.42
   1  13  -3  110.09    4.40
   1  13  -3  118.14    4.39
  -1 -13  -3  185.66    6.51
  -1 -13  -3  169.16    6.45
   1 -13   3  169.98    6.55
  -1  13  -3  167.77    6.44
  -1  13  -3  162.29    6.34
   1  13   3  166.78    6.45
  -1  13  -3  177.14    6.42
   3 -13   3   42.64    1.92
  -3 -13  -3   46.27    1.85
  -3 -13  -3   43.75    1.75
  -3 -13  -3   45.65    1.83
  -3  13  -3   43.41    1.75
   3  13   3   45.03    1.81
  -3  13  -3   48.28    1.79
  -3  13  -3   45.47    1.82
  -5 -13  -3   52.16    2.07
  -5 -13  -3   49.63    2.07
   5 -13   3   52.81    2.21
  -5 -13  -3   50.84    2.00
  -5  13  -3   56.59    2.01
  -5  13  -3   50.17    2.05
  -5  13  -3   50.51    2.06
   5  13   3   50.75    2.06
  -7 -13  -3  117.20    4.31
  -7 -13  -3  111.03    4.30
  -7 -13  -3  112.49    4.22
   7 -13   3  112.50    4.49
  -7  13  -3  114.03    4.33
   7  13   3  104.53    4.29
  -7  13  -3  112.30    4.28
   9 -13   3   40.77    1.95
  -9 -13  -3   41.28    1.64
  -9 -13  -3   43.77    1.73
  -9  13  -3   42.16    1.80
   9  13   3   41.05    1.79
  -9  13  -3   40.51    1.70
  11 -13   3   11.15    0.99
 -11 -13  -3   12.62    0.62
 -11  13  -3   12.08    0.78
  11  13   3   11.41    0.78
 -11  13  -3   12.72    0.65
  13 -13   3   44.58    2.21
 -13 -13  -3   44.78    1.82
  13  13   3   40.53    2.01
 -13  13  -3   49.04    2.07
  12 -14  -3   23.52    1.30
 -12  14   3   22.02    1.10
  12  14  -3   22.86    1.14
  12  14  -3   21.60    1.24
 -10 -14   3    9.14    0.69
  10 -14  -3    9.24    0.72
  10 -14  -3    9.14    0.57
 -10  14   3    9.26    0.59
  10  14  -3    8.86    0.60
   8 -14  -3   37.03    1.77
   8 -14  -3   38.05    1.66
  -8 -14   3   39.13    1.79
  -8  14   3   39.41    1.68
   8  14  -3   39.98    1.70
  -8  14   3   44.59    1.61
  -6 -14   3   49.79    2.12
   6 -14  -3   49.56    2.09
   6 -14  -3   49.78    1.98
  -6  14   3   51.37    1.91
   6  14  -3   45.18    1.93
   6  14  -3   47.62    1.97
  -6  14   3   47.08    1.99
   4 -14  -3   14.75    0.72
   4 -14  -3   14.28    0.77
  -4 -14   3   14.81    0.82
  -4  14   3   14.14    0.66
  -4  14   3   15.08    0.73
   4  14  -3   14.40    0.70
   4  14  -3   13.61    0.69
   2 -14  -3   52.92    2.12
  -2 -14   3   52.26    2.22
   2 -14  -3   52.85    2.13
   2  14  -3   55.95    2.11
  -2  14   3   53.89    2.12
  -2  14   3   50.20    2.08
   2  14  -3   51.34    2.12
   0 -14  -3  137.32    5.25
   0 -14   3  133.40    5.35
   0 -14  -3  143.75    5.30
   0  14   3  139.41    5.24
   0  14  -3  143.23    5.24
   0  14   3  136.53    5.26
   0  14  -3  134.30    5.26
  -2 -14  -3   26.41    1.13
   2 -14   3   24.04    1.17
  -2 -14  -3   24.69    1.07
   2  14   3   23.51    1.06
  -2  14  -3   25.11    1.05
  -2  14  -3   22.53    0.97
  -2  14  -3   24.49    1.08
  -4 -14  -3    3.97    0.36
  -4 -14  -3    3.25    0.24
  -4 -14  -3    3.54    0.32
   4 -14   3    2.88    0.38
  -4  14  -3    3.98    0.30
  -4  14  -3    3.25    0.26
  -4  14  -3    3.24    0.31
   4  14   3    3.33    0.31
  -6 -14  -3   74.65    2.82
  -6 -14  -3   72.00    2.73
  -6 -14  -3   72.03    2.82
   6 -14   3   70.79    2.97
  -6  14  -3   66.81    2.80
  -6  14  -3   72.26    2.81
   6  14   3   70.90    2.80
  -8 -14  -3   88.66    3.48
  -8 -14  -3   98.18    3.50
  -8 -14  -3   90.16    3.38
   8 -14   3   85.54    3.66
   8  14   3   84.13    3.46
  -8  14  -3   85.90    3.51
  -8  14  -3   88.42    3.45
  10 -14   3    8.11    0.81
 -10  14  -3    8.06    0.62
  10  14   3    7.97    0.66
 -10  14  -3    8.38    0.51
  10  14   3    8.00    0.49
  12 -14   3    6.45    0.76
 -12 -14  -3    5.55    0.40
 -12  14  -3    5.95    0.60
  12  14   3    4.37    0.55
 -12  14  -3    5.76    0.45
  11 -15  -3    6.99    0.52
  11 -15  -3    7.11    0.73
 -11 -15   3    6.16    0.63
  11  15  -3    6.83    0.58
 -11  15   3    7.28    0.55
  -9 -15   3   36.40    1.62
   9 -15  -3   33.51    1.62
   9 -15  -3   32.93    1.47
   9  15  -3   34.42    1.51
  -9  15   3   33.07    1.47
   7 -15  -3   63.29    2.54
  -7 -15   3   66.27    2.70
   7 -15  -3   64.33    2.67
   7  15  -3   61.76    2.55
  -7  15   3   63.46    2.54
  -7  15   3   68.85    2.46
   7  15  -3   56.10    2.47
   5 -15  -3   27.05    1.19
  -5 -15   3   27.60    1.33
   5 -15  -3   28.33    1.29
  -5  15   3   27.97    1.12
   5  15  -3   24.31    1.16
   5  15  -3   27.85    1.19
  -5  15   3   26.05    1.19
   3 -15  -3   19.96    0.91
   3 -15  -3   19.87    0.94
  -3 -15   3   20.66    1.04
   3  15  -3   19.79    0.90
   3  15  -3   17.50    0.90
  -3  15   3   20.58    0.92
  -3  15   3   18.66    0.85
   1 -15  -3   58.36    2.30
   1 -15  -3   56.80    2.33
  -1 -15   3   59.78    2.44
   1  15  -3   61.03    2.30
  -1  15   3   58.74    2.30
   1  15  -3   53.41    2.31
  -1  15   3   55.99    2.28
   1 -15   3   64.83    2.60
  -1 -15  -3   68.13    2.55
  -1 -15  -3   63.09    2.48
   1  15   3   60.84    2.47
  -1  15  -3   67.58    2.48
   1  15   3   61.08    2.46
  -1  15  -3   61.04    2.50
  -1  15  -3   55.86    2.35
  -3 -15  -3   35.01    1.46
   3 -15   3   33.92    1.52
  -3 -15  -3   31.29    1.39
  -3  15  -3   34.53    1.38
  -3  15  -3   30.05    1.31
   3  15   3   33.16    1.38
  -3  15  -3   32.51    1.41
  -5 -15  -3   38.09    1.70
   5 -15   3   36.65    1.78
  -5 -15  -3   38.87    1.66
   5  15   3   41.57    1.65
  -5  15  -3   41.34    1.68
  -5  15  -3   35.42    1.62
  -5  15  -3   46.39    1.64
  -7 -15  -3   40.91    1.77
   7 -15   3   42.86    1.95
  -7 -15  -3   45.78    1.79
  -7  15  -3   38.31    1.77
   7  15   3   42.43    1.75
  -7  15  -3   44.00    1.77
  -9 -15  -3   19.12    0.90
   9 -15   3   16.02    1.07
  -9  15  -3   16.44    0.92
  -9  15  -3   17.08    0.85
   9  15   3   17.07    0.89
  11 -15   3   11.69    0.95
 -11  15  -3   11.89    0.65
  11  15   3   12.40    0.70
  11  15   3    9.84    0.77
  11  15   3    9.58    0.62
 -11  15  -3   11.78    0.78
  12 -16  -3    0.99    0.39
 -12  16   3    0.98    0.30
  12  16  -3    0.78    0.30
  10 -16  -3    9.88    0.65
  10 -16  -3   10.36    0.83
 -10 -16   3   11.77    0.82
 -10  16   3   12.12    0.68
  10  16  -3   11.58    0.74
   8 -16  -3   16.41    0.87
  -8 -16   3   15.81    1.00
   8 -16  -3   16.89    1.01
  -8  16   3   19.30    0.80
  -8  16   3   17.31    0.87
   8  16  -3   17.34    0.91
   6 -16  -3    3.76    0.38
  -6 -16   3    3.89    0.49
   6 -16  -3    3.81    0.46
  -6  16   3    3.52    0.36
   6  16  -3    3.56    0.34
   6  16  -3    4.74    0.42
  -6  16   3    4.05    0.29
  -4 -16   3    6.31    0.58
   4 -16  -3    6.71    0.44
   4 -16  -3    6.00    0.47
  -4  16   3    6.72    0.44
   4  16  -3    4.18    0.41
  -4  16   3    6.54    0.37
   4  16  -3    6.55    0.45
  -2 -16   3   21.57    1.11
   2 -16  -3   21.90    0.97
   2 -16  -3   20.28    1.00
  -2  16   3   19.91    0.93
   2  16  -3   18.97    0.99
  -2  16   3   23.04    0.98
   2  16  -3   23.28    1.00
   0 -16  -3   12.87    0.69
   0 -16   3   12.29    0.76
   0 -16  -3   12.24    0.65
   0  16  -3   11.41    0.68
   0  16   3   12.84    0.65
   0  16   3   12.34    0.65
   0  16  -3   13.79    0.68
   2 -16   3    5.70    0.54
  -2 -16  -3    5.90    0.43
  -2 -16  -3    6.68    0.50
  -2  16  -3    6.37    0.46
  -2  16  -3    6.60    0.44
   2  16   3    6.06    0.43
   2  16   3    6.18    0.43
  -2  16  -3    5.97    0.32
  -4 -16  -3   14.59    0.76
   4 -16   3   15.10    0.90
  -4 -16  -3   16.37    0.85
  -4  16  -3   14.76    0.79
   4  16   3   15.71    0.77
  -4  16  -3   16.51    0.76
   4  16   3   15.34    0.75
  -4  16  -3   13.15    0.69
   6 -16   3   13.82    0.86
  -6 -16  -3   12.53    0.73
  -6 -16  -3   13.39    0.71
  -6  16  -3   10.17    0.65
   6  16   3   14.50    0.72
   6  16   3   12.65    0.66
  -6  16  -3   13.07    0.71
  -8 -16  -3    5.90    0.49
  -8 -16  -3    5.07    0.48
   8 -16   3    6.24    0.69
  -8  16  -3    5.17    0.49
  -8  16  -3    5.06    0.44
   8  16   3    5.14    0.44
   8  16   3    5.83    0.48
  10 -16   3    4.53    0.63
 -10  16  -3    5.13    0.53
  10  16   3    5.66    0.48
  10  16   3    4.85    0.42
 -10  16  -3    5.32    0.45
  10  16   3    4.05    0.51
  10  16   3    5.38    0.49
  12 -16   3    6.63    0.79
  12  16   3    3.85    0.53
  11 -17  -3    0.55    0.33
 -11 -17   3    1.11    0.39
 -11  17   3    0.91    0.27
  11  17  -3    1.17    0.33
  -9 -17   3    6.25    0.63
   9 -17  -3    4.30    0.57
   9 -17  -3    5.30    0.46
   9  17  -3    4.21    0.47
  -9  17   3    5.25    0.44
   7 -17  -3    0.34    0.23
  -7 -17   3    0.54    0.29
   7 -17  -3    0.49    0.19
  -7  17   3    0.79    0.22
   7  17  -3    0.39    0.18
   7  17  -3    0.75    0.24
  -7  17   3    0.60    0.16
   5 -17  -3    0.03    0.15
   5 -17  -3    0.09    0.18
  -5 -17   3   -0.19    0.21
  -5  17   3    0.01    0.15
   5  17  -3    0.30    0.18
  -5  17   3    0.08    0.11
   5  17  -3   -0.19    0.15
  -3 -17   3    5.73    0.57
   3 -17  -3    6.27    0.46
   3 -17  -3    5.49    0.41
  -3  17   3    6.29    0.42
  -3  17   3    6.17    0.37
   3  17  -3    4.21    0.44
   3  17  -3    6.08    0.46
   1 -17  -3    5.99    0.45
   1 -17  -3    5.99    0.42
  -1 -17   3    5.28    0.55
   1  17  -3    5.25    0.48
  -1  17   3    5.89    0.40
   1  17  -3    6.28    0.45
  -1  17   3    6.10    0.41
  -1 -17  -3    0.36    0.16
   1 -17   3    0.42    0.23
  -1 -17  -3    0.19    0.16
   1  17   3    1.01    0.20
   1  17   3    0.39    0.17
  -1  17  -3    0.15    0.19
  -1  17  -3    0.35    0.18
   3 -17   3    1.61    0.34
  -3 -17  -3    1.23    0.22
  -3 -17  -3    1.90    0.31
  -3  17  -3    1.92    0.20
  -3  17  -3    1.60    0.28
   3  17   3    1.21    0.24
  -3  17  -3    1.52    0.26
   3  17   3    1.28    0.23
  -5 -17  -3    3.55    0.37
   5 -17   3    3.64    0.48
  -5 -17  -3    4.55    0.48
   5  17   3    3.90    0.37
   5  17   3    3.92    0.39
  -5  17  -3    4.00    0.37
  -5  17  -3    3.82    0.40
  -5  17  -3    3.16    0.32
   7 -17   3    1.88    0.40
  -7 -17  -3    1.40    0.28
  -7 -17  -3    1.29    0.29
  -7  17  -3    1.22    0.26
  -7  17  -3    1.09    0.25
   7  17   3    1.14    0.24
   7  17   3    0.99    0.27
   9 -17   3    0.85    0.38
  -9 -17  -3    1.77    0.34
  -9 -17  -3    1.53    0.31
  -9  17  -3    1.22    0.27
   9  17   3    1.19    0.29
   9  17   3    1.35    0.29
  -9  17  -3    0.92    0.29
  11 -17   3    2.14    0.51
 -11  17  -3    1.75    0.38
  11  17   3    1.75    0.29
  11  17   3    1.21    0.35
 -11  17  -3    2.30    0.32
  10 -18  -3    3.23    0.39
 -10 -18   3    3.47    0.54
  10 -18  -3    3.52    0.55
 -10  18   3    3.98    0.40
  10  18  -3    4.77    0.52
   8 -18  -3    0.50    0.21
   8 -18  -3    0.43    0.27
  -8 -18   3    0.43    0.32
   8  18  -3    0.60    0.25
  -8  18   3    0.58    0.17
  -8  18   3    0.36    0.19
   6 -18  -3    0.34    0.22
   6 -18  -3    0.32    0.19
  -6 -18   3    0.35    0.30
   6  18  -3    0.81    0.24
  -6  18   3    0.40    0.18
  -6  18   3    0.27    0.13
   6  18  -3   -0.23    0.16
   4 -18  -3    4.80    0.41
  -4 -18   3    4.29    0.52
   4 -18  -3    5.01    0.48
   4  18  -3    3.20    0.38
  -4  18   3    4.47    0.32
   4  18  -3    4.29    0.43
  -4  18   3    4.83    0.38
   2 -18  -3    3.53    0.39
  -2 -18   3    4.26    0.52
   2 -18  -3    4.92    0.41
  -2  18   3    4.17    0.32
   2  18  -3    4.22    0.41
   2  18  -3    2.96    0.38
  -2  18   3    4.03    0.36
   0 -18  -3    0.96    0.23
   0 -18   3    1.07    0.30
   0 -18  -3    1.19    0.23
   0  18   3    0.99    0.20
   0  18  -3    0.45    0.22
   0  18  -3    1.63    0.29
   0  18   3    1.09    0.21
   2 -18   3    1.82    0.37
  -2 -18  -3    2.36    0.35
  -2 -18  -3    2.29    0.29
   2  18   3    2.39    0.29
  -2  18  -3    2.64    0.33
  -2  18  -3    1.94    0.31
   2  18   3    2.60    0.32
  -4 -18  -3    4.50    0.49
  -4 -18  -3    3.47    0.37
   4 -18   3    3.29    0.47
  -4  18  -3    3.24    0.29
  -4  18  -3    2.77    0.34
  -4  18  -3    2.85    0.38
   4  18   3    3.46    0.35
   4  18   3    3.31    0.37
   6 -18   3    0.94    0.33
  -6 -18  -3    1.21    0.31
  -6 -18  -3    1.73    0.30
   6  18   3    0.98    0.23
  -6  18  -3    0.80    0.25
  -6  18  -3    1.01    0.22
   6  18   3    0.83    0.26
  -8 -18  -3    1.46    0.33
   8 -18   3    2.10    0.44
  -8 -18  -3    2.31    0.35
   8  18   3    1.87    0.32
  -8  18  -3    1.64    0.31
   8  18   3    1.85    0.29
  -8  18  -3    1.78    0.31
  10 -18   3    3.09    0.56
  10  18   3    3.74    0.43
 -10  18  -3    4.07    0.47
 -10  18  -3    3.77    0.41
  10  18   3    3.38    0.37
  -9 -19   3   14.22    1.01
   9 -19  -3   14.24    0.78
   9 -19  -3   13.89    0.97
   9  19  -3   12.86    0.87
  -9  19   3   14.49    0.77
   7 -19  -3    3.75    0.49
   7 -19  -3    5.03    0.44
  -7 -19   3    5.08    0.65
  -7  19   3    4.95    0.36
   7  19  -3    5.02    0.51
  -7  19   3    4.60    0.40
   7  19  -3    4.36    0.42
  -5 -19   3    7.11    0.71
   5 -19  -3    8.63    0.61
   5 -19  -3    8.76    0.54
   5  19  -3    6.98    0.54
   5  19  -3    8.01    0.59
  -5  19   3    8.53    0.52
  -5  19   3    7.87    0.45
  -3 -19   3   19.54    1.10
   3 -19  -3   19.73    0.98
   3 -19  -3   19.95    0.92
  -3  19   3   20.04    0.89
  -3  19   3   18.30    0.84
   3  19  -3   17.43    0.95
   3  19  -3   15.07    0.92
   1 -19  -3    6.19    0.48
   1 -19  -3    5.16    0.48
  -1 -19   3    4.71    0.55
   1  19  -3    4.00    0.45
   1  19  -3    4.77    0.45
  -1  19   3    4.84    0.37
  -1  19   3    5.46    0.39
  -1 -19  -3    3.98    0.44
   1 -19   3    3.79    0.50
  -1 -19  -3    4.55    0.41
  -1  19  -3    3.52    0.41
   1  19   3    4.48    0.39
  -1  19  -3    3.86    0.40
   1  19   3    4.48    0.39
  -3 -19  -3   29.19    1.32
   3 -19   3   28.26    1.48
  -3 -19  -3   29.99    1.44
   3  19   3   30.76    1.31
  -3  19  -3   29.65    1.33
  -3  19  -3   28.79    1.39
   3  19   3   29.71    1.33
   5 -19   3   16.13    1.06
  -5 -19  -3   18.89    1.05
  -5 -19  -3   17.39    0.92
   5  19   3   18.31    0.89
  -5  19  -3   18.63    0.95
   5  19   3   17.68    0.93
  -5  19  -3   17.90    0.98
   7 -19   3    0.96    0.35
  -7 -19  -3    0.71    0.25
  -7 -19  -3    0.99    0.33
  -7  19  -3    0.86    0.28
   7  19   3    0.99    0.29
  -7  19  -3    1.17    0.26
   7  19   3    0.56    0.23
  -9 -19  -3    4.50    0.55
   9 -19   3    4.99    0.65
  -9  19  -3    5.13    0.49
   9  19   3    4.70    0.47
  -9  19  -3    4.50    0.47
   8 -20  -3   22.97    1.10
  -8 -20   3   22.36    1.34
   8 -20  -3   20.66    1.24
  -8  20   3   24.05    1.02
   8  20  -3   22.13    1.20
  -8  20   3   22.47    1.05
   6 -20  -3   12.81    0.70
  -6 -20   3    9.97    0.91
   6 -20  -3   12.24    0.79
   6  20  -3   10.47    0.69
  -6  20   3   12.29    0.60
  -6  20   3   12.18    0.65
   6  20  -3   11.48    0.76
   4 -20  -3   34.08    1.50
   4 -20  -3   34.58    1.59
  -4 -20   3   35.14    1.72
  -4  20   3   34.51    1.46
   4  20  -3   33.00    1.52
  -4  20   3   34.66    1.41
   4  20  -3   33.33    1.55
  -2 -20   3   50.79    2.36
   2 -20  -3   51.33    2.24
   2 -20  -3   54.60    2.20
  -2  20   3   55.75    2.15
  -2  20   3   52.38    2.11
   2  20  -3   52.18    2.23
   2  20  -3   52.66    2.22
   0 -20   3   24.90    1.37
   0 -20  -3   27.21    1.24
   0 -20  -3   26.19    1.29
   0  20  -3   28.07    1.27
   0  20   3   28.51    1.20
   0  20  -3   25.89    1.29
   0  20   3   27.00    1.19
  -2 -20  -3   23.74    1.23
   2 -20   3   24.19    1.30
  -2 -20  -3   24.91    1.14
  -2  20  -3   24.89    1.15
  -2  20  -3   23.11    1.20
   2  20   3   23.43    1.11
   2  20   3   24.12    1.10
   4 -20   3   34.70    1.78
  -4 -20  -3   36.67    1.62
  -4 -20  -3   38.65    1.78
   4  20   3   36.87    1.58
   4  20   3   36.70    1.61
  -4  20  -3   35.80    1.69
  -4  20  -3   38.74    1.61
  -6 -20  -3   26.72    1.29
  -6 -20  -3   28.49    1.43
   6 -20   3   25.05    1.45
   6  20   3   26.81    1.24
  -6  20  -3   29.12    1.36
   6  20   3   27.34    1.29
  -8 -20  -3   23.07    1.18
   8 -20   3   20.60    1.31
  -8 -20  -3   22.82    1.24
  -8  20  -3   23.29    1.19
  -8  20  -3   23.43    1.11
   8  20   3   22.90    1.14
  -9 -21   3   22.15    1.37
   9 -21  -3   21.59    1.29
   9 -21  -3   23.36    1.11
   9  21  -3   21.83    1.25
  -9  21   3   21.56    1.04
   7 -21  -3   36.83    1.76
   7 -21  -3   37.95    1.63
  -7 -21   3   36.89    1.91
   7  21  -3   36.48    1.62
   7  21  -3   33.42    1.70
  -7  21   3   37.10    1.52
  -7  21   3   38.34    1.56
   5 -21  -3   31.76    1.49
  -5 -21   3   27.45    1.58
   5 -21  -3   31.46    1.38
   5  21  -3   30.46    1.38
   5  21  -3   27.73    1.42
  -5  21   3   31.28    1.32
  -5  21   3   29.65    1.26
  -3 -21   3   26.61    1.43
   3 -21  -3   26.64    1.23
   3 -21  -3   24.89    1.29
  -3  21   3   27.08    1.15
  -3  21   3   27.69    1.19
   3  21  -3   27.25    1.27
   3  21  -3   25.53    1.29
   1 -21  -3   46.32    1.92
  -1 -21   3   43.06    2.08
   1 -21  -3   42.43    1.96
   1  21  -3   42.75    1.93
  -1  21   3   46.67    1.85
  -1  21   3   46.87    1.87
   1  21  -3   46.74    1.97
  -1 -21  -3   43.41    1.90
   1 -21   3   40.04    2.05
  -1 -21  -3   43.16    1.98
  -1  21  -3   46.15    1.93
   1  21   3   48.05    1.88
  -1  21  -3   46.23    1.98
   1  21   3   46.29    1.87
   3 -21   3   27.11    1.46
  -3 -21  -3   25.89    1.27
  -3 -21  -3   26.73    1.39
  -3  21  -3   29.80    1.28
   3  21   3   27.93    1.26
  -3  21  -3   26.45    1.35
   3  21   3   28.02    1.24
   5 -21   3   28.55    1.59
  -5 -21  -3   30.63    1.43
  -5 -21  -3   32.01    1.59
  -5  21  -3   30.01    1.49
   5  21   3   31.61    1.41
   5  21   3   31.54    1.38
  -7 -21  -3   41.32    1.95
   7 -21   3   37.44    1.99
  -7 -21  -3   41.51    1.84
  -7  21  -3   42.06    1.88
   7  21   3   41.55    1.79
   9 -21   3   24.73    1.47
   9  21   3   25.79    1.23
  -9  21  -3   26.23    1.32
  -8 -22   3   31.87    1.80
   8 -22  -3   33.67    1.52
   8 -22  -3   31.39    1.65
   8  22  -3   32.16    1.65
  -8  22   3   34.96    1.42
  -8  22   3   33.83    1.44
   6 -22  -3   40.46    1.73
  -6 -22   3   38.32    1.99
   6 -22  -3   39.73    1.85
  -6  22   3   38.63    1.60
  -6  22   3   40.81    1.64
   6  22  -3   35.42    1.79
   6  22  -3   40.05    1.72
   4 -22  -3   11.12    0.67
  -4 -22   3   11.51    0.89
   4 -22  -3    8.84    0.70
  -4  22   3    9.72    0.55
   4  22  -3   10.93    0.68
  -4  22   3   10.63    0.60
   4  22  -3    9.67    0.72
   2 -22  -3   21.80    1.17
   2 -22  -3   21.76    1.11
  -2 -22   3   21.76    1.30
   2  22  -3   23.99    1.16
   2  22  -3   22.82    1.16
  -2  22   3   23.70    1.04
  -2  22   3   24.29    1.06
   0 -22  -3   68.86    3.03
   0 -22   3   70.59    3.15
   0 -22  -3   72.11    2.96
   0  22  -3   73.61    2.99
   0  22   3   74.78    2.91
   0  22   3   74.56    2.90
   0  22  -3   78.88    3.04
  -2 -22  -3   28.65    1.48
  -2 -22  -3   31.63    1.40
   2 -22   3   28.17    1.55
   2  22   3   32.12    1.36
  -2  22  -3   30.03    1.39
   2  22   3   31.22    1.34
  -2  22  -3   29.78    1.46
  -4 -22  -3    7.64    0.62
   4 -22   3    7.25    0.77
  -4 -22  -3    8.31    0.77
  -4  22  -3    8.27    0.58
   4  22   3    8.06    0.58
  -4  22  -3    7.70    0.66
  -6 -22  -3   42.93    2.01
  -6 -22  -3   39.85    1.83
   6 -22   3   37.21    2.00
  -6  22  -3   41.13    1.89
   6  22   3   43.28    1.80
   8 -22   3   43.36    2.29
  -8 -22  -3   48.49    2.14
  -8  22  -3   51.44    2.19
   8  22   3   49.28    2.06
   7 -23  -3   51.11    2.31
   7 -23  -3   51.00    2.16
  -7 -23   3   49.92    2.47
  -7  23   3   51.53    2.06
   7  23  -3   52.28    2.27
  -7  23   3   50.05    2.04
   7  23  -3   48.38    2.27
  -5 -23   3   21.63    1.34
   5 -23  -3   22.83    1.09
   5 -23  -3   19.37    1.16
   5  23  -3   22.13    1.17
  -5  23   3   20.63    0.95
   5  23  -3   22.24    1.08
  -5  23   3   21.37    0.99
   3 -23  -3    5.75    0.52
  -3 -23   3    5.49    0.68
   3 -23  -3    5.68    0.59
  -3  23   3    6.41    0.43
  -3  23   3    6.58    0.46
   3  23  -3    6.44    0.56
   3  23  -3    7.25    0.63
  -1 -23   3   35.49    1.88
   1 -23  -3   39.45    1.70
   1 -23  -3   35.54    1.76
   1  23  -3   38.69    1.73
  -1  23   3   39.74    1.63
   1  23  -3   40.80    1.75
  -1  23   3   39.95    1.64
  -1 -23  -3   52.52    2.46
   1 -23   3   54.87    2.58
  -1 -23  -3   56.68    2.39
   1  23   3   59.90    2.33
   1  23   3   59.85    2.34
  -1  23  -3   59.97    2.45
  -1  23  -3   56.68    2.39
   3 -23   3   14.77    1.08
  -3 -23  -3   14.42    0.99
  -3 -23  -3   14.65    0.89
  -3  23  -3   16.55    0.97
   3  23   3   17.32    0.86
  -3  23  -3   17.51    0.89
  -5 -23  -3   18.64    1.18
  -5 -23  -3   18.76    1.03
   5 -23   3   16.65    1.19
  -5  23  -3   18.42    1.08
   5  23   3   20.19    0.98
  -7 -23  -3   44.92    2.00
   7 -23   3   40.12    2.16
  -7  23  -3   45.38    2.04
   7  23   3   45.62    1.91
   6 -24  -3   12.30    0.77
   6 -24  -3   11.21    0.87
  -6 -24   3   11.26    1.08
  -6  24   3   11.90    0.64
   6  24  -3   12.96    0.88
  -6  24   3   12.59    0.67
   6  24  -3   12.44    0.75
   4 -24  -3    7.78    0.58
   4 -24  -3    7.13    0.68
  -4 -24   3    5.75    0.74
  -4  24   3    6.84    0.46
   4  24  -3    6.86    0.65
  -4  24   3    7.54    0.49
   4  24  -3    7.97    0.60
   2 -24  -3   19.05    0.99
   2 -24  -3   16.12    1.03
  -2 -24   3   18.33    1.20
   2  24  -3   19.32    1.01
  -2  24   3   19.40    0.90
   2  24  -3   20.09    1.05
  -2  24   3   18.92    0.91
   0 -24  -3   25.88    1.28
   0 -24   3   24.54    1.47
   0 -24  -3   24.06    1.34
   0  24   3   28.03    1.22
   0  24  -3   29.28    1.34
   0  24  -3   27.51    1.30
   0  24   3   27.91    1.21
  -2 -24  -3    9.75    0.67
   2 -24   3    8.81    0.86
  -2 -24  -3    8.04    0.75
  -2  24  -3    9.68    0.73
   2  24   3   10.44    0.62
  -2  24  -3   10.73    0.68
  -4 -24  -3    7.52    0.63
  -4 -24  -3    6.29    0.72
   4 -24   3    6.58    0.78
   4  24   3    8.13    0.58
  -4  24  -3    7.52    0.68
   6 -24   3   19.71    1.31
  -6 -24  -3   17.76    1.07
  -6  24  -3   18.76    1.13
   6  24   3   20.95    1.02
  -3 -25   3    9.75    0.93
   3 -25  -3    9.56    0.76
   3 -25  -3   11.13    0.71
  -3  25   3   10.15    0.58
  -3  25   3    9.97    0.60
   3  25  -3   10.29    0.69
   3  25  -3   10.01    0.75
   1 -25  -3   12.00    0.76
   1 -25  -3   10.99    0.81
  -1 -25   3   11.19    0.99
   1  25  -3   12.83    0.78
   1  25  -3   10.79    0.77
  -1  25   3   12.35    0.66
   1 -25   3    2.88    0.57
  -1 -25  -3    2.68    0.46
  -1 -25  -3    2.60    0.39
  -1  25  -3    2.91    0.39
  -1  25  -3    2.91    0.44
   1  25   3    2.85    0.34
  -3 -25  -3    1.91    0.36
  -3 -25  -3    1.91    0.44
   3 -25   3    3.04    0.57
  -3  25  -3    3.06    0.46
  -3  25  -3    2.79    0.38
   3  25   3    2.81    0.35
  -2 -26   3   -0.15    0.34
   2 -26  -3    0.21    0.26
   2 -26  -3    0.36    0.26
  -2  26   3    0.09    0.18
   2  26  -3    0.08    0.24
   2  26  -3   -0.17    0.25
   0 -26  -3    0.05    0.26
   0 -26  -3    0.52    0.28
   0 -26   3    0.07    0.37
   0  26  -3   -0.19    0.24
   0  26  -3   -0.06    0.23
   0  26   3    0.27    0.20
  -2 -26  -3   -0.29    0.24
  -2 -26  -3   -0.10    0.29
   2 -26   3   -0.15    0.35
  -2  26  -3   -0.06    0.21
  14   0  -4   28.06    1.26
 -14   0   4   29.51    1.22
  14   0  -4   28.20    1.39
  12   0  -4  107.31    4.26
  12   0  -4  111.47    4.18
 -12   0   4  108.00    4.13
  10   0  -4   67.23    2.65
 -10   0   4   68.88    2.61
  10   0  -4   68.46    2.71
   8   0  -4   14.61    0.67
   8   0  -4   14.62    0.71
  -8   0   4   15.17    0.64
   6   0  -4  116.79    4.47
  -6   0   4  119.69    4.47
   6   0  -4  120.01    4.50
   4   0  -4  349.34   13.35
   4   0  -4  381.19   13.34
   4   0  -4  364.38   13.34
  -4   0   4  347.35   13.37
  -2   0   4  137.29    5.56
   2   0  -4  152.71    5.51
   2   0  -4  153.29    5.49
   0   0  -4   80.56    3.06
   0   0  -4   79.95    3.06
   0   0   4   84.58    3.11
  -2   0  -4  253.15    9.22
  -2   0  -4  244.40    9.22
  -2   0  -4  248.98    9.20
  -4   0  -4  149.94    5.62
  -4   0  -4  149.72    5.65
   4   0   4  153.87    5.67
  -4   0  -4  152.64    5.65
   6   0   4   49.35    1.88
  -6   0  -4   47.70    1.85
  -6   0  -4   46.40    1.85
  -8   0  -4  128.28    4.95
   8   0   4  133.43    5.00
  -8   0  -4  132.51    4.93
 -10   0  -4  131.31    5.04
  10   0   4  134.59    5.11
 -10   0  -4  132.97    5.00
 -12   0  -4   14.55    0.67
  12   0   4   15.27    0.86
 -12   0  -4   14.19    0.73
 -14   0  -4   10.51    0.64
  14   0   4   11.45    0.83
 -13  -1   4   29.41    1.22
  13  -1  -4   31.30    1.28
  13  -1  -4   29.01    1.38
  13   1  -4   29.47    1.27
 -13   1   4   27.91    1.22
  13   1  -4   28.95    1.38
 -11  -1   4   43.68    1.73
  11  -1  -4   45.02    1.78
  11  -1  -4   43.71    1.85
  11   1  -4   44.05    1.78
 -11   1   4   43.67    1.74
  11   1  -4   44.66    1.86
   9  -1  -4   22.28    0.96
   9  -1  -4   22.29    1.00
  -9  -1   4   21.93    0.91
  -9   1   4   23.18    0.93
   9   1  -4   21.85    0.96
   9   1  -4   22.47    1.02
   7  -1  -4   53.69    2.10
  -7  -1   4   55.66    2.07
   7  -1  -4   52.98    2.12
   7   1  -4   55.27    2.14
   7   1  -4   52.57    2.11
  -7   1   4   53.88    2.09
   5  -1  -4  147.54    5.39
  -5  -1   4  148.19    5.45
   5  -1  -4  145.73    5.45
   5  -1  -4  145.60    5.45
  -5   1   4  143.84    5.48
   5   1  -4  139.14    5.45
   5   1  -4  147.62    5.46
   5   1  -4  146.51    5.39
   3  -1  -4   59.96    2.14
  -3  -1   4   61.14    2.15
   3  -1  -4   54.79    2.15
  -3  -1   4   54.69    2.19
   3  -1  -4   56.12    2.11
  -3   1   4   50.21    2.20
   3   1  -4   55.75    2.11
   1  -1  -4   12.26    0.54
  -1  -1   4   13.25    0.53
   1  -1  -4   12.29    0.53
  -1  -1   4   13.19    0.58
   1   1  -4   12.59    0.54
   1   1  -4   12.73    0.53
  -1   1   4   13.28    0.60
  -1  -1  -4  142.54    5.21
  -1  -1  -4  140.99    5.21
   1  -1   4  139.38    5.19
   1   1   4  138.66    5.26
  -1   1  -4  140.36    5.21
  -1   1  -4  137.82    5.20
  -3  -1  -4  207.59    7.84
  -3  -1  -4  208.76    7.82
  -3  -1  -4  208.81    7.84
   3  -1   4  217.93    7.87
  -3   1  -4  211.08    7.81
  -3   1  -4  209.23    7.84
   3   1   4  219.62    7.83
  -3   1  -4  207.26    7.84
   5  -1   4   32.24    1.32
  -5  -1  -4   33.22    1.25
  -5  -1  -4   32.18    1.28
  -5  -1  -4   31.67    1.28
  -5   1  -4   32.83    1.29
  -5   1  -4   31.93    1.28
   5   1   4   32.92    1.29
   7  -1   4   17.78    0.78
  -7  -1  -4   16.74    0.72
  -7  -1  -4   16.58    0.73
  -7   1  -4   16.48    0.72
   7   1   4   17.41    0.76
  -7   1  -4   16.25    0.73
   9  -1   4   72.01    2.86
  -9  -1  -4   72.84    2.79
  -9  -1  -4   72.58    2.76
  -9   1  -4   68.70    2.79
   9   1   4   74.41    2.84
  -9   1  -4   72.37    2.76
  11  -1   4   48.78    2.07
 -11  -1  -4   49.27    1.91
 -11  -1  -4   48.37    1.96
 -11   1  -4   48.88    1.92
  11   1   4   49.13    2.05
 -11   1  -4   48.29    1.97
  13  -1   4   10.93    0.79
 -13  -1  -4   11.40    0.63
  13   1   4   10.62    0.76
 -13   1  -4   11.28    0.64
  14  -2  -4   22.31    1.01
 -14  -2   4   20.88    0.94
  14  -2  -4   21.85    1.15
 -14   2   4   21.23    0.97
  14   2  -4   21.63    1.01
  14   2  -4   21.42    1.14
  12  -2  -4   33.04    1.35
 -12  -2   4   31.72    1.29
  12  -2  -4   31.65    1.44
  12   2  -4   31.53    1.35
 -12   2   4   31.19    1.31
  12   2  -4   31.51    1.44
  10  -2  -4   18.42    0.82
 -10  -2   4   18.35    0.77
  10  -2  -4   17.48    0.87
  10   2  -4   18.07    0.83
 -10   2   4   18.42    0.80
  10   2  -4   18.45    0.90
   8  -2  -4   34.00    1.38
  -8  -2   4   34.78    1.33
   8  -2  -4   34.39    1.41
  -8   2   4   33.88    1.36
   8   2  -4   34.46    1.43
   8   2  -4   32.62    1.39
  -6  -2   4   76.67    2.77
   6  -2  -4   72.33    2.80
   6  -2  -4   72.33    2.80
  -6   2   4   69.83    2.82
   6   2  -4   73.48    2.81
   6   2  -4   73.94    2.82
  -4  -2   4   50.60    1.84
  -4  -2   4   47.59    1.83
   4  -2  -4   49.50    1.82
   4  -2  -4   46.93    1.83
   4  -2  -4   47.78    1.78
   4   2  -4   46.70    1.78
  -4   2   4   42.40    1.88
   4   2  -4   45.78    1.84
  -2  -2   4   36.72    1.55
   2  -2  -4   40.68    1.48
   2  -2  -4   38.75    1.52
   2  -2  -4   39.15    1.49
  -2  -2   4   41.53    1.51
   2   2  -4   38.59    1.52
  -2   2   4   37.52    1.58
   2   2  -4   39.07    1.49
   0  -2  -4  100.09    3.82
   0  -2   4  106.90    3.86
   0  -2   4   99.96    3.81
   0  -2  -4  101.18    3.82
   0   2  -4  101.40    3.82
   0   2  -4  100.22    3.82
   0   2   4  105.54    3.87
  -2  -2  -4   96.83    3.59
  -2  -2  -4   93.97    3.59
   2  -2   4   98.27    3.61
  -2   2  -4   95.63    3.59
  -2   2  -4   94.67    3.57
  -2   2  -4   95.68    3.60
  -4  -2  -4   37.20    1.47
   4  -2   4   39.03    1.54
  -4  -2  -4   37.96    1.48
  -4  -2  -4   38.42    1.48
  -4   2  -4   37.61    1.48
  -4   2  -4   37.69    1.49
   4   2   4   38.72    1.47
  -4   2  -4   37.85    1.44
   6  -2   4   35.86    1.42
  -6  -2  -4   33.10    1.36
  -6  -2  -4   34.83    1.36
  -6  -2  -4   34.01    1.32
  -6   2  -4   33.62    1.36
  -6   2  -4   33.66    1.36
   6   2   4   35.76    1.37
  -8  -2  -4   48.85    1.87
  -8  -2  -4   47.93    1.89
   8  -2   4   46.88    1.96
  -8   2  -4   46.69    1.89
  -8   2  -4   48.72    1.87
   8   2   4   48.65    1.92
  10  -2   4   32.51    1.41
 -10  -2  -4   31.04    1.27
 -10  -2  -4   31.52    1.31
  10   2   4   32.27    1.37
 -10   2  -4   31.36    1.28
 -10   2  -4   30.25    1.31
 -12  -2  -4   15.68    0.71
  12  -2   4   14.89    0.90
 -12  -2  -4   15.63    0.77
 -12   2  -4   16.12    0.72
 -12   2  -4   16.26    0.79
  12   2   4   15.18    0.87
 -14  -2  -4   15.26    0.80
  14  -2   4   16.76    1.03
 -14   2  -4   15.65    0.83
  14   2   4   15.59    0.97
  13  -3  -4   14.33    0.89
 -13  -3   4   15.98    0.71
  13  -3  -4   15.90    0.78
  13   3  -4   15.90    0.79
 -13   3   4   15.16    0.74
  13   3  -4   16.47    0.90
 -11  -3   4    1.66    0.17
  11  -3  -4    1.65    0.23
  11  -3  -4    1.52    0.28
  11   3  -4    1.80    0.30
  11   3  -4    1.77    0.24
 -11   3   4    1.62    0.21
   9  -3  -4    3.83    0.31
   9  -3  -4    4.16    0.36
  -9  -3   4    3.66    0.23
   9   3  -4    2.92    0.33
  -9   3   4    3.83    0.28
   9   3  -4    3.36    0.30
   7  -3  -4   30.68    1.25
  -7  -3   4   31.69    1.20
   7  -3  -4   30.55    1.27
  -7   3   4   31.04    1.27
   7   3  -4   30.46    1.27
   7   3  -4   30.41    1.29
   5  -3  -4   15.66    0.67
  -5  -3   4   16.21    0.64
   5  -3  -4   16.27    0.67
   5  -3  -4   15.48    0.61
  -5  -3   4   15.23    0.68
   5   3  -4   15.04    0.60
  -5   3   4   13.56    0.71
   5   3  -4   14.43    0.67
  -3  -3   4    4.65    0.27
   3  -3  -4    4.25    0.21
  -3  -3   4    4.60    0.26
   3  -3  -4    4.47    0.23
   3   3  -4    4.51    0.22
   3   3  -4    4.57    0.26
  -3   3   4    3.63    0.30
  -1  -3   4   34.34    1.34
   1  -3  -4   33.12    1.30
  -1  -3   4   33.82    1.32
   1  -3  -4   32.63    1.32
  -1   3   4   33.85    1.38
   1   3  -4   33.69    1.31
   1   3  -4   34.57    1.32
   1  -3   4   32.65    1.25
  -1  -3  -4   31.37    1.23
  -1  -3  -4   31.31    1.24
  -1   3  -4   31.49    1.24
  -1   3  -4   31.75    1.23
  -1   3  -4   30.47    1.22
   1   3   4   32.27    1.28
  -3  -3  -4    3.19    0.20
   3  -3   4    3.64    0.26
  -3  -3  -4    3.12    0.20
  -3  -3  -4    3.45    0.21
  -3   3  -4    3.24    0.17
  -3   3  -4    3.33    0.21
  -3   3  -4    3.53    0.20
  -5  -3  -4   10.66    0.47
  -5  -3  -4   10.79    0.49
   5  -3   4   10.70    0.55
  -5  -3  -4   10.73    0.48
  -5   3  -4   10.30    0.48
   5   3   4   10.79    0.47
  -5   3  -4   10.76    0.49
  -7  -3  -4   25.89    1.08
  -7  -3  -4   26.19    1.02
  -7  -3  -4   25.86    1.06
   7  -3   4   26.02    1.16
  -7   3  -4   26.60    1.09
   7   3   4   27.61    1.10
  -7   3  -4   26.48    1.08
   9  -3   4    7.38    0.53
  -9  -3  -4    7.45    0.42
  -9  -3  -4    7.73    0.40
  -9   3  -4    7.38    0.43
  -9   3  -4    8.27    0.41
   9   3   4    7.50    0.47
 -11  -3  -4    3.83    0.31
 -11  -3  -4    3.05    0.25
  11  -3   4    2.73    0.39
 -11   3  -4    3.55    0.28
  11   3   4    3.28    0.37
 -11   3  -4    3.42    0.32
  13  -3   4    7.26    0.68
 -13  -3  -4    7.59    0.49
 -13   3  -4    6.96    0.51
  13   3   4    6.49    0.60
  14  -4  -4    1.53    0.37
  14   4  -4    2.24    0.41
  14   4  -4    2.20    0.31
 -14   4   4    2.30    0.28
  12  -4  -4    0.77    0.26
 -12  -4   4    0.51    0.13
  12  -4  -4    0.77    0.19
  12   4  -4    0.57    0.18
 -12   4   4    0.72    0.18
  12   4  -4    0.55    0.27
 -10  -4   4    0.04    0.09
  10  -4  -4    0.19    0.18
  10  -4  -4    0.09    0.12
  10   4  -4    0.00    0.17
 -10   4   4    0.16    0.12
  10   4  -4    0.03    0.14
   8  -4  -4    4.99    0.36
   8  -4  -4    5.10    0.33
  -8  -4   4    5.15    0.26
  -8   4   4    4.69    0.33
   8   4  -4    4.77    0.34
   8   4  -4    5.64    0.39
  -6  -4   4    9.06    0.38
   6  -4  -4    8.75    0.44
   6  -4  -4    8.34    0.44
  -6  -4   4    8.30    0.46
  -6   4   4    8.11    0.47
   6   4  -4    8.68    0.45
   4  -4  -4    0.77    0.08
  -4  -4   4    0.49    0.11
  -4  -4   4    0.77    0.10
   4  -4  -4    0.47    0.10
   4  -4  -4    0.54    0.10
  -4   4   4    0.47    0.14
   4   4  -4    0.61    0.11
   4   4  -4    0.67    0.08
  -2  -4   4    1.35    0.16
  -2  -4   4    1.19    0.14
   2  -4  -4    1.43    0.12
   2  -4  -4    1.00    0.10
   2  -4  -4    1.03    0.12
   2   4  -4    1.22    0.14
   2   4  -4    1.04    0.11
  -2   4   4    1.12    0.18
   0  -4  -4   10.02    0.47
   0  -4  -4   10.64    0.46
   0  -4   4   10.71    0.49
   0  -4   4   10.35    0.48
   0   4  -4   11.07    0.47
   0   4   4   11.31    0.53
   0   4  -4   10.97    0.47
  -2  -4  -4    4.80    0.26
   2  -4   4    5.48    0.32
  -2   4  -4    4.66    0.26
  -2   4  -4    4.90    0.24
  -2   4  -4    4.87    0.25
   2   4   4    4.68    0.30
  -4  -4  -4    1.80    0.16
   4  -4   4    1.80    0.23
  -4  -4  -4    1.99    0.16
  -4  -4  -4    2.59    0.18
   4   4   4    1.83    0.13
  -4   4  -4    1.85    0.15
  -4   4  -4    1.72    0.11
  -4   4  -4    1.70    0.16
  -6  -4  -4    4.52    0.25
   6  -4   4    4.25    0.37
  -6  -4  -4    4.74    0.28
  -6  -4  -4    4.45    0.26
  -6   4  -4    4.43    0.27
   6   4   4    4.28    0.27
  -6   4  -4    4.44    0.27
  -8  -4  -4    1.90    0.19
   8  -4   4    1.83    0.29
  -8  -4  -4    2.10    0.16
  -8  -4  -4    1.93    0.18
   8   4   4    1.65    0.22
  -8   4  -4    1.96    0.20
  -8   4  -4    1.86    0.20
  10  -4   4    0.60    0.24
 -10  -4  -4    0.12    0.13
 -10  -4  -4    0.38    0.11
 -10   4  -4    0.42    0.15
 -10   4  -4    0.38    0.13
  10   4   4    0.30    0.18
 -12  -4  -4    1.94    0.20
  12  -4   4    1.70    0.37
 -12  -4  -4    1.98    0.25
 -12   4  -4    2.30    0.30
 -12   4  -4    1.63    0.21
  12   4   4    1.65    0.32
 -14  -4  -4    2.22    0.30
  14  -4   4    1.55    0.43
 -14   4  -4    2.00    0.32
  14   4   4    1.88    0.39
  13  -5  -4    1.51    0.35
  13  -5  -4    2.49    0.30
 -13   5   4    2.19    0.27
  13   5  -4    2.22    0.30
  13   5  -4    2.20    0.39
 -11  -5   4    0.11    0.10
  11  -5  -4    0.24    0.20
  11  -5  -4    0.27    0.14
  11   5  -4    0.21    0.15
 -11   5   4    0.46    0.16
  11   5  -4    0.35    0.22
   9  -5  -4    5.91    0.37
  -9  -5   4    5.89    0.29
   9  -5  -4    5.81    0.42
   9   5  -4    5.73    0.44
  -9   5   4    5.63    0.37
   9   5  -4    5.31    0.39
   7  -5  -4   17.54    0.80
  -7  -5   4   18.70    0.70
   7  -5  -4   17.28    0.77
  -7   5   4   16.54    0.81
   7   5  -4   16.94    0.79
  -7   5   4   17.35    0.72
   5  -5  -4    2.92    0.22
   5  -5  -4    3.06    0.23
  -5  -5   4    2.68    0.25
   5  -5  -4    3.10    0.17
  -5  -5   4    3.14    0.17
   5   5  -4    3.05    0.25
   5   5  -4    2.98    0.17
  -5   5   4    2.62    0.29
   3  -5  -4    0.42    0.07
   3  -5  -4    0.27    0.09
  -3  -5   4    0.41    0.12
  -3  -5   4    0.49    0.08
   3  -5  -4    0.43    0.09
   3   5  -4    0.32    0.07
  -3   5   4    0.37    0.14
   3   5  -4    0.35    0.09
  -1  -5   4   13.23    0.61
   1  -5  -4   13.40    0.56
   1  -5  -4   13.22    0.59
  -1  -5   4   13.87    0.58
  -1   5   4   13.67    0.65
   1   5  -4   13.65    0.57
   1   5  -4   13.63    0.58
  -1  -5  -4   17.06    0.71
  -1  -5  -4   17.45    0.73
   1  -5   4   18.62    0.77
  -1   5  -4   17.06    0.70
  -1   5  -4   17.48    0.72
  -1   5  -4   17.11    0.71
   1   5   4   17.44    0.77
   3  -5   4    5.41    0.35
  -3  -5  -4    5.01    0.27
  -3  -5  -4    5.19    0.29
  -3   5  -4    4.91    0.24
  -3   5  -4    5.30    0.27
  -3   5  -4    5.11    0.28
   5  -5   4    7.25    0.47
  -5  -5  -4    7.01    0.36
  -5  -5  -4    6.67    0.34
  -5  -5  -4    6.87    0.36
  -5   5  -4    6.78    0.36
  -5   5  -4    7.07    0.36
   5   5   4    7.21    0.34
  -7  -5  -4    5.81    0.30
  -7  -5  -4    5.46    0.30
  -7  -5  -4    5.07    0.32
   7  -5   4    5.57    0.43
   7   5   4    5.97    0.34
  -7   5  -4    5.35    0.32
  -7   5  -4    5.26    0.33
   9  -5   4    0.71    0.24
  -9  -5  -4    1.14    0.14
  -9  -5  -4    1.12    0.17
   9   5   4    1.12    0.21
  -9   5  -4    1.20    0.19
  -9   5  -4    0.95    0.16
 -11  -5  -4    2.91    0.29
  11  -5   4    3.01    0.43
 -11  -5  -4    3.24    0.25
  11   5   4    3.39    0.38
 -11   5  -4    2.85    0.31
 -11   5  -4    3.06    0.27
  13  -5   4    7.13    0.70
 -13  -5  -4    5.65    0.44
 -13   5  -4    6.44    0.50
  13   5   4    5.39    0.55
  14  -6  -4   16.68    1.00
  14   6  -4   16.66    0.86
 -14   6   4   16.51    0.83
  14   6  -4   15.77    0.99
  12  -6  -4    9.17    0.66
  12  -6  -4   10.03    0.55
  12   6  -4    8.66    0.57
 -12   6   4    9.05    0.54
  12   6  -4    8.91    0.67
  10  -6  -4    3.50    0.30
  10  -6  -4    2.58    0.33
 -10  -6   4    2.88    0.21
 -10   6   4    2.54    0.27
  10   6  -4    3.24    0.32
  10   6  -4    3.13    0.38
   8  -6  -4   22.31    0.98
  -8  -6   4   21.42    0.85
   8  -6  -4   21.05    0.93
  -8   6   4   21.35    0.96
   8   6  -4   21.51    0.96
  -6  -6   4   28.37    1.21
  -6  -6   4   29.81    1.08
   6  -6  -4   27.43    1.16
   6  -6  -4   28.44    1.18
  -6   6   4   27.77    1.12
   6   6  -4   28.76    1.09
   6   6  -4   28.28    1.18
  -6   6   4   26.61    1.22
  -4  -6   4    8.26    0.44
   4  -6  -4    7.59    0.34
   4  -6  -4    7.33    0.39
   4  -6  -4    7.37    0.39
  -4  -6   4    8.06    0.33
  -4   6   4    6.46    0.45
   4   6  -4    7.43    0.39
   4   6  -4    7.97    0.35
  -2  -6   4   26.87    1.03
   2  -6  -4   25.45    1.05
   2  -6  -4   25.88    1.04
  -2  -6   4   25.24    1.09
   2  -6  -4   26.58    1.02
  -2   6   4   25.00    1.13
   2   6  -4   26.97    1.06
   2   6  -4   25.68    1.03
   0  -6   4   56.89    2.13
   0  -6   4   52.04    2.07
   0  -6  -4   53.54    2.09
   0  -6  -4   52.59    2.05
   0   6  -4   54.52    2.07
   0   6  -4   53.61    2.07
   0   6   4   55.65    2.13
   2  -6   4    9.42    0.50
  -2  -6  -4    9.54    0.45
  -2  -6  -4    8.94    0.41
  -2   6  -4    9.35    0.41
  -2   6  -4    9.17    0.41
   2   6   4    9.19    0.47
  -2   6  -4    9.10    0.43
   4  -6   4    6.79    0.43
  -4  -6  -4    5.58    0.31
  -4  -6  -4    5.92    0.33
  -4   6  -4    6.20    0.33
  -4   6  -4    5.60    0.30
   4   6   4    5.66    0.28
  -4   6  -4    6.01    0.26
   6  -6   4   37.44    1.60
  -6  -6  -4   35.69    1.47
  -6  -6  -4   37.50    1.46
  -6  -6  -4   37.28    1.47
  -6   6  -4   36.43    1.48
   6   6   4   38.37    1.47
  -6   6  -4   37.02    1.48
  -8  -6  -4   23.49    0.95
  -8  -6  -4   23.67    0.94
   8  -6   4   23.95    1.12
  -8  -6  -4   22.80    0.97
  -8   6  -4   21.18    0.97
   8   6   4   22.65    0.99
  -8   6  -4   22.62    0.99
  10  -6   4    3.00    0.40
 -10  -6  -4    3.36    0.26
 -10  -6  -4    3.73    0.30
  10   6   4    3.31    0.35
 -10   6  -4    3.93    0.35
 -10   6  -4    3.86    0.29
  12  -6   4    6.79    0.67
 -12  -6  -4    7.10    0.46
 -12  -6  -4    7.05    0.39
 -12   6  -4    7.06    0.52
 -12   6  -4    6.74    0.42
  12   6   4    6.88    0.56
 -14  -6  -4    9.68    0.59
  14  -6   4   10.12    0.90
 -14   6  -4   10.00    0.68
  14   6   4    8.98    0.74
  13  -7  -4   31.45    1.50
  13  -7  -4   31.98    1.35
  13   7  -4   30.92    1.40
  13   7  -4   31.23    1.51
 -13   7   4   29.41    1.34
  11  -7  -4   17.22    0.93
  11  -7  -4   16.95    0.82
  11   7  -4   17.34    0.87
  11   7  -4   18.06    0.95
 -11   7   4   17.06    0.82
   9  -7  -4   16.41    0.77
  -9  -7   4   17.08    0.68
   9  -7  -4   16.62    0.84
   9   7  -4   18.04    0.87
  -9   7   4   15.96    0.79
   9   7  -4   16.66    0.81
   7  -7  -4   60.79    2.33
  -7  -7   4   58.83    2.39
  -7  -7   4   61.46    2.24
   7  -7  -4   61.16    2.37
  -7   7   4   61.96    2.28
   7   7  -4   60.07    2.35
  -7   7   4   52.76    2.37
  -5  -7   4   77.88    3.05
  -5  -7   4   83.51    2.91
   5  -7  -4   78.53    3.00
   5  -7  -4   78.21    3.01
   5   7  -4   78.97    3.01
   5   7  -4   80.16    2.94
  -5   7   4   69.02    3.06
   3  -7  -4   42.60    1.65
  -3  -7   4   47.74    1.63
   3  -7  -4   42.55    1.69
   3  -7  -4   42.37    1.69
  -3  -7   4   43.48    1.75
  -3   7   4   39.00    1.77
   3   7  -4   43.40    1.66
   3   7  -4   42.39    1.69
  -1  -7   4   52.30    2.01
   1  -7  -4   48.08    1.96
  -1  -7   4   53.06    1.93
   1  -7  -4   49.27    1.93
   1  -7  -4   50.85    1.92
   1   7  -4   51.39    1.95
  -1   7   4   49.47    2.02
   1   7  -4   49.48    1.94
  -1  -7  -4   84.89    3.17
   1  -7   4   84.61    3.26
  -1  -7  -4   82.29    3.21
  -1   7  -4   83.86    3.17
  -1   7  -4   84.02    3.19
  -1   7  -4   84.40    3.16
   1   7   4   85.74    3.24
   3  -7   4   63.02    2.47
  -3  -7  -4   61.75    2.41
  -3  -7  -4   62.24    2.37
  -3   7  -4   62.01    2.39
  -3   7  -4   63.22    2.36
   3   7   4   59.70    2.43
  -3   7  -4   62.92    2.34
  -5  -7  -4   39.01    1.61
  -5  -7  -4   40.13    1.58
  -5  -7  -4   41.50    1.60
   5  -7   4   40.36    1.73
  -5   7  -4   39.57    1.60
   5   7   4   42.20    1.59
  -5   7  -4   41.71    1.61
  -7  -7  -4   40.43    1.59
  -7  -7  -4   38.02    1.57
   7  -7   4   39.75    1.74
  -7  -7  -4   38.82    1.56
  -7   7  -4   39.97    1.60
   7   7   4   41.24    1.60
  -7   7  -4   41.05    1.61
   9  -7   4   35.90    1.64
  -9  -7  -4   36.06    1.47
  -9  -7  -4   35.81    1.43
  -9   7  -4   35.63    1.47
   9   7   4   37.12    1.50
  -9   7  -4   35.85    1.51
  11  -7   4   25.06    1.29
 -11  -7  -4   24.72    1.08
 -11  -7  -4   24.37    1.03
 -11   7  -4   26.17    1.16
  11   7   4   23.67    1.14
 -11   7  -4   24.63    1.07
 -13  -7  -4   16.88    0.82
  13  -7   4   14.75    1.04
 -13   7  -4   17.12    0.91
  13   7   4   16.25    0.93
  14  -8  -4   19.16    1.16
  14   8  -4   20.27    1.17
 -14   8   4   22.47    1.02
  14   8  -4   19.51    1.04
  12  -8  -4   60.73    2.61
  12  -8  -4   63.48    2.49
  12   8  -4   63.30    2.55
 -12   8   4   62.29    2.49
  12   8  -4   61.54    2.64
  10  -8  -4   50.16    2.10
  10  -8  -4   50.59    2.01
  10   8  -4   50.13    2.11
  10   8  -4   49.15    2.04
 -10   8   4   49.46    2.02
   8  -8  -4   27.24    1.15
  -8  -8   4   26.90    1.22
   8  -8  -4   26.15    1.20
  -8  -8   4   28.80    1.08
   8   8  -4   27.50    1.18
  -8   8   4   25.23    1.18
  -6  -8   4   88.82    3.13
  -6  -8   4   86.75    3.30
   6  -8  -4   86.37    3.27
   6  -8  -4   85.34    3.24
  -6   8   4   76.50    3.30
   6   8  -4   88.67    3.17
   6   8  -4   87.43    3.26
  -6   8   4   75.14    3.19
   4  -8  -4  149.21    5.71
   4  -8  -4  157.77    5.66
   4  -8  -4  154.43    5.72
  -4  -8   4  148.29    5.77
   4   8  -4  158.45    5.67
   4   8  -4  150.66    5.71
  -4   8   4  144.47    5.79
  -2  -8   4   70.49    2.75
   2  -8  -4   70.74    2.70
   2  -8  -4   73.34    2.66
   2  -8  -4   66.51    2.69
  -2   8   4   69.08    2.77
   2   8  -4   71.02    2.67
   2   8  -4   71.01    2.69
   0  -8  -4   79.29    2.76
   0  -8  -4   71.08    2.78
   0  -8   4   70.23    2.84
   0  -8  -4   71.61    2.74
   0   8   4   70.15    2.82
   0   8  -4   70.87    2.75
   0   8  -4   73.77    2.75
  -2  -8  -4  172.21    6.62
   2  -8   4  184.57    6.69
  -2  -8  -4  175.03    6.56
  -2   8  -4  173.62    6.58
  -2   8  -4  179.16    6.55
  -2   8  -4  171.46    6.55
   2   8   4  178.89    6.63
  -4  -8  -4   99.25    3.63
   4  -8   4  102.55    3.77
  -4  -8  -4   95.30    3.66
  -4   8  -4   96.21    3.59
   4   8   4   89.64    3.69
  -4   8  -4   96.27    3.65
  -4   8  -4   94.85    3.63
  -6  -8  -4   29.44    1.18
  -6  -8  -4   29.43    1.17
   6  -8   4   28.37    1.34
  -6  -8  -4   29.53    1.20
  -6   8  -4   28.62    1.20
  -6   8  -4   29.15    1.20
   6   8   4   28.74    1.19
  -8  -8  -4   71.29    2.70
  -8  -8  -4   68.53    2.68
   8  -8   4   68.59    2.89
  -8  -8  -4   69.37    2.71
  -8   8  -4   70.47    2.73
  -8   8  -4   71.54    2.76
   8   8   4   71.73    2.74
  10  -8   4   78.03    3.28
 -10  -8  -4   80.75    3.09
 -10  -8  -4   80.56    3.05
 -10   8  -4   78.63    3.09
  10   8   4   78.57    3.14
 -10   8  -4   82.50    3.17
 -12  -8  -4   18.40    0.86
 -12  -8  -4   18.56    0.82
  12  -8   4   17.96    1.11
 -12   8  -4   18.07    0.84
 -12   8  -4   19.52    0.97
  12   8   4   17.52    0.96
  13  -9  -4   29.58    1.34
  13  -9  -4   28.70    1.47
  13   9  -4   29.68    1.37
 -13   9   4   30.61    1.33
  13   9  -4   28.81    1.48
  11  -9  -4   62.07    2.44
  11  -9  -4   61.67    2.57
  11   9  -4   59.87    2.57
 -11   9   4   61.77    2.46
  11   9  -4   60.96    2.49
  -9  -9   4   26.29    1.24
   9  -9  -4   28.32    1.16
   9  -9  -4   27.22    1.24
   9   9  -4   26.93    1.19
  -9   9   4   25.46    1.18
  -7  -9   4   39.12    1.71
   7  -9  -4   42.00    1.71
   7  -9  -4   41.62    1.65
  -7   9   4   42.76    1.60
   7   9  -4   40.85    1.67
   7   9  -4   41.50    1.56
  -7   9   4   36.12    1.70
   5  -9  -4  142.35    5.31
   5  -9  -4  146.57    5.35
  -5  -9   4  141.26    5.39
  -5   9   4  136.55    5.28
  -5   9   4  134.15    5.39
   5   9  -4  141.29    5.32
   5   9  -4  143.69    5.25
   3  -9  -4   68.88    2.72
  -3  -9   4   70.76    2.79
   3  -9  -4   70.69    2.74
   3  -9  -4   73.68    2.67
   3   9  -4   70.82    2.68
  -3   9   4   68.64    2.80
   3   9  -4   70.58    2.72
  -1  -9   4   13.86    0.69
   1  -9  -4   14.11    0.64
   1  -9  -4   13.77    0.61
   1  -9  -4   14.41    0.59
  -1   9   4   13.27    0.69
   1   9  -4   13.74    0.60
   1   9  -4   13.50    0.61
  -1  -9  -4  127.45    4.87
   1  -9   4  131.72    4.94
  -1  -9  -4  129.35    4.81
  -1  -9  -4  129.36    4.81
  -1   9  -4  127.53    4.83
  -1   9  -4  128.88    4.79
   1   9   4  128.24    4.88
  -1   9  -4  127.10    4.81
  -3  -9  -4  213.66    7.98
  -3  -9  -4  213.92    8.05
  -3  -9  -4  214.98    8.00
   3  -9   4  215.50    8.13
  -3   9  -4  215.23    8.03
  -3   9  -4  214.52    7.98
   3   9   4  215.69    8.07
  -3   9  -4  218.46    8.00
  -5  -9  -4   31.83    1.25
  -5  -9  -4   31.23    1.29
   5  -9   4   32.30    1.43
   5   9   4   29.74    1.32
  -5   9  -4   31.36    1.28
  -5   9  -4   31.95    1.28
  -5   9  -4   31.62    1.20
  -7  -9  -4   14.33    0.63
  -7  -9  -4   14.41    0.67
  -7  -9  -4   14.53    0.66
   7  -9   4   14.23    0.85
  -7   9  -4   14.18    0.68
   7   9   4   14.95    0.70
  -7   9  -4   14.56    0.70
  -9  -9  -4   89.35    3.42
  -9  -9  -4   86.61    3.45
  -9  -9  -4   98.72    3.46
   9  -9   4   88.91    3.67
   9   9   4   86.89    3.50
  -9   9  -4   88.55    3.47
  -9   9  -4   91.73    3.53
 -11  -9  -4   56.50    2.20
  11  -9   4   56.24    2.49
 -11  -9  -4   56.13    2.24
  11   9   4   53.95    2.31
 -11   9  -4   59.75    2.36
 -11   9  -4   56.22    2.24
  13  -9   4    8.37    0.83
 -13  -9  -4    8.35    0.52
 -13   9  -4    7.80    0.64
  12 -10  -4   44.54    2.09
  12 -10  -4   48.86    1.95
  12  10  -4   45.50    2.09
  12  10  -4   46.52    2.00
 -12  10   4   48.75    1.97
  10 -10  -4   28.51    1.33
  10 -10  -4   27.07    1.21
 -10  10   4   28.32    1.24
  10  10  -4   27.07    1.25
   8 -10  -4   12.57    0.64
   8 -10  -4   12.20    0.71
  -8 -10   4   12.37    0.72
  -8  10   4   12.07    0.69
   8  10  -4   13.46    0.68
  -8  10   4   13.76    0.58
   6 -10  -4   61.49    2.37
  -6 -10   4   59.12    2.44
   6 -10  -4   61.86    2.42
   6  10  -4   61.50    2.30
  -6  10   4   57.95    2.44
   6  10  -4   62.29    2.38
  -6  10   4   57.42    2.32
   4 -10  -4  102.36    3.85
  -4 -10   4  100.08    3.90
   4 -10  -4   99.79    3.81
  -4  10   4   99.64    3.89
   4  10  -4   99.68    3.81
  -4  10   4   97.58    3.78
   4  10  -4  100.75    3.77
  -2 -10   4   33.28    1.41
   2 -10  -4   32.47    1.34
   2 -10  -4   33.92    1.28
   2 -10  -4   30.86    1.32
  -2  10   4   32.30    1.39
   2  10  -4   33.34    1.30
   2  10  -4   31.39    1.31
   0 -10  -4   43.58    1.60
   0 -10  -4   39.11    1.61
   0 -10  -4   39.12    1.54
   0 -10   4   38.59    1.67
   0  10  -4   40.12    1.57
   0  10   4   37.51    1.63
   0  10  -4   39.62    1.56
   2 -10   4  105.79    4.16
  -2 -10  -4  106.42    4.08
  -2 -10  -4  107.61    4.01
  -2 -10  -4  103.84    4.02
   2  10   4  109.47    4.09
  -2  10  -4  104.53    4.04
  -2  10  -4  110.37    4.00
  -2  10  -4  106.47    4.01
   4 -10   4   52.90    2.21
  -4 -10  -4   53.59    2.05
  -4 -10  -4   53.05    2.11
  -4 -10  -4   54.48    2.06
  -4  10  -4   52.04    2.07
   4  10   4   53.79    2.13
  -4  10  -4   52.38    2.03
  -4  10  -4   54.99    2.10
   6 -10   4   16.88    0.93
  -6 -10  -4   18.16    0.78
  -6 -10  -4   16.39    0.72
  -6  10  -4   17.54    0.78
  -6  10  -4   17.15    0.77
   6  10   4   15.79    0.76
  -8 -10  -4   53.53    2.07
  -8 -10  -4   52.54    2.05
   8 -10   4   52.18    2.28
  -8 -10  -4   51.39    2.03
  -8  10  -4   54.61    2.13
   8  10   4   50.65    2.10
  -8  10  -4   50.65    2.08
  10 -10   4   55.71    2.56
 -10 -10  -4   60.87    2.32
 -10 -10  -4   58.67    2.28
 -10  10  -4   62.86    2.44
 -10  10  -4   56.77    2.33
  10  10   4   57.62    2.39
  12 -10   4   10.81    0.93
 -12 -10  -4   10.92    0.60
 -12  10  -4   11.93    0.75
 -12  10  -4   11.16    0.60
  12  10   4    9.41    0.78
  13 -11  -4   23.47    1.36
  13  11  -4   23.60    1.36
 -13  11   4   27.98    1.24
  13  11  -4   26.88    1.27
  11 -11  -4   11.35    0.79
  11 -11  -4   11.88    0.65
  11  11  -4   10.85    0.69
 -11  11   4   11.87    0.69
  11  11  -4   12.02    0.81
   9 -11  -4    4.84    0.39
  -9 -11   4    4.84    0.49
   9 -11  -4    3.97    0.45
  -9  11   4    4.07    0.39
   9  11  -4    4.48    0.40
   7 -11  -4   26.57    1.21
  -7 -11   4   25.73    1.23
   7 -11  -4   26.99    1.15
   7  11  -4   26.01    1.16
  -7  11   4   25.57    1.21
   7  11  -4   26.23    1.06
  -7  11   4   28.44    1.10
   5 -11  -4   47.99    1.84
  -5 -11   4   45.47    1.94
   5 -11  -4   46.08    1.89
   5  11  -4   47.02    1.78
  -5  11   4   41.20    1.80
  -5  11   4   45.84    1.91
   5  11  -4   47.20    1.84
   3 -11  -4   23.77    1.02
   3 -11  -4   23.21    1.04
  -3 -11   4   24.28    1.10
  -3  11   4   23.20    1.07
   3  11  -4   24.47    0.98
   3  11  -4   22.58    1.00
   1 -11  -4   24.10    1.03
   1 -11  -4   23.68    0.97
   1 -11  -4   23.85    1.05
  -1 -11   4   24.59    1.12
  -1  11   4   23.50    1.08
   1  11  -4   25.22    1.01
   1  11  -4   24.41    1.01
  -1 -11  -4   41.68    1.65
  -1 -11  -4   45.34    1.71
  -1 -11  -4   42.50    1.73
   1 -11   4   44.64    1.82
  -1  11  -4   41.46    1.62
   1  11   4   42.28    1.74
  -1  11  -4   42.19    1.67
  -1  11  -4   41.10    1.69
  -3 -11  -4   26.56    1.11
   3 -11   4   25.51    1.21
  -3 -11  -4   24.88    1.06
  -3 -11  -4   26.73    1.05
  -3  11  -4   26.03    1.09
  -3  11  -4   25.65    1.04
  -3  11  -4   25.09    1.04
   3  11   4   26.97    1.13
  -5 -11  -4   16.48    0.75
  -5 -11  -4   16.20    0.71
   5 -11   4   15.22    0.86
  -5 -11  -4   16.40    0.70
  -5  11  -4   15.85    0.66
   5  11   4   15.07    0.77
  -5  11  -4   16.51    0.74
  -5  11  -4   16.20    0.73
   7 -11   4   26.81    1.38
  -7 -11  -4   28.91    1.22
  -7 -11  -4   28.83    1.16
  -7  11  -4   29.32    1.25
   7  11   4   28.06    1.22
  -7  11  -4   28.74    1.21
  -9 -11  -4   26.15    1.12
  -9 -11  -4   29.59    1.16
  -9 -11  -4   25.67    1.09
   9 -11   4   25.87    1.39
   9  11   4   25.97    1.21
  -9  11  -4   25.79    1.15
  -9  11  -4   27.40    1.24
  11 -11   4    9.37    0.87
 -11 -11  -4    9.93    0.50
 -11 -11  -4    9.61    0.54
 -11  11  -4    9.94    0.56
  11  11   4    8.48    0.64
 -11  11  -4   10.08    0.69
  13 -11   4    6.03    0.76
 -13 -11  -4    6.21    0.46
 -13  11  -4    7.25    0.66
  12 -12  -4    4.38    0.42
  12 -12  -4    4.28    0.56
  12  12  -4    3.95    0.53
  12  12  -4    3.52    0.44
 -12  12   4    4.46    0.44
  10 -12  -4    1.24    0.24
  10 -12  -4    1.55    0.34
 -10 -12   4    1.14    0.29
 -10  12   4    1.34    0.27
  10  12  -4    1.27    0.26
   8 -12  -4   17.38    0.94
  -8 -12   4   18.19    0.95
   8 -12  -4   18.37    0.86
  -8  12   4   18.19    0.91
   8  12  -4   16.84    0.87
  -8  12   4   19.55    0.79
  -6 -12   4   27.47    1.26
   6 -12  -4   26.26    1.20
   6 -12  -4   25.71    1.14
  -6  12   4   26.94    1.09
   6  12  -4   24.41    1.14
  -6  12   4   26.16    1.21
   6  12  -4   27.00    1.08
  -4 -12   4    1.68    0.29
   4 -12  -4    1.75    0.22
   4 -12  -4    1.72    0.26
  -4  12   4    1.84    0.26
  -4  12   4    1.63    0.21
   4  12  -4    2.30    0.21
   4  12  -4    1.99    0.22
   2 -12  -4    3.48    0.31
   2 -12  -4    3.09    0.28
  -2 -12   4    2.54    0.34
   2  12  -4    3.05    0.27
  -2  12   4    3.76    0.35
   2  12  -4    3.53    0.26
   0 -12  -4   36.50    1.42
   0 -12  -4   32.43    1.42
   0 -12  -4   34.06    1.34
   0 -12   4   35.05    1.52
   0  12  -4   34.27    1.39
   0  12  -4   33.27    1.37
   0  12   4   32.32    1.43
  -2 -12  -4   21.65    0.90
  -2 -12  -4   20.94    0.97
   2 -12   4   22.47    1.08
  -2 -12  -4   22.00    0.95
  -2  12  -4   21.92    0.95
  -2  12  -4   22.19    0.92
  -2  12  -4   22.26    0.89
   2  12   4   21.93    0.99
  -4 -12  -4    6.47    0.40
  -4 -12  -4    5.80    0.35
  -4 -12  -4    5.62    0.32
   4 -12   4    6.09    0.54
  -4  12  -4    6.22    0.38
  -4  12  -4    5.96    0.32
  -4  12  -4    5.98    0.34
   4  12   4    6.38    0.42
   6 -12   4    9.38    0.68
  -6 -12  -4   10.19    0.52
  -6 -12  -4   10.23    0.48
  -6 -12  -4    9.96    0.55
  -6  12  -4    9.72    0.53
  -6  12  -4   10.64    0.55
   6  12   4    9.34    0.57
  -8 -12  -4    8.32    0.49
   8 -12   4    7.95    0.74
  -8 -12  -4    7.83    0.42
  -8  12  -4    8.24    0.54
   8  12   4    7.44    0.53
  -8  12  -4    7.94    0.48
  10 -12   4    2.41    0.48
 -10 -12  -4    2.82    0.25
 -10 -12  -4    3.26    0.29
  10  12   4    2.39    0.35
 -10  12  -4    2.38    0.28
 -10  12  -4    3.30    0.41
  12 -12   4    5.81    0.75
 -12 -12  -4    6.79    0.46
 -12  12  -4    8.01    0.66
 -12  12  -4    6.79    0.48
  11 -13  -4   -0.12    0.24
  11 -13  -4    0.00    0.17
  11  13  -4    0.13    0.21
 -11  13   4   -0.01    0.20
   9 -13  -4    0.85    0.21
  -9 -13   4    1.11    0.29
   9 -13  -4    0.71    0.25
  -9  13   4    0.41    0.21
   9  13  -4    0.50    0.21
  -7 -13   4   -0.03    0.19
   7 -13  -4    0.03    0.16
   7 -13  -4    0.23    0.15
  -7  13   4    0.15    0.11
  -7  13   4   -0.09    0.16
   7  13  -4    0.12    0.14
   7  13  -4    0.19    0.10
  -5 -13   4   -0.11    0.16
   5 -13  -4   -0.09    0.11
   5 -13  -4    0.02    0.14
   5  13  -4    0.17    0.10
   5  13  -4    0.15    0.12
  -5  13   4    0.20    0.16
  -5  13   4    0.15    0.11
   3 -13  -4    0.17    0.13
  -3 -13   4    0.02    0.16
   3 -13  -4    0.39    0.14
  -3  13   4    0.20    0.15
   3  13  -4    0.25    0.11
  -3  13   4    0.15    0.12
   3  13  -4    0.36    0.14
   1 -13  -4    0.16    0.11
   1 -13  -4    0.21    0.14
  -1 -13   4    0.40    0.20
  -1  13   4    0.24    0.15
   1  13  -4    0.25    0.12
   1  13  -4    0.40    0.13
  -1 -13  -4    0.21    0.12
  -1 -13  -4    0.23    0.13
   1 -13   4    0.01    0.16
  -1 -13  -4    0.21    0.08
   1  13   4    0.51    0.17
  -1  13  -4    0.45    0.13
  -1  13  -4    0.34    0.07
  -1  13  -4    0.21    0.11
  -3 -13  -4    1.53    0.20
   3 -13   4    1.11    0.26
  -3 -13  -4    1.08    0.14
  -3 -13  -4    1.35    0.21
   3  13   4    0.96    0.20
  -3  13  -4    1.49    0.21
  -3  13  -4    1.42    0.17
  -3  13  -4    1.46    0.16
  -5 -13  -4    0.52    0.12
  -5 -13  -4    0.34    0.13
  -5 -13  -4    0.89    0.19
   5 -13   4    0.44    0.24
   5  13   4    0.65    0.19
  -5  13  -4    0.49    0.15
  -5  13  -4    0.68    0.15
  -5  13  -4    0.63    0.12
  -7 -13  -4    0.97    0.15
  -7 -13  -4    0.60    0.19
   7 -13   4    0.52    0.26
   7  13   4    0.71    0.22
  -7  13  -4    0.71    0.17
  -7  13  -4    1.00    0.21
  -9 -13  -4    0.30    0.19
   9 -13   4    0.08    0.29
  -9 -13  -4    0.16    0.11
  -9  13  -4    0.16    0.15
   9  13   4   -0.17    0.17
  -9  13  -4    0.22    0.21
  11 -13   4    0.19    0.37
 -11 -13  -4    0.72    0.16
 -11  13  -4    0.52    0.19
 -11  13  -4    0.63    0.29
  12 -14  -4    0.79    0.32
  12 -14  -4    0.72    0.35
 -12  14   4    1.30    0.30
  12  14  -4    0.95    0.38
  12  14  -4    1.37    0.34
  10 -14  -4    0.79    0.30
 -10 -14   4    0.95    0.32
  10 -14  -4    1.34    0.26
  10  14  -4    1.37    0.29
 -10  14   4    1.12    0.27
   8 -14  -4    6.00    0.56
  -8 -14   4    4.48    0.51
   8 -14  -4    5.40    0.44
  -8  14   4    5.47    0.46
  -8  14   4    5.82    0.35
   8  14  -4    4.82    0.44
   6 -14  -4    2.51    0.30
  -6 -14   4    2.66    0.40
   6 -14  -4    2.86    0.37
  -6  14   4    2.26    0.30
   6  14  -4    2.53    0.30
  -6  14   4    3.09    0.25
   6  14  -4    2.94    0.26
   4 -14  -4    0.89    0.21
   4 -14  -4    1.04    0.20
  -4 -14   4    0.99    0.28
   4  14  -4    0.76    0.18
   4  14  -4    0.81    0.17
  -4  14   4    1.23    0.23
  -4  14   4    0.78    0.17
   2 -14  -4    8.64    0.52
   2 -14  -4    9.31    0.54
  -2 -14   4    9.38    0.64
  -2  14   4    9.00    0.54
  -2  14   4    9.17    0.51
   2  14  -4    9.42    0.51
   2  14  -4    9.80    0.52
   0 -14  -4    9.98    0.56
   0 -14   4   10.55    0.67
   0 -14  -4    9.98    0.56
   0  14  -4   10.30    0.53
   0  14  -4   10.07    0.55
   0  14   4    9.29    0.56
  -2 -14  -4    0.31    0.14
   2 -14   4    0.24    0.20
  -2 -14  -4    0.35    0.10
  -2 -14  -4    0.65    0.17
  -2  14  -4    0.20    0.13
   2  14   4    0.64    0.19
  -2  14  -4    0.81    0.11
  -2  14  -4    0.66    0.16
  -4 -14  -4    0.98    0.21
   4 -14   4    1.35    0.29
  -4 -14  -4    1.44    0.22
  -4 -14  -4    1.13    0.15
  -4  14  -4    1.05    0.17
  -4  14  -4    1.48    0.18
   4  14   4    1.21    0.22
  -4  14  -4    1.19    0.21
  -6 -14  -4   11.46    0.54
  -6 -14  -4   12.32    0.63
  -6 -14  -4   10.99    0.60
   6 -14   4   10.25    0.75
   6  14   4   11.15    0.63
  -6  14  -4   11.13    0.61
  -6  14  -4   10.93    0.61
  -8 -14  -4    4.02    0.30
   8 -14   4    3.46    0.51
  -8 -14  -4    4.38    0.39
  -8  14  -4    4.11    0.42
   8  14   4    3.84    0.42
   8  14   4    4.15    0.41
  -8  14  -4    4.06    0.37
 -10 -14  -4    0.38    0.14
  10 -14   4   -0.23    0.27
 -10  14  -4    0.38    0.26
 -10  14  -4    0.45    0.19
  10  14   4    0.54    0.28
  12 -14   4    1.56    0.47
 -12  14  -4    1.85    0.28
 -12  14  -4    2.11    0.43
 -11 -15   4    3.18    0.49
  11 -15  -4    3.15    0.50
  11 -15  -4    3.83    0.42
  11  15  -4    3.25    0.44
 -11  15   4    3.06    0.39
   9 -15  -4   12.05    0.84
   9 -15  -4   13.35    0.73
  -9 -15   4   13.04    0.85
   9  15  -4   14.01    0.78
  -9  15   4   12.77    0.73
  -7 -15   4   37.85    1.75
   7 -15  -4   38.40    1.73
   7 -15  -4   37.22    1.61
   7  15  -4   37.67    1.63
  -7  15   4   36.25    1.63
   7  15  -4   37.40    1.54
  -7  15   4   39.12    1.52
  -5 -15   4   15.52    0.91
   5 -15  -4   15.83    0.84
   5 -15  -4   15.61    0.78
   5  15  -4   15.72    0.79
  -5  15   4   14.86    0.70
   5  15  -4   15.35    0.74
  -5  15   4   14.48    0.78
  -3 -15   4    8.50    0.64
   3 -15  -4    9.03    0.54
   3 -15  -4    8.93    0.54
  -3  15   4    8.56    0.51
  -3  15   4    9.64    0.56
   3  15  -4    9.80    0.54
   3  15  -4    9.08    0.53
  -1 -15   4   39.81    1.81
   1 -15  -4   40.10    1.70
   1 -15  -4   41.83    1.70
   1  15  -4   40.03    1.70
   1  15  -4   42.09    1.68
  -1  15   4   40.64    1.71
  -1  15   4   39.88    1.66
  -1 -15  -4   35.58    1.52
  -1 -15  -4   38.48    1.57
   1 -15   4   33.91    1.63
  -1  15  -4   36.59    1.50
   1  15   4   36.52    1.54
  -1  15  -4   34.49    1.53
  -3 -15  -4   12.83    0.67
  -3 -15  -4   11.71    0.55
   3 -15   4   12.72    0.78
  -3 -15  -4   11.10    0.63
   3  15   4   12.27    0.65
  -3  15  -4   10.52    0.53
  -3  15  -4   12.45    0.61
  -3  15  -4   11.66    0.65
  -5 -15  -4   24.10    1.05
  -5 -15  -4   22.51    1.05
   5 -15   4   23.26    1.20
  -5 -15  -4   24.18    0.97
   5  15   4   23.20    1.06
  -5  15  -4   21.12    1.00
  -5  15  -4   22.36    1.06
  -7 -15  -4   27.69    1.19
  -7 -15  -4   26.19    1.17
  -7 -15  -4   26.05    1.09
   7 -15   4   24.88    1.35
  -7  15  -4   23.88    1.19
   7  15   4   26.20    1.19
  -7  15  -4   27.57    1.20
   9 -15   4    7.09    0.74
  -9 -15  -4    9.63    0.59
  -9 -15  -4    7.95    0.45
  -9  15  -4    7.62    0.61
  -9  15  -4    6.97    0.52
   9  15   4    7.82    0.60
  11 -15   4    9.41    0.93
  11  15   4   10.04    0.75
 -11  15  -4    9.35    0.60
 -11  15  -4    8.91    0.74
  10 -16  -4   20.36    1.02
  10 -16  -4   19.85    1.17
 -10 -16   4   21.13    1.18
  10  16  -4   19.02    1.06
 -10  16   4   20.15    1.01
   8 -16  -4   35.70    1.60
   8 -16  -4   36.15    1.73
  -8 -16   4   34.47    1.73
  -8  16   4   37.85    1.60
  -8  16   4   38.53    1.50
   8  16  -4   37.00    1.64
   6 -16  -4   42.82    1.83
  -6 -16   4   42.92    1.99
   6 -16  -4   43.23    1.91
   6  16  -4   44.31    1.85
  -6  16   4   42.98    1.83
   6  16  -4   43.22    1.78
  -6  16   4   43.57    1.73
   4 -16  -4   28.35    1.25
   4 -16  -4   26.70    1.26
  -4 -16   4   28.13    1.39
   4  16  -4   27.80    1.24
  -4  16   4   26.71    1.17
   4  16  -4   28.51    1.25
  -4  16   4   28.30    1.25
   2 -16  -4   32.92    1.38
   2 -16  -4   29.64    1.37
  -2 -16   4   30.13    1.50
   2  16  -4   32.81    1.38
   2  16  -4   31.80    1.39
  -2  16   4   31.77    1.38
  -2  16   4   31.25    1.34
   0 -16  -4   58.85    2.38
   0 -16   4   55.92    2.48
   0 -16  -4   59.22    2.35
   0  16   4   58.77    2.37
   0  16  -4   56.60    2.38
   0  16   4   57.69    2.33
   0  16  -4   60.42    2.35
  -2 -16  -4   60.04    2.44
   2 -16   4   58.16    2.53
  -2 -16  -4   56.57    2.38
  -2  16  -4   63.50    2.38
  -2  16  -4   58.27    2.42
   2  16   4   58.64    2.40
  -4 -16  -4   36.04    1.55
   4 -16   4   37.05    1.72
  -4 -16  -4   34.59    1.46
  -4 -16  -4   39.34    1.61
  -4  16  -4   41.15    1.53
  -4  16  -4   36.12    1.58
   4  16   4   36.05    1.55
  -4  16  -4   32.76    1.47
  -6 -16  -4   30.02    1.27
  -6 -16  -4   28.60    1.17
  -6 -16  -4   29.77    1.27
   6 -16   4   28.62    1.43
   6  16   4   27.47    1.25
  -6  16  -4   23.99    1.22
  -6  16  -4   28.83    1.28
   8 -16   4   30.17    1.48
  -8 -16  -4   29.19    1.27
  -8 -16  -4   26.79    1.15
  -8  16  -4   23.36    1.26
   8  16   4   28.67    1.28
  -8  16  -4   28.33    1.27
  10 -16   4   23.05    1.38
 -10  16  -4   21.49    1.20
 -10  16  -4   23.23    1.11
  10  16   4   24.73    1.19
  11 -17  -4   33.18    1.76
  11 -17  -4   34.70    1.57
 -11 -17   4   32.64    1.72
 -11  17   4   36.30    1.55
  11  17  -4   34.47    1.65
   9 -17  -4   13.90    0.81
  -9 -17   4   14.05    0.95
   9 -17  -4   15.13    0.97
   9  17  -4   14.16    0.87
  -9  17   4   15.25    0.80
   7 -17  -4   24.62    1.13
  -7 -17   4   23.92    1.31
   7 -17  -4   21.93    1.21
  -7  17   4   24.14    1.01
  -7  17   4   23.18    1.10
   7  17  -4   22.64    1.06
   7  17  -4   23.44    1.15
   5 -17  -4   81.91    3.22
  -5 -17   4   81.70    3.39
   5 -17  -4   80.69    3.26
  -5  17   4   80.78    3.21
  -5  17   4   81.65    3.12
   5  17  -4   77.36    3.20
   5  17  -4   82.81    3.24
  -3 -17   4   59.91    2.66
   3 -17  -4   63.79    2.54
   3 -17  -4   63.42    2.52
  -3  17   4   60.08    2.46
   3  17  -4   65.37    2.55
   3  17  -4   58.68    2.53
  -3  17   4   65.01    2.52
   1 -17  -4   22.94    1.08
   1 -17  -4   24.38    1.11
  -1 -17   4   21.80    1.21
   1  17  -4   21.81    1.12
   1  17  -4   25.87    1.12
  -1  17   4   23.69    1.07
  -1  17   4   23.93    1.09
  -1 -17  -4   50.82    2.12
   1 -17   4   48.58    2.25
  -1 -17  -4   53.67    2.18
  -1  17  -4   50.43    2.17
   1  17   4   53.28    2.11
   1  17   4   50.28    2.12
  -1  17  -4   54.33    2.14
  -3 -17  -4   85.08    3.28
   3 -17   4   78.79    3.36
  -3 -17  -4   76.04    3.19
  -3  17  -4   77.43    3.24
   3  17   4   80.70    3.20
   3  17   4   81.49    3.21
  -3  17  -4   87.74    3.21
   5 -17   4   31.82    1.60
  -5 -17  -4   32.35    1.43
  -5 -17  -4   34.51    1.48
   5  17   4   32.76    1.43
  -5  17  -4   32.76    1.47
  -5  17  -4   31.34    1.37
  -7 -17  -4   28.12    1.21
   7 -17   4   24.65    1.36
  -7  17  -4   22.80    1.16
   7  17   4   25.69    1.18
  -7  17  -4   25.75    1.21
  -9 -17  -4   61.41    2.33
   9 -17   4   54.45    2.51
  -9  17  -4   51.03    2.28
  -9  17  -4   51.16    2.33
   9  17   4   58.04    2.31
  10 -18  -4   23.63    1.39
 -10 -18   4   25.41    1.41
  10 -18  -4   26.34    1.24
  10  18  -4   24.10    1.30
 -10  18   4   26.07    1.20
   8 -18  -4    7.34    0.70
  -8 -18   4    6.80    0.73
   8 -18  -4    7.13    0.57
  -8  18   4    8.45    0.47
   8  18  -4    8.24    0.67
  -8  18   4    8.64    0.57
  -6 -18   4   35.17    1.75
   6 -18  -4   35.77    1.54
   6 -18  -4   35.47    1.61
  -6  18   4   35.64    1.43
   6  18  -4   31.02    1.50
   6  18  -4   36.45    1.59
  -6  18   4   35.17    1.52
   4 -18  -4   73.86    2.91
  -4 -18   4   69.43    3.03
   4 -18  -4   73.59    2.86
  -4  18   4   72.02    2.78
  -4  18   4   73.00    2.85
   4  18  -4   63.17    2.87
   4  18  -4   73.95    2.91
  -2 -18   4   20.55    1.15
   2 -18  -4   20.95    0.97
   2 -18  -4   17.99    0.97
  -2  18   4   20.06    0.93
   2  18  -4   18.55    1.01
   2  18  -4   20.86    1.01
  -2  18   4   20.33    0.96
   0 -18   4   15.45    0.99
   0 -18  -4   17.38    0.90
   0 -18  -4   18.08    0.87
   0  18   4   16.72    0.85
   0  18  -4   15.84    0.92
   0  18  -4   16.80    0.88
   0  18   4   17.80    0.87
  -2 -18  -4   77.58    3.20
  -2 -18  -4   83.39    3.29
   2 -18   4   77.68    3.36
  -2  18  -4   85.42    3.24
  -2  18  -4   77.30    3.27
   2  18   4   82.26    3.22
   2  18   4   82.13    3.20
  -4 -18  -4   54.47    2.19
  -4 -18  -4   49.43    2.08
   4 -18   4   49.05    2.26
   4  18   4   50.17    2.09
   4  18   4   47.32    2.08
  -4  18  -4   48.33    2.14
  -4  18  -4   53.53    2.09
  -6 -18  -4    7.32    0.55
   6 -18   4    6.36    0.70
  -6  18  -4    7.22    0.57
   6  18   4    7.78    0.59
   6  18   4    7.68    0.55
   8 -18   4   30.72    1.62
  -8 -18  -4   32.18    1.43
   8  18   4   32.37    1.45
  -8  18  -4   29.16    1.42
   8  18   4   31.14    1.41
  -8  18  -4   30.75    1.44
  10 -18   4   47.63    2.39
  10  18   4   55.09    2.21
  10  18   4   53.31    2.21
 -10  18  -4   50.02    2.18
 -10  18  -4   49.43    2.24
  -9 -19   4   11.40    0.95
   9 -19  -4   10.19    0.68
   9 -19  -4   10.16    0.82
  -9  19   4   10.81    0.66
   9  19  -4    9.95    0.77
   7 -19  -4   20.23    0.99
   7 -19  -4   19.24    1.08
  -7 -19   4   17.68    1.18
  -7  19   4   19.44    0.95
  -7  19   4   19.86    0.87
   7  19  -4   18.73    1.06
   5 -19  -4   48.88    2.05
   5 -19  -4   49.12    1.99
  -5 -19   4   45.00    2.19
  -5  19   4   49.93    1.97
  -5  19   4   48.28    1.89
   5  19  -4   39.18    1.97
   5  19  -4   48.56    2.05
   3 -19  -4   23.55    1.07
   3 -19  -4   23.58    1.11
  -3 -19   4   20.59    1.23
  -3  19   4   22.91    1.00
   3  19  -4   18.21    1.10
  -3  19   4   24.19    1.07
   3  19  -4   22.64    1.13
  -1 -19   4    9.41    0.76
   1 -19  -4    9.47    0.59
   1 -19  -4    8.73    0.60
   1  19  -4    8.08    0.65
  -1  19   4    9.34    0.57
   1  19  -4    9.76    0.65
  -1  19   4   10.04    0.59
  -1 -19  -4   48.45    2.02
  -1 -19  -4   48.17    1.96
   1 -19   4   46.19    2.12
  -1  19  -4   43.66    2.03
   1  19   4   46.92    1.94
  -1  19  -4   44.83    1.98
   1  19   4   46.13    1.95
   3 -19   4   62.04    2.80
  -3 -19  -4   62.57    2.62
  -3 -19  -4   67.68    2.75
   3  19   4   64.49    2.63
  -3  19  -4   67.66    2.66
  -3  19  -4   64.07    2.72
   3  19   4   65.02    2.64
   5 -19   4   12.48    0.93
  -5 -19  -4   12.40    0.76
   5  19   4   13.11    0.76
   5  19   4   15.07    0.82
  -5  19  -4   14.07    0.84
   7 -19   4    9.01    0.85
  -7 -19  -4    9.19    0.66
   7  19   4   10.26    0.66
   7  19   4   11.06    0.74
  -7  19  -4   10.55    0.72
  -9 -19  -4   36.66    1.62
   9 -19   4   31.69    1.78
   9  19   4   36.79    1.62
   9  19   4   32.87    1.56
  -9  19  -4   37.11    1.76
  -9  19  -4   34.22    1.61
   8 -20  -4    9.65    0.65
   8 -20  -4    7.67    0.75
  -8 -20   4    9.59    0.91
  -8  20   4   10.36    0.62
   8  20  -4    9.62    0.81
  -8  20   4    9.22    0.55
   6 -20  -4   22.08    1.15
  -6 -20   4   22.65    1.33
   6 -20  -4   23.47    1.09
   6  20  -4   17.12    1.06
   6  20  -4   21.69    1.17
  -6  20   4   23.34    1.06
  -6  20   4   23.35    0.97
   4 -20  -4   12.23    0.69
   4 -20  -4   11.35    0.73
  -4 -20   4   12.63    0.91
   4  20  -4    8.29    0.71
   4  20  -4   11.19    0.76
  -4  20   4   12.39    0.61
  -4  20   4   12.56    0.68
   2 -20  -4    6.75    0.53
  -2 -20   4    7.87    0.78
   2 -20  -4    7.49    0.53
   2  20  -4    5.68    0.59
   2  20  -4    6.76    0.60
  -2  20   4    6.98    0.47
  -2  20   4    7.52    0.51
   0 -20   4   20.70    1.21
   0 -20  -4   22.37    1.04
   0 -20  -4   20.95    1.08
   0  20  -4   20.89    1.09
   0  20   4   21.37    1.02
   0  20  -4   17.71    1.10
   0  20   4   22.87    1.03
  -2 -20  -4   24.25    1.23
  -2 -20  -4   24.68    1.15
   2 -20   4   22.79    1.31
   2  20   4   25.07    1.15
   2  20   4   25.10    1.16
  -2  20  -4   22.86    1.24
  -2  20  -4   22.42    1.18
   4 -20   4    8.43    0.82
  -4 -20  -4    9.13    0.62
   4  20   4    9.30    0.66
   4  20   4    9.10    0.62
  -4  20  -4    9.42    0.71
  -6 -20  -4    9.29    0.65
   6 -20   4    8.32    0.82
  -6  20  -4    9.73    0.72
   6  20   4    8.05    0.61
   6  20   4    9.27    0.69
  -8 -20  -4   15.80    0.93
   8 -20   4   13.72    1.09
   8  20   4   17.41    0.96
   8  20   4   16.14    0.91
  -8  20  -4   16.28    0.97
  -7 -21   4    5.45    0.73
   7 -21  -4    6.43    0.63
   7 -21  -4    6.24    0.53
  -7  21   4    6.06    0.41
   7  21  -4    4.54    0.59
  -7  21   4    6.63    0.50
   5 -21  -4    3.36    0.39
  -5 -21   4    4.21    0.62
   5 -21  -4    2.83    0.42
   5  21  -4    3.35    0.47
  -5  21   4    3.32    0.36
   5  21  -4    2.45    0.40
  -5  21   4    4.42    0.34
   3 -21  -4    0.10    0.20
   3 -21  -4    0.37    0.21
  -3 -21   4   -0.16    0.29
   3  21  -4   -0.25    0.23
  -3  21   4    0.61    0.21
   3  21  -4    0.26    0.25
  -3  21   4    0.46    0.16
   1 -21  -4    4.66    0.49
   1 -21  -4    4.45    0.45
  -1 -21   4    4.55    0.61
  -1  21   4    5.77    0.45
  -1  21   4    5.07    0.42
   1  21  -4    3.72    0.49
   1  21  -4    4.79    0.53
  -1 -21  -4    8.01    0.55
   1 -21   4    5.75    0.67
  -1 -21  -4    6.17    0.60
   1  21   4    6.88    0.53
   1  21   4    7.69    0.53
  -1  21  -4    6.11    0.61
  -1  21  -4    5.50    0.57
  -3 -21  -4    0.54    0.23
   3 -21   4    0.51    0.35
   3  21   4    0.49    0.22
  -3  21  -4    0.08    0.25
   3  21   4    0.24    0.24
  -3  21  -4    0.16    0.29
  -5 -21  -4    1.38    0.31
   5 -21   4    0.88    0.41
  -5  21  -4    0.83    0.32
   5  21   4    0.82    0.31
   5  21   4    1.21    0.29
   7 -21   4    5.96    0.75
  -7 -21  -4    6.77    0.60
  -7  21  -4    6.89    0.66
   7  21   4    7.46    0.87
   7  21   4    6.20    0.59
   6 -22  -4    0.58    0.24
   6 -22  -4    0.66    0.28
  -6 -22   4   -0.16    0.34
   6  22  -4    0.35    0.28
  -6  22   4    0.43    0.17
   6  22  -4    0.27    0.29
  -6  22   4    0.57    0.22
   4 -22  -4    0.03    0.21
   4 -22  -4    0.03    0.20
  -4 -22   4    0.01    0.34
   4  22  -4   -0.31    0.24
  -4  22   4    0.15    0.20
  -4  22   4    0.11    0.16
   4  22  -4   -0.41    0.22
  -2 -22   4    1.22    0.41
   2 -22  -4    0.99    0.27
   2 -22  -4    0.80    0.27
   2  22  -4    1.11    0.34
   2  22  -4    0.27    0.29
  -2  22   4    0.84    0.24
  -2  22   4    1.24    0.23
   0 -22  -4    0.28    0.22
   0 -22  -4    0.17    0.23
   0 -22   4    0.16    0.31
   0  22  -4   -0.41    0.25
   0  22   4    0.25    0.19
   0  22  -4   -0.60    0.23
   0  22   4    0.42    0.21
  -2 -22  -4    0.05    0.21
   2 -22   4    0.46    0.33
  -2  22  -4   -0.26    0.26
   2  22   4    0.04    0.20
   2  22   4    0.22    0.23
  -2  22  -4    0.27    0.26
  -4 -22  -4    0.21    0.23
   4 -22   4    0.33    0.36
  -4  22  -4   -0.29    0.27
   4  22   4   -0.03    0.25
   4  22   4    0.63    0.24
   6 -22   4   -0.11    0.37
  -6 -22  -4    0.58    0.28
   6  22   4    0.13    0.28
  -6  22  -4   -0.39    0.27
   5 -23  -4    2.12    0.39
  -5 -23   4    2.19    0.53
   5 -23  -4    2.52    0.38
   5  23  -4    1.24    0.36
  -5  23   4    2.28    0.32
   5  23  -4    1.70    0.37
  -5  23   4    1.91    0.25
  -3 -23   4    2.04    0.50
   3 -23  -4    3.08    0.43
   3 -23  -4    3.58    0.42
  -3  23   4    2.28    0.32
   3  23  -4    2.77    0.44
   3  23  -4    2.60    0.44
  -3  23   4    2.76    0.30
   1 -23  -4   10.59    0.69
  -1 -23   4    8.92    0.88
   1  23  -4    9.35    0.77
  -1  23   4   10.23    0.64
   1  23  -4    9.18    0.77
  -1  23   4   10.78    0.61
   1 -23   4    5.39    0.70
  -1 -23  -4    4.98    0.48
  -1  23  -4    4.11    0.56
   1  23   4    4.61    0.44
  -1  23  -4    3.84    0.50
   1  23   4    4.65    0.43
  -3 -23  -4    1.14    0.31
   3 -23   4    1.34    0.42
   3  23   4    1.57    0.33
  -3  23  -4    1.06    0.43
   3  23   4    1.59    0.31
  -3  23  -4    1.14    0.39
   5 -23   4    7.09    0.81
  -5 -23  -4    7.54    0.64
   5  23   4    7.40    0.63
  -5  23  -4    6.98    0.71
   4 -24  -4    6.18    0.64
   4 -24  -4    6.58    0.57
  -4 -24   4    7.57    0.84
  -4  24   4    6.82    0.52
  -4  24   4    6.29    0.45
   4  24  -4    5.75    0.60
   4  24  -4    5.83    0.64
   2 -24  -4   19.86    1.06
  -2 -24   4   19.48    1.29
   2  24  -4   21.38    1.15
  -2  24   4   21.09    1.00
   2  24  -4   17.57    1.11
  -2  24   4   20.87    0.97
   0 -24   4   30.78    1.67
   0 -24  -4   29.82    1.43
   0  24  -4   29.56    1.53
   0  24   4   32.00    1.39
   0  24  -4   28.44    1.48
   0  24   4   31.93    1.37
   2 -24   4    9.38    0.94
  -2 -24  -4    9.79    0.71
   2  24   4   11.32    0.68
  -2  24  -4   10.41    0.84
   2  24   4   11.33    0.69
  -2  24  -4   10.74    0.78
  -4 -24  -4   10.79    0.77
   4 -24   4   10.19    0.98
   4  24   4   11.80    0.75
  -4  24  -4   11.34    0.88
   1 -25  -4   22.53    1.17
  -1 -25   4   20.64    1.41
   1  25  -4   22.01    1.23
   1  25  -4   22.26    1.25
  -1  25   4   25.07    1.12
  -1  25   4   24.00    1.09
  -1 -25  -4   21.91    1.15
   1 -25   4   21.66    1.40
   1  25   4   24.05    1.11
  -1  25  -4   22.39    1.21
  -1  25  -4   22.55    1.27
 -14   0   5    0.16    0.16
  14   0  -5    0.27    0.27
  14   0  -5    0.20    0.19
  12   0  -5   -0.02    0.14
 -12   0   5    0.02    0.12
  12   0  -5   -0.03    0.20
  10   0  -5   -0.13    0.11
 -10   0   5    0.11    0.11
  10   0  -5    0.22    0.18
   8   0  -5   -0.01    0.12
   8   0  -5    0.06    0.10
  -8   0   5    0.22    0.11
   6   0  -5    0.00    0.08
   6   0  -5    0.03    0.05
   6   0  -5    0.12    0.10
  -6   0   5    0.12    0.10
   4   0  -5    0.15    0.08
   4   0  -5    0.07    0.08
  -4   0   5    0.35    0.13
   4   0  -5    0.10    0.05
   2   0  -5   -0.01    0.05
   2   0  -5    0.02    0.05
  -2   0   5    0.04    0.10
   2   0  -5   -0.04    0.06
   0   0   5    0.21    0.11
   0   0  -5    0.28    0.08
   0   0  -5    0.14    0.06
  -2   0  -5    0.26    0.07
  -2   0  -5    0.20    0.07
  -4   0  -5    0.02    0.06
  -4   0  -5    0.15    0.08
   4   0   5    0.06    0.09
   6   0   5    0.08    0.12
  -6   0  -5    0.02    0.08
  -6   0  -5    0.24    0.10
   8   0   5    0.00    0.14
  -8   0  -5    0.21    0.11
  -8   0  -5    0.13    0.10
  10   0   5    0.18    0.20
 -10   0  -5    0.10    0.12
 -10   0  -5    0.05    0.13
 -12   0  -5    0.00    0.12
  12   0   5    0.01    0.22
 -12   0  -5    0.10    0.17
  13  -1  -5    5.21    0.52
 -13  -1   5    5.87    0.37
  13  -1  -5    5.42    0.44
  13   1  -5    4.38    0.49
  13   1  -5    4.82    0.43
 -13   1   5    5.47    0.38
  11  -1  -5   13.28    0.68
 -11  -1   5   14.04    0.63
  11  -1  -5   12.94    0.74
  11   1  -5   12.45    0.74
  11   1  -5   13.03    0.69
 -11   1   5   14.82    0.65
   9  -1  -5    1.57    0.24
   9  -1  -5    1.35    0.20
  -9  -1   5    1.97    0.19
   9   1  -5    1.75    0.26
  -9   1   5    1.88    0.20
   9   1  -5    1.40    0.20
  -7  -1   5    2.44    0.21
   7  -1  -5    1.88    0.22
   7  -1  -5    1.78    0.21
  -7   1   5    2.11    0.22
   7   1  -5    1.78    0.20
   7   1  -5    2.48    0.26
   5  -1  -5   30.23    1.16
   5  -1  -5   27.05    1.16
   5  -1  -5   28.65    1.10
  -5  -1   5   28.96    1.18
   5   1  -5   28.39    1.10
  -5   1   5   26.50    1.20
   5   1  -5   29.30    1.17
  -3  -1   5   18.62    0.86
   3  -1  -5   19.08    0.77
   3  -1  -5   21.09    0.78
   3  -1  -5   18.35    0.80
   3   1  -5   19.27    0.81
   3   1  -5   19.34    0.77
  -3   1   5   17.81    0.88
  -1  -1   5    2.07    0.14
   1  -1  -5    1.68    0.14
   1  -1  -5    1.86    0.17
  -1  -1   5    2.07    0.23
   1   1  -5    2.12    0.18
  -1   1   5    2.69    0.26
   1   1  -5    1.71    0.14
  -1  -1  -5   15.14    0.63
   1  -1   5   14.82    0.69
  -1  -1  -5   14.69    0.63
   1   1   5   16.01    0.70
  -1   1  -5   14.54    0.62
  -1   1  -5   14.60    0.63
  -3  -1  -5   23.96    0.95
   3  -1   5   23.46    0.96
  -3  -1  -5   23.33    0.97
  -3  -1  -5   23.92    0.98
  -3   1  -5   24.68    0.98
  -3   1  -5   23.62    0.97
  -3   1  -5   23.41    0.94
  -5  -1  -5    3.05    0.20
  -5  -1  -5    3.05    0.22
  -5  -1  -5    3.10    0.23
   5  -1   5    3.48    0.31
   5   1   5    3.32    0.27
  -5   1  -5    3.69    0.24
  -5   1  -5    3.65    0.19
  -7  -1  -5    5.20    0.32
  -7  -1  -5    5.60    0.34
   7  -1   5    5.87    0.41
  -7   1  -5    5.68    0.34
   7   1   5    4.85    0.37
  -7   1  -5    5.67    0.33
  -9  -1  -5   15.32    0.68
   9  -1   5   14.72    0.80
  -9  -1  -5   14.55    0.70
   9   1   5   14.07    0.76
  -9   1  -5   15.14    0.71
  -9   1  -5   15.21    0.69
 -11  -1  -5    4.20    0.35
  11  -1   5    4.03    0.47
 -11  -1  -5    3.92    0.30
 -11   1  -5    3.58    0.34
 -11   1  -5    3.38    0.30
  11   1   5    3.39    0.42
 -13  -1  -5    0.82    0.23
  13  -1   5    0.50    0.32
 -13   1  -5    0.99    0.24
  14  -2  -5    1.89    0.37
  14  -2  -5    1.53    0.27
  14   2  -5    1.98    0.29
  14   2  -5    0.80    0.31
 -14   2   5    1.23    0.22
  12  -2  -5   21.32    1.07
 -12  -2   5   22.11    0.92
  12  -2  -5   20.69    0.99
 -12   2   5   21.07    0.94
  12   2  -5   21.35    0.99
  12   2  -5   21.60    1.07
  10  -2  -5   32.58    1.43
 -10  -2   5   33.96    1.32
  10  -2  -5   32.70    1.39
  10   2  -5   32.39    1.45
 -10   2   5   33.18    1.35
  10   2  -5   33.24    1.40
  -8  -2   5   10.49    0.48
   8  -2  -5   10.30    0.53
   8  -2  -5   10.56    0.55
   8   2  -5   10.32    0.54
   8   2  -5   10.43    0.58
  -8   2   5   10.74    0.53
   6  -2  -5   19.32    0.83
   6  -2  -5   19.15    0.76
  -6  -2   5   19.55    0.82
   6  -2  -5   20.02    0.84
   6   2  -5   19.26    0.76
  -6   2   5   18.87    0.87
   6   2  -5   19.31    0.85
   6   2  -5   18.99    0.85
   4  -2  -5   40.33    1.60
  -4  -2   5   42.25    1.62
   4  -2  -5   42.18    1.57
   4  -2  -5   41.22    1.55
   4   2  -5   39.85    1.54
   4   2  -5   39.56    1.60
  -4   2   5   36.82    1.66
   2  -2  -5   19.71    0.83
   2  -2  -5   19.83    0.80
  -2  -2   5   20.99    0.82
   2  -2  -5   20.65    0.78
  -2  -2   5   18.29    0.88
   2   2  -5   20.02    0.81
  -2   2   5   20.13    0.92
   2   2  -5   19.69    0.83
   0  -2  -5   25.75    1.05
   0  -2  -5   25.88    1.04
   0  -2   5   26.30    1.04
   0  -2   5   26.15    1.10
   0   2  -5   26.20    1.05
   0   2   5   27.28    1.12
   0   2  -5   26.78    1.05
  -2  -2  -5   64.22    2.45
  -2  -2  -5   65.42    2.45
   2  -2   5   63.84    2.44
  -2   2  -5   63.97    2.45
  -2   2  -5   65.41    2.46
   2   2   5   61.95    2.51
  -2   2  -5   64.61    2.43
   4  -2   5   36.99    1.45
  -4  -2  -5   34.50    1.39
  -4  -2  -5   35.61    1.41
  -4  -2  -5   35.64    1.40
  -4   2  -5   35.01    1.36
  -4   2  -5   36.02    1.41
  -4   2  -5   34.45    1.40
   6  -2   5    7.92    0.49
  -6  -2  -5    7.96    0.38
  -6  -2  -5    7.91    0.42
  -6  -2  -5    8.61    0.41
  -6   2  -5    7.72    0.41
  -6   2  -5    8.34    0.42
   6   2   5    7.54    0.43
  -8  -2  -5   16.69    0.75
   8  -2   5   16.54    0.84
  -8  -2  -5   16.38    0.73
  -8   2  -5   16.19    0.75
  -8   2  -5   16.47    0.74
   8   2   5   17.30    0.79
 -10  -2  -5   26.42    1.12
 -10  -2  -5   26.13    1.08
  10  -2   5   24.69    1.23
 -10   2  -5   25.53    1.12
 -10   2  -5   26.37    1.09
  10   2   5   24.57    1.18
 -12  -2  -5   12.16    0.60
 -12  -2  -5   12.78    0.66
  12  -2   5   11.80    0.81
 -12   2  -5   12.45    0.61
  12   2   5   10.78    0.89
 -12   2  -5   11.26    0.66
  13  -3  -5   16.93    0.83
  13  -3  -5   15.72    0.92
  13   3  -5   16.78    0.94
  13   3  -5   16.45    0.84
 -13   3   5   16.19    0.78
  11  -3  -5   34.87    1.57
  11  -3  -5   35.59    1.51
 -11  -3   5   37.32    1.43
 -11   3   5   35.67    1.47
  11   3  -5   36.12    1.52
  11   3  -5   35.69    1.59
  -9  -3   5   41.55    1.60
   9  -3  -5   40.50    1.68
   9  -3  -5   40.88    1.70
   9   3  -5   40.83    1.69
  -9   3   5   41.72    1.66
   9   3  -5   41.26    1.74
   7  -3  -5   29.31    1.21
  -7  -3   5   30.60    1.15
   7  -3  -5   28.59    1.21
   7   3  -5   28.31    1.23
   7   3  -5   28.20    1.22
  -7   3   5   28.29    1.23
   5  -3  -5   65.24    2.57
   5  -3  -5   66.99    2.50
  -5  -3   5   71.00    2.55
   5  -3  -5   67.84    2.55
   5   3  -5   65.66    2.50
   5   3  -5   64.95    2.58
  -5   3   5   63.13    2.63
   3  -3  -5  130.95    4.83
   3  -3  -5  128.73    4.87
   3  -3  -5  138.30    4.84
  -3  -3   5  135.85    4.87
  -3  -3   5  131.79    4.90
   3   3  -5  128.31    4.88
   3   3  -5  128.54    4.84
  -3   3   5  114.10    4.95
   1  -3  -5   63.89    2.41
   1  -3  -5   63.41    2.39
  -1  -3   5   62.66    2.44
  -1  -3   5   62.29    2.41
  -1   3   5   62.16    2.48
   1   3  -5   62.34    2.41
   1   3  -5   64.20    2.40
  -1  -3  -5   26.98    1.07
   1  -3   5   26.27    1.06
   1  -3   5   27.82    1.11
  -1  -3  -5   26.11    1.06
  -1   3  -5   26.48    1.07
   1   3   5   26.53    1.12
  -1   3  -5   25.73    1.05
  -3  -3  -5   77.91    2.98
   3  -3   5   79.04    3.01
  -3  -3  -5   77.97    2.98
  -3   3  -5   79.41    2.98
  -3   3  -5   78.31    2.99
  -3   3  -5   77.97    2.94
   5  -3   5  104.18    3.96
  -5  -3  -5  104.23    3.88
  -5  -3  -5  101.19    3.86
  -5  -3  -5  105.06    3.87
  -5   3  -5  101.94    3.88
  -5   3  -5   99.93    3.81
  -5   3  -5  100.96    3.88
   7  -3   5   38.49    1.65
  -7  -3  -5   38.20    1.56
  -7  -3  -5   40.23    1.55
  -7  -3  -5   40.26    1.53
   7   3   5   38.92    1.57
  -7   3  -5   39.51    1.56
  -7   3  -5   37.08    1.56
   9  -3   5   22.25    1.10
  -9  -3  -5   22.83    0.99
  -9  -3  -5   22.37    0.96
   9   3   5   23.12    1.03
  -9   3  -5   22.27    0.97
  -9   3  -5   22.38    0.99
 -11  -3  -5   36.78    1.51
  11  -3   5   33.74    1.64
 -11  -3  -5   36.12    1.46
  11   3   5   34.79    1.59
 -11   3  -5   36.91    1.48
 -11   3  -5   36.43    1.53
 -13  -3  -5   24.18    1.15
  13  -3   5   25.63    1.36
 -13   3  -5   26.52    1.20
  14  -4  -5   16.77    0.88
  14  -4  -5   17.53    1.02
  14   4  -5   17.68    1.01
  14   4  -5   17.57    0.90
  12  -4  -5   20.31    0.97
  12  -4  -5   18.78    1.04
 -12   4   5   21.00    0.94
  12   4  -5   21.21    0.99
  12   4  -5   22.69    1.10
 -10  -4   5   82.08    3.00
  10  -4  -5   78.21    3.09
  10  -4  -5   77.61    3.13
 -10   4   5   78.22    3.06
  10   4  -5   78.73    3.17
  10   4  -5   80.04    3.11
   8  -4  -5   75.83    2.95
   8  -4  -5   75.30    2.97
  -8  -4   5   77.76    2.88
  -8   4   5   74.20    2.97
   8   4  -5   78.18    3.00
   8   4  -5   75.85    2.98
   6  -4  -5   27.87    1.14
   6  -4  -5   27.49    1.06
  -6  -4   5   29.27    1.09
   6  -4  -5   26.98    1.13
  -6   4   5   25.64    1.19
   6   4  -5   27.12    1.16
   6   4  -5   26.86    1.06
  -4  -4   5  101.70    3.63
   4  -4  -5   98.25    3.61
  -4  -4   5   95.43    3.64
   4  -4  -5   96.46    3.64
   4  -4  -5   98.35    3.58
   4   4  -5   94.77    3.65
   4   4  -5   95.71    3.59
  -4   4   5   84.60    3.71
  -2  -4   5  226.96    8.32
   2  -4  -5  221.88    8.31
   2  -4  -5  226.99    8.28
  -2  -4   5  219.52    8.33
  -2   4   5  211.40    8.39
   2   4  -5  228.92    8.29
   2   4  -5  226.37    8.32
   0  -4  -5   77.37    2.98
   0  -4   5   76.67    2.98
   0  -4  -5   78.89    2.96
   0  -4   5   80.77    3.01
   0   4   5   78.72    3.04
   0   4  -5   78.43    2.97
   0   4  -5   78.32    2.98
  -2  -4  -5   31.12    1.22
  -2  -4  -5   30.73    1.23
   2  -4   5   31.80    1.26
   2   4   5   30.24    1.29
  -2   4  -5   30.05    1.20
  -2   4  -5   31.18    1.24
  -2   4  -5   30.48    1.22
  -4  -4  -5  145.68    5.45
   4  -4   5  148.90    5.52
  -4  -4  -5  146.09    5.46
  -4  -4  -5  143.57    5.46
  -4   4  -5  141.57    5.40
  -4   4  -5  148.34    5.45
  -4   4  -5  144.80    5.46
  -6  -4  -5  129.19    4.80
   6  -4   5  122.10    4.93
  -6  -4  -5  127.28    4.83
  -6  -4  -5  130.41    4.82
  -6   4  -5  129.80    4.83
   6   4   5  129.53    4.80
  -6   4  -5  126.92    4.83
  -8  -4  -5   23.02    0.97
   8  -4   5   22.45    1.10
  -8  -4  -5   23.59    0.99
  -8   4  -5   22.65    1.00
   8   4   5   23.42    1.01
  -8   4  -5   22.65    0.98
  10  -4   5   31.73    1.53
 -10  -4  -5   32.94    1.39
 -10  -4  -5   33.23    1.35
  10   4   5   32.89    1.44
 -10   4  -5   34.52    1.37
 -10   4  -5   32.69    1.41
  12  -4   5   64.24    2.83
 -12  -4  -5   67.81    2.60
 -12  -4  -5   66.10    2.65
 -12   4  -5   67.36    2.69
 -12   4  -5   67.66    2.62
  13  -5  -5    9.53    0.59
  13  -5  -5    9.42    0.71
 -13   5   5   10.03    0.57
  13   5  -5    9.18    0.61
  13   5  -5    9.66    0.71
  11  -5  -5   36.75    1.64
  11  -5  -5   38.77    1.58
 -11   5   5   37.58    1.55
  11   5  -5   36.61    1.67
  11   5  -5   37.04    1.60
   9  -5  -5  104.26    3.97
   9  -5  -5  101.54    4.00
  -9  -5   5  104.20    3.88
   9   5  -5  103.58    4.01
  -9   5   5  104.93    3.98
   9   5  -5  102.32    4.03
  -7  -5   5   47.79    1.75
   7  -5  -5   46.15    1.85
   7  -5  -5   47.86    1.84
   7   5  -5   45.64    1.86
  -7   5   5   41.79    1.88
  -7   5   5   45.93    1.77
  -5  -5   5   28.09    1.06
   5  -5  -5   27.95    1.12
   5  -5  -5   26.71    1.09
  -5  -5   5   25.93    1.12
   5  -5  -5   26.73    1.04
  -5   5   5   23.59    1.18
   5   5  -5   26.43    1.04
   5   5  -5   26.77    1.13
   3  -5  -5  128.31    4.77
  -3  -5   5  131.53    4.76
   3  -5  -5  129.30    4.73
  -3  -5   5  126.37    4.79
   3  -5  -5  125.69    4.72
   3   5  -5  126.53    4.73
   3   5  -5  126.36    4.78
  -3   5   5  117.73    4.86
  -1  -5   5  128.27    4.80
   1  -5  -5  125.84    4.79
  -1  -5   5  127.14    4.79
   1  -5  -5  127.91    4.76
  -1   5   5  125.66    4.86
   1   5  -5  127.91    4.79
   1   5  -5  128.40    4.77
  -1  -5  -5   37.60    1.51
   1  -5   5   38.48    1.53
  -1  -5  -5   39.10    1.49
  -1   5  -5   37.63    1.49
   1   5   5   39.28    1.57
  -1   5  -5   37.17    1.51
  -3  -5  -5   87.47    3.39
  -3  -5  -5   89.45    3.37
   3  -5   5   92.89    3.45
  -3   5  -5   90.23    3.38
  -3   5  -5   88.38    3.34
   3   5   5   87.53    3.45
  -3   5  -5   88.49    3.39
  -5  -5  -5  141.23    5.35
   5  -5   5  146.74    5.46
  -5  -5  -5  140.95    5.35
  -5  -5  -5  145.51    5.34
  -5   5  -5  139.83    5.35
  -5   5  -5  140.89    5.36
  -7  -5  -5   31.50    1.26
   7  -5   5   29.80    1.40
  -7  -5  -5   30.86    1.23
  -7  -5  -5   30.50    1.27
   7   5   5   31.13    1.26
  -7   5  -5   31.25    1.28
  -7   5  -5   31.15    1.28
   9  -5   5   12.13    0.78
  -9  -5  -5   13.32    0.65
  -9  -5  -5   13.88    0.62
  -9   5  -5   13.41    0.64
   9   5   5   13.04    0.67
  -9   5  -5   12.36    0.66
 -11  -5  -5   69.71    2.73
 -11  -5  -5   70.36    2.68
  11  -5   5   66.64    2.91
 -11   5  -5   69.24    2.71
 -11   5  -5   69.82    2.77
 -13  -5  -5   50.98    2.09
  13  -5   5   50.34    2.33
 -13   5  -5   51.71    2.16
  12  -6  -5   20.38    0.96
  12  -6  -5   18.46    1.03
  12   6  -5   20.29    0.98
 -12   6   5   19.56    0.93
  12   6  -5   20.99    1.08
  10  -6  -5   48.82    1.93
  10  -6  -5   46.76    1.98
 -10   6   5   45.79    1.91
  10   6  -5   46.87    2.00
  10   6  -5   48.28    1.97
   8  -6  -5   23.75    1.08
   8  -6  -5   24.88    1.06
  -8  -6   5   24.23    0.95
   8   6  -5   24.83    1.09
  -8   6   5   23.03    1.09
  -6  -6   5   14.28    0.71
   6  -6  -5   14.49    0.68
  -6  -6   5   15.46    0.59
   6  -6  -5   13.76    0.60
   6  -6  -5   14.22    0.68
   6   6  -5   14.63    0.60
  -6   6   5   12.96    0.73
   6   6  -5   14.78    0.70
  -4  -6   5   66.40    2.32
   4  -6  -5   61.83    2.31
  -4  -6   5   58.80    2.39
   4  -6  -5   61.66    2.38
   4  -6  -5   60.04    2.35
   4   6  -5   61.15    2.38
   4   6  -5   60.37    2.32
  -4   6   5   56.97    2.46
  -2  -6   5   86.53    3.30
   2  -6  -5   82.85    3.23
  -2  -6   5   88.21    3.26
   2  -6  -5   87.84    3.23
   2  -6  -5   85.83    3.27
  -2   6   5   80.98    3.36
   2   6  -5   87.73    3.25
   2   6  -5   86.21    3.27
   0  -6  -5   29.75    1.17
   0  -6   5   28.00    1.20
   0  -6  -5   29.94    1.21
   0  -6   5   29.83    1.23
   0   6  -5   30.48    1.20
   0   6  -5   30.36    1.20
   0   6   5   29.49    1.26
  -2  -6  -5   25.92    1.10
  -2  -6  -5   26.24    1.07
   2  -6   5   26.13    1.15
  -2   6  -5   26.15    1.06
  -2   6  -5   27.58    1.07
  -2   6  -5   26.94    1.09
   2   6   5   27.56    1.15
   4  -6   5   72.35    2.74
  -4  -6  -5   68.84    2.63
  -4  -6  -5   68.80    2.66
  -4   6  -5   67.49    2.58
  -4   6  -5   68.54    2.64
  -4   6  -5   70.38    2.66
   4   6   5   65.94    2.71
   6  -6   5   44.95    1.94
  -6  -6  -5   45.37    1.78
  -6  -6  -5   45.56    1.80
  -6  -6  -5   45.47    1.79
   6   6   5   44.76    1.76
  -6   6  -5   46.46    1.82
  -6   6  -5   45.80    1.81
  -8  -6  -5   16.43    0.74
   8  -6   5   16.38    0.92
  -8  -6  -5   17.08    0.77
  -8   6  -5   16.80    0.77
   8   6   5   16.50    0.76
  -8   6  -5   16.97    0.79
 -10  -6  -5   25.09    1.09
 -10  -6  -5   24.82    1.05
  10  -6   5   25.10    1.27
 -10   6  -5   25.56    1.14
 -10   6  -5   24.22    1.08
  12  -6   5   25.55    1.42
 -12  -6  -5   26.81    1.14
 -12  -6  -5   26.90    1.20
 -12   6  -5   29.44    1.29
 -12   6  -5   27.07    1.18
  13  -7  -5    6.88    0.66
  13  -7  -5    7.04    0.51
  13   7  -5    6.44    0.64
  13   7  -5    7.29    0.58
 -13   7   5    6.98    0.51
  11  -7  -5   24.98    1.20
  11  -7  -5   24.95    1.11
  11   7  -5   25.44    1.23
 -11   7   5   23.71    1.10
  11   7  -5   23.38    1.15
   9  -7  -5    9.74    0.61
   9  -7  -5   10.02    0.57
   9   7  -5    9.86    0.59
   9   7  -5   10.90    0.65
  -9   7   5   10.64    0.60
   7  -7  -5    5.89    0.41
  -7  -7   5    6.92    0.30
  -7  -7   5    5.84    0.44
   7  -7  -5    6.30    0.40
  -7   7   5    5.86    0.45
  -7   7   5    6.44    0.35
   7   7  -5    6.57    0.42
   5  -7  -5   42.10    1.73
   5  -7  -5   44.19    1.67
   5  -7  -5   42.91    1.73
  -5  -7   5   43.43    1.77
  -5  -7   5   47.00    1.64
   5   7  -5   42.66    1.75
  -5   7   5   40.51    1.82
   5   7  -5   43.11    1.68
  -3  -7   5   47.47    1.71
   3  -7  -5   44.33    1.74
  -3  -7   5   44.70    1.81
   3  -7  -5   44.00    1.76
   3  -7  -5   43.82    1.71
   3   7  -5   45.05    1.73
   3   7  -5   44.26    1.77
  -3   7   5   41.17    1.85
   1  -7  -5    7.91    0.42
  -1  -7   5    8.31    0.40
  -1  -7   5    8.24    0.45
   1  -7  -5    7.87    0.37
   1   7  -5    8.24    0.41
  -1   7   5    7.24    0.48
   1   7  -5    7.46    0.39
   1  -7   5   21.57    0.95
  -1  -7  -5   20.98    0.86
  -1  -7  -5   20.70    0.90
  -1   7  -5   21.30    0.87
  -1   7  -5   21.11    0.89
   1   7   5   21.06    0.95
  -3  -7  -5   47.46    1.98
   3  -7   5   52.37    2.06
  -3  -7  -5   50.94    1.94
  -3   7  -5   51.61    1.95
  -3   7  -5   49.23    1.91
   3   7   5   49.43    2.02
  -3   7  -5   49.74    1.97
   5  -7   5   17.73    0.90
  -5  -7  -5   17.87    0.76
  -5  -7  -5   16.89    0.78
  -5   7  -5   17.91    0.77
  -5   7  -5   17.92    0.79
   7  -7   5    8.19    0.63
  -7  -7  -5    8.59    0.47
  -7  -7  -5    9.31    0.45
  -7  -7  -5    8.97    0.46
  -7   7  -5    9.79    0.50
   7   7   5    8.84    0.46
  -7   7  -5    8.43    0.48
   9  -7   5   20.16    1.11
  -9  -7  -5   20.55    0.88
  -9  -7  -5   20.71    0.92
  -9   7  -5   19.86    0.91
  -9   7  -5   20.86    0.96
 -11  -7  -5   14.71    0.68
  11  -7   5   13.42    0.94
 -11  -7  -5   14.06    0.72
 -11   7  -5   15.34    0.81
 -11   7  -5   14.27    0.71
  13  -7   5    4.94    0.65
 -13  -7  -5    4.95    0.43
 -13   7  -5    6.42    0.56
  12  -8  -5    7.80    0.67
  12  -8  -5    7.36    0.51
 -12   8   5    7.45    0.52
  12   8  -5    6.34    0.56
  12   8  -5    5.93    0.60
  10  -8  -5    4.88    0.48
  10  -8  -5    4.91    0.41
  10   8  -5    5.11    0.50
 -10   8   5    4.78    0.42
  10   8  -5    5.13    0.45
   8  -8  -5    0.17    0.16
   8  -8  -5    0.17    0.14
  -8  -8   5    0.20    0.18
   8   8  -5    0.39    0.17
  -8   8   5    0.45    0.19
   6  -8  -5    5.59    0.38
  -6  -8   5    5.13    0.41
   6  -8  -5    5.82    0.37
   6   8  -5    5.93    0.29
  -6   8   5    4.92    0.42
  -6   8   5    5.49    0.33
   6   8  -5    5.02    0.37
  -4  -8   5   21.78    1.00
   4  -8  -5   21.89    0.95
   4  -8  -5   21.34    0.94
   4  -8  -5   22.41    0.88
   4   8  -5   22.53    0.90
   4   8  -5   21.72    0.95
  -4   8   5   20.79    1.03
  -2  -8   5    2.73    0.18
  -2  -8   5    2.17    0.26
   2  -8  -5    2.33    0.19
   2  -8  -5    2.40    0.18
   2  -8  -5    2.58    0.24
   2   8  -5    2.82    0.24
   2   8  -5    2.68    0.20
  -2   8   5    1.97    0.27
   0  -8   5    0.56    0.12
   0  -8  -5    0.66    0.14
   0  -8  -5    0.60    0.10
   0  -8   5    0.52    0.16
   0   8   5    0.43    0.15
   0   8  -5    0.71    0.12
   0   8  -5    0.75    0.13
   2  -8   5   14.24    0.72
  -2  -8  -5   13.23    0.64
   2   8   5   13.30    0.67
  -2   8  -5   13.44    0.59
  -2   8  -5   13.48    0.62
  -2   8  -5   13.48    0.59
  -4  -8  -5    7.79    0.45
   4  -8   5    8.02    0.55
  -4  -8  -5    8.37    0.42
  -4   8  -5    8.98    0.45
  -4   8  -5    8.89    0.43
  -4   8  -5    8.63    0.38
   4   8   5    8.12    0.50
  -6  -8  -5    0.73    0.13
  -6  -8  -5    1.02    0.17
   6  -8   5    1.00    0.28
   6   8   5    0.92    0.16
  -6   8  -5    1.05    0.16
  -6   8  -5    1.17    0.18
  -8  -8  -5    4.58    0.30
  -8  -8  -5    4.59    0.33
  -8  -8  -5    3.98    0.30
   8  -8   5    4.29    0.50
  -8   8  -5    4.54    0.36
  -8   8  -5    4.03    0.33
 -10  -8  -5    5.09    0.34
  10  -8   5    4.68    0.58
 -10  -8  -5    4.96    0.38
 -10   8  -5    5.12    0.46
 -10   8  -5    5.24    0.38
  12  -8   5    1.03    0.36
 -12  -8  -5    0.98    0.18
 -12  -8  -5    0.57    0.20
 -12   8  -5    0.40    0.25
 -12   8  -5    0.50    0.18
  13  -9  -5    0.92    0.34
  13  -9  -5    0.81    0.24
 -13   9   5    1.11    0.26
  13   9  -5    1.33    0.31
  13   9  -5    1.18    0.37
  11  -9  -5    0.19    0.21
  11  -9  -5    0.37    0.19
  11   9  -5    0.57    0.28
 -11   9   5    0.13    0.19
  11   9  -5    0.11    0.19
   9  -9  -5   -0.04    0.14
   9  -9  -5   -0.02    0.17
   9   9  -5    0.09    0.16
  -9   9   5    0.22    0.19
  -7  -9   5    1.24    0.24
   7  -9  -5    1.45    0.24
   7  -9  -5    1.31    0.20
  -7   9   5    1.21    0.17
  -7   9   5    0.97    0.24
   7   9  -5    1.36    0.22
   5  -9  -5    2.76    0.27
   5  -9  -5    2.10    0.23
  -5  -9   5    2.50    0.31
   5   9  -5    2.87    0.20
  -5   9   5    2.64    0.33
   5   9  -5    3.41    0.30
   3  -9  -5    0.65    0.14
   3  -9  -5    0.87    0.11
  -3  -9   5    0.86    0.20
   3  -9  -5    0.72    0.14
   3   9  -5    1.09    0.17
  -3   9   5    1.04    0.22
   3   9  -5    1.12    0.14
  -1  -9   5    0.55    0.17
  -1  -9   5    0.74    0.11
   1  -9  -5    0.42    0.13
   1  -9  -5    0.68    0.10
   1   9  -5    0.77    0.13
   1   9  -5    0.63    0.13
  -1   9   5    0.94    0.20
  -1  -9  -5    1.42    0.15
   1  -9   5    1.37    0.24
  -1  -9  -5    1.21    0.18
  -1   9  -5    1.57    0.17
   1   9   5    1.18    0.20
  -1   9  -5    1.35    0.17
  -1   9  -5    1.28    0.13
  -3  -9  -5    1.01    0.17
  -3  -9  -5    0.71    0.11
   3  -9   5    0.84    0.22
  -3   9  -5    0.83    0.12
  -3   9  -5    0.96    0.15
  -3   9  -5    0.80    0.13
   3   9   5    0.73    0.17
  -5  -9  -5    0.77    0.16
  -5  -9  -5    1.11    0.15
   5  -9   5    0.47    0.22
   5   9   5    0.86    0.21
  -5   9  -5    0.82    0.15
  -5   9  -5    0.94    0.17
   7  -9   5    1.56    0.34
  -7  -9  -5    2.07    0.20
  -7  -9  -5    1.94    0.23
  -7   9  -5    2.15    0.25
  -7   9  -5    2.00    0.25
  -9  -9  -5    0.78    0.16
  -9  -9  -5    1.21    0.20
   9  -9   5    0.96    0.34
  -9   9  -5    1.02    0.23
  -9   9  -5    1.19    0.21
 -11  -9  -5    0.11    0.12
 -11  -9  -5    0.06    0.16
  11  -9   5   -0.14    0.30
 -11   9  -5    0.01    0.15
 -11   9  -5    0.06    0.21
  12 -10  -5   11.23    0.67
  12 -10  -5   10.80    0.80
 -12  10   5   11.06    0.69
  12  10  -5   12.13    0.74
  12  10  -5   11.38    0.82
  10 -10  -5    6.42    0.47
  10 -10  -5    6.51    0.59
 -10  10   5    6.19    0.50
  10  10  -5    6.63    0.54
   8 -10  -5    1.02    0.25
   8 -10  -5    1.25    0.22
  -8 -10   5    1.05    0.26
  -8  10   5    0.69    0.23
   8  10  -5    0.93    0.22
  -6 -10   5   11.46    0.67
   6 -10  -5   11.36    0.60
   6 -10  -5   11.66    0.63
  -6  10   5   11.36    0.56
  -6  10   5   11.25    0.68
   6  10  -5   11.84    0.53
   6  10  -5   12.13    0.62
  -4 -10   5   19.37    0.93
   4 -10  -5   19.38    0.78
   4 -10  -5   19.61    0.85
   4 -10  -5   18.39    0.86
  -4  10   5   17.65    0.92
   4  10  -5   17.88    0.79
   4  10  -5   17.42    0.84
   2 -10  -5    2.30    0.24
   2 -10  -5    2.31    0.18
   2 -10  -5    2.68    0.23
  -2 -10   5    2.99    0.33
   2  10  -5    2.31    0.21
  -2  10   5    2.36    0.30
   2  10  -5    2.10    0.23
   0 -10  -5    6.24    0.33
   0 -10   5    6.60    0.33
   0 -10  -5    5.78    0.39
   0 -10   5    6.20    0.46
   0  10   5    6.54    0.44
   0  10  -5    6.21    0.36
   0  10  -5    6.21    0.36
  -2 -10  -5   23.93    0.97
   2 -10   5   23.99    1.13
  -2 -10  -5   23.38    1.05
   2  10   5   23.40    1.06
  -2  10  -5   24.41    0.98
  -2  10  -5   24.03    0.97
  -2  10  -5   22.98    1.01
   4 -10   5    6.63    0.54
  -4 -10  -5    7.48    0.38
  -4 -10  -5    6.80    0.42
  -4  10  -5    6.96    0.35
  -4  10  -5    7.01    0.41
  -4  10  -5    7.07    0.38
   4  10   5    7.31    0.47
   6 -10   5    2.12    0.36
  -6 -10  -5    2.25    0.25
  -6 -10  -5    1.94    0.19
  -6  10  -5    2.00    0.24
   6  10   5    1.55    0.27
  -6  10  -5    2.03    0.24
  -8 -10  -5   11.08    0.59
  -8 -10  -5   11.26    0.55
   8 -10   5   11.32    0.81
  -8  10  -5   12.59    0.66
  -8  10  -5   11.12    0.61
 -10 -10  -5    7.43    0.48
  10 -10   5    8.28    0.78
 -10 -10  -5    7.90    0.44
 -10  10  -5    8.48    0.59
 -10  10  -5    7.24    0.49
  12 -10   5    1.39    0.46
 -12 -10  -5    1.09    0.23
 -12 -10  -5    1.12    0.19
 -12  10  -5    0.82    0.22
 -12  10  -5    1.12    0.33
  11 -11  -5   26.87    1.39
  11 -11  -5   28.68    1.28
 -11  11   5   29.12    1.30
  11  11  -5   29.11    1.42
  11  11  -5   26.68    1.32
   9 -11  -5   12.04    0.75
  -9 -11   5   11.34    0.75
   9 -11  -5   12.33    0.68
   9  11  -5   12.80    0.72
  -9  11   5   12.46    0.72
   7 -11  -5   15.55    0.77
  -7 -11   5   15.24    0.84
   7 -11  -5   15.46    0.81
   7  11  -5   15.39    0.79
  -7  11   5   15.80    0.70
  -7  11   5   16.43    0.86
   5 -11  -5   56.83    2.31
   5 -11  -5   57.18    2.28
  -5 -11   5   56.23    2.37
  -5  11   5   56.70    2.23
  -5  11   5   57.39    2.36
   5  11  -5   58.95    2.29
   5  11  -5   57.12    2.21
  -3 -11   5   45.82    1.93
   3 -11  -5   47.42    1.77
   3 -11  -5   45.86    1.85
   3 -11  -5   43.35    1.83
   3  11  -5   45.78    1.80
   3  11  -5   45.24    1.83
  -3  11   5   45.58    1.92
   1 -11  -5   17.63    0.75
   1 -11  -5   18.27    0.79
   1 -11  -5   17.48    0.82
  -1 -11   5   18.20    0.91
   1  11  -5   18.04    0.80
  -1  11   5   17.35    0.88
   1  11  -5   17.77    0.79
  -1 -11  -5   37.72    1.55
   1 -11   5   35.96    1.62
  -1 -11  -5   37.16    1.46
  -1  11  -5   38.44    1.49
  -1  11  -5   36.79    1.50
  -1  11  -5   34.22    1.42
   1  11   5   39.75    1.58
  -3 -11  -5   54.29    2.09
  -3 -11  -5   53.62    2.15
   3 -11   5   54.25    2.27
  -3  11  -5   53.88    2.09
  -3  11  -5   53.65    2.08
  -3  11  -5   53.83    2.13
   3  11   5   53.02    2.17
  -5 -11  -5   23.69    1.05
  -5 -11  -5   24.33    1.00
   5 -11   5   23.96    1.19
  -5  11  -5   23.81    1.02
   5  11   5   23.63    1.09
  -5  11  -5   23.56    1.05
   7 -11   5   20.79    1.13
  -7 -11  -5   21.06    0.94
  -7 -11  -5   20.98    0.90
  -7  11  -5   20.66    0.96
  -7  11  -5   22.19    0.98
   7  11   5   19.72    1.01
  -9 -11  -5   27.38    1.16
   9 -11   5   28.78    1.47
  -9  11  -5   27.69    1.23
  -9  11  -5   28.73    1.31
  11 -11   5   15.23    1.06
 -11 -11  -5   15.38    0.72
 -11 -11  -5   15.79    0.77
 -11  11  -5   13.66    0.77
 -11  11  -5   17.06    0.94
  12 -12  -5   22.17    1.25
  12 -12  -5   22.70    1.10
  12  12  -5   22.57    1.25
 -12  12   5   23.41    1.13
  12  12  -5   21.92    1.16
  10 -12  -5   47.35    2.11
 -10 -12   5   47.15    2.12
  10 -12  -5   49.93    2.02
 -10  12   5   49.65    2.04
  10  12  -5   47.17    2.05
   8 -12  -5   32.41    1.50
  -8 -12   5   31.91    1.51
   8 -12  -5   34.73    1.45
   8  12  -5   33.53    1.48
  -8  12   5   34.59    1.51
   6 -12  -5   21.40    1.00
  -6 -12   5   21.80    1.06
   6 -12  -5   21.50    0.96
   6  12  -5   20.00    0.95
   6  12  -5   20.39    0.87
  -6  12   5   19.03    0.89
  -6  12   5   20.25    1.02
   4 -12  -5   48.83    2.01
   4 -12  -5   47.87    2.03
  -4 -12   5   52.38    2.12
   4  12  -5   49.92    1.96
   4  12  -5   48.97    2.01
  -4  12   5   50.64    1.98
  -4  12   5   50.16    2.08
   2 -12  -5   76.41    3.01
   2 -12  -5   80.70    2.97
   2 -12  -5   77.95    3.05
  -2 -12   5   78.25    3.14
   2  12  -5   76.99    3.01
  -2  12   5   78.78    3.11
   2  12  -5   77.18    3.03
   0 -12  -5   49.80    2.02
   0 -12  -5   49.90    1.93
   0 -12  -5   54.96    1.98
   0 -12   5   47.90    2.10
   0  12   5   48.53    2.05
   0  12  -5   48.22    1.96
   0  12  -5   47.48    1.97
  -2 -12  -5   41.06    1.63
   2 -12   5   41.48    1.82
  -2 -12  -5   42.56    1.71
   2  12   5   42.56    1.74
  -2  12  -5   40.28    1.61
  -2  12  -5   40.84    1.64
  -2  12  -5   41.15    1.68
   4 -12   5   63.79    2.63
  -4 -12  -5   64.10    2.49
  -4 -12  -5   64.16    2.42
  -4  12  -5   60.82    2.47
  -4  12  -5   62.90    2.40
  -4  12  -5   59.81    2.43
   4  12   5   63.68    2.52
  -6 -12  -5   48.75    1.93
  -6 -12  -5   46.88    1.87
   6 -12   5   47.26    2.09
  -6  12  -5   48.57    1.93
   6  12   5   47.24    1.98
  -6  12  -5   46.59    1.93
  -8 -12  -5   23.45    1.03
  -8 -12  -5   21.77    0.97
   8 -12   5   23.67    1.25
  -8  12  -5   22.68    1.08
  -8  12  -5   22.55    1.04
   8  12   5   22.48    1.11
  10 -12   5   27.01    1.44
 -10 -12  -5   25.17    1.09
 -10  12  -5   26.07    1.28
 -10  12  -5   25.13    1.16
 -12 -12  -5   28.34    1.23
  12 -12   5   28.24    1.62
 -12  12  -5   31.76    1.51
 -12  12  -5   29.00    1.30
  11 -13  -5   28.36    1.32
  11 -13  -5   26.41    1.43
 -11  13   5   29.58    1.34
  11  13  -5   29.76    1.39
   9 -13  -5   76.62    3.05
  -9 -13   5   75.14    3.14
   9 -13  -5   73.68    3.13
  -9  13   5   81.61    3.09
   9  13  -5   74.52    3.08
   7 -13  -5   42.71    1.84
   7 -13  -5   42.37    1.77
  -7 -13   5   43.00    1.88
   7  13  -5   42.31    1.79
  -7  13   5   42.70    1.69
  -7  13   5   40.66    1.82
   5 -13  -5   22.39    1.06
  -5 -13   5   22.92    1.18
   5 -13  -5   23.54    1.11
  -5  13   5   23.52    1.13
   5  13  -5   25.03    1.00
   5  13  -5   23.67    1.07
  -5  13   5   22.78    1.02
   3 -13  -5   79.78    3.25
   3 -13  -5   83.47    3.29
  -3 -13   5   83.52    3.38
   3  13  -5   85.04    3.24
  -3  13   5   86.71    3.35
   3  13  -5   86.16    3.28
  -1 -13   5   94.06    3.81
   1 -13  -5  101.69    3.69
   1 -13  -5   95.13    3.62
   1 -13  -5   95.80    3.72
   1  13  -5   94.50    3.67
   1  13  -5   93.16    3.67
  -1  13   5   94.69    3.75
   1 -13   5   33.94    1.54
  -1 -13  -5   32.55    1.33
  -1 -13  -5   31.78    1.42
   1  13   5   33.21    1.45
  -1  13  -5   33.67    1.37
  -1  13  -5   34.02    1.40
   3 -13   5   64.09    2.66
  -3 -13  -5   62.20    2.44
  -3 -13  -5   65.19    2.52
  -3  13  -5   61.28    2.43
   3  13   5   65.69    2.55
  -3  13  -5   61.55    2.44
  -3  13  -5   63.21    2.51
  -5 -13  -5  110.45    4.15
  -5 -13  -5  106.92    4.07
   5 -13   5  109.46    4.31
  -5  13  -5  105.69    4.14
   5  13   5  107.71    4.16
  -5  13  -5  104.37    4.10
  -7 -13  -5   29.87    1.26
  -7 -13  -5   31.33    1.33
   7 -13   5   30.65    1.52
  -7  13  -5   31.75    1.37
   7  13   5   30.47    1.39
  -7  13  -5   31.01    1.35
  -9 -13  -5   13.13    0.63
   9 -13   5   13.08    0.93
   9  13   5   12.47    0.81
  -9  13  -5   12.57    0.70
  -9  13  -5   13.52    0.79
 -11 -13  -5   52.34    2.12
  11 -13   5   51.46    2.49
  11  13   5   55.71    2.37
 -11  13  -5   57.23    2.38
 -11  13  -5   51.62    2.20
  10 -14  -5   29.57    1.50
 -10 -14   5   29.35    1.50
  10 -14  -5   30.59    1.39
  10  14  -5   31.29    1.45
 -10  14   5   31.59    1.41
  -8 -14   5   22.29    1.17
   8 -14  -5   23.15    1.08
   8 -14  -5   22.39    1.16
  -8  14   5   23.56    1.12
   8  14  -5   22.05    1.11
   6 -14  -5    9.44    0.56
   6 -14  -5    9.53    0.62
  -6 -14   5    8.85    0.68
   6  14  -5    9.03    0.48
   6  14  -5    9.37    0.57
  -6  14   5    8.37    0.48
  -6  14   5    9.03    0.60
   4 -14  -5   47.47    1.98
   4 -14  -5   46.53    1.97
  -4 -14   5   50.95    2.12
   4  14  -5   49.10    1.93
  -4  14   5   47.27    1.93
  -4  14   5   45.99    2.01
   4  14  -5   49.63    1.98
  -2 -14   5   97.04    3.96
   2 -14  -5  101.45    3.87
   2 -14  -5   94.29    3.81
   2  14  -5  101.44    3.84
   2  14  -5  101.02    3.82
  -2  14   5   99.46    3.89
   0 -14  -5   19.35    0.91
   0 -14   5   16.79    0.96
   0 -14  -5   17.57    0.75
   0 -14  -5   17.17    0.85
   0  14   5   16.56    0.87
   0  14  -5   17.33    0.83
   0  14  -5   16.72    0.81
  -2 -14  -5    4.20    0.28
  -2 -14  -5    4.49    0.38
   2 -14   5    3.96    0.48
   2  14   5    3.73    0.39
  -2  14  -5    4.27    0.32
  -2  14  -5    4.32    0.35
  -4 -14  -5   62.06    2.41
  -4 -14  -5   61.83    2.50
   4 -14   5   63.52    2.66
  -4  14  -5   63.94    2.42
  -4  14  -5   61.93    2.50
  -4  14  -5   60.28    2.42
   4  14   5   62.89    2.52
  -6 -14  -5   70.99    2.75
  -6 -14  -5   75.04    2.83
   6 -14   5   69.40    2.99
  -6  14  -5   70.39    2.83
  -6  14  -5   67.83    2.80
   6  14   5   73.04    2.86
  -8 -14  -5   10.37    0.54
  -8 -14  -5   11.79    0.64
   8 -14   5   10.00    0.83
  -8  14  -5   10.29    0.62
  -8  14  -5    9.50    0.65
   8  14   5   11.10    0.70
  10 -14   5    9.98    0.94
 -10 -14  -5   12.01    0.59
 -10  14  -5   10.71    0.67
 -10  14  -5   11.79    0.79
  10  14   5   11.99    0.81
 -11 -15   5   22.91    1.34
  11 -15  -5   25.51    1.21
  11 -15  -5   23.18    1.34
 -11  15   5   26.24    1.22
  11  15  -5   25.33    1.28
  -9 -15   5   33.36    1.65
   9 -15  -5   34.82    1.67
   9 -15  -5   34.55    1.55
  -9  15   5   36.67    1.57
   9  15  -5   35.08    1.60
   7 -15  -5   15.30    0.83
   7 -15  -5   15.05    0.90
  -7 -15   5   15.57    0.95
  -7  15   5   16.73    0.88
  -7  15   5   16.29    0.73
   7  15  -5   15.45    0.85
   5 -15  -5   21.34    1.04
   5 -15  -5   22.05    1.03
  -5 -15   5   21.89    1.16
  -5  15   5   22.06    1.06
  -5  15   5   20.16    0.95
   5  15  -5   20.00    1.01
   5  15  -5   22.07    0.96
   3 -15  -5   44.15    1.87
   3 -15  -5   46.21    1.91
  -3 -15   5   44.14    2.01
   3  15  -5   45.68    1.89
  -3  15   5   45.20    1.85
   3  15  -5   45.56    1.86
  -3  15   5   46.77    1.93
   1 -15  -5   29.78    1.36
  -1 -15   5   30.15    1.48
   1 -15  -5   32.26    1.36
   1  15  -5   31.23    1.35
  -1  15   5   31.71    1.40
   1  15  -5   30.95    1.34
   1 -15   5   22.71    1.22
  -1 -15  -5   24.32    1.10
  -1 -15  -5   22.96    0.99
  -1  15  -5   25.11    1.07
  -1  15  -5   24.08    1.09
   1  15   5   23.30    1.12
  -3 -15  -5   49.40    2.00
   3 -15   5   52.16    2.26
  -3 -15  -5   51.86    2.10
  -3  15  -5   52.85    2.05
  -3  15  -5   49.63    2.10
   3  15   5   51.71    2.13
   5 -15   5   41.47    1.92
  -5 -15  -5   42.35    1.74
  -5 -15  -5   40.81    1.65
  -5  15  -5   41.50    1.75
  -5  15  -5   38.62    1.67
   5  15   5   42.84    1.76
   7 -15   5   10.89    0.83
  -7 -15  -5   10.19    0.54
  -7 -15  -5   10.99    0.63
  -7  15  -5   11.31    0.65
   7  15   5   11.29    0.69
  -7  15  -5    9.94    0.63
  -9 -15  -5   13.42    0.76
   9 -15   5   13.73    0.98
  -9 -15  -5   13.03    0.65
  -9  15  -5   13.48    0.76
   9  15   5   13.52    0.83
  -9  15  -5   12.11    0.80
  10 -16  -5   11.33    0.74
  10 -16  -5   11.69    0.87
 -10 -16   5   11.13    0.87
 -10  16   5   12.12    0.74
  10  16  -5   12.52    0.81
   8 -16  -5    1.37    0.34
  -8 -16   5    0.55    0.32
   8 -16  -5    0.96    0.26
  -8  16   5    1.46    0.29
   8  16  -5    1.18    0.29
   6 -16  -5    3.67    0.44
   6 -16  -5    4.30    0.42
  -6 -16   5    5.13    0.60
  -6  16   5    4.96    0.34
  -6  16   5    4.69    0.45
   6  16  -5    4.78    0.37
   6  16  -5    4.43    0.44
   4 -16  -5   22.27    1.04
  -4 -16   5   21.11    1.18
   4 -16  -5   21.59    1.05
   4  16  -5   22.32    1.06
  -4  16   5   20.35    0.98
  -4  16   5   21.78    1.06
   4  16  -5   22.59    1.01
   2 -16  -5    7.85    0.51
  -2 -16   5    7.50    0.70
   2 -16  -5    8.81    0.55
   2  16  -5    8.22    0.53
  -2  16   5    7.68    0.54
   2  16  -5    8.44    0.55
  -2  16   5    7.75    0.51
   0 -16   5    3.40    0.49
   0 -16  -5    2.96    0.34
   0  16   5    3.56    0.40
   0  16  -5    3.64    0.36
   0  16  -5    3.31    0.36
  -2 -16  -5   17.11    0.78
  -2 -16  -5   17.05    0.87
   2 -16   5   16.15    1.01
  -2  16  -5   18.55    0.86
  -2  16  -5   18.22    0.90
   2  16   5   17.68    0.91
   4 -16   5   15.03    0.98
  -4 -16  -5   14.99    0.71
  -4 -16  -5   16.09    0.81
  -4  16  -5   15.12    0.82
   4  16   5   16.70    0.85
  -6 -16  -5    2.55    0.25
   6 -16   5    3.00    0.50
  -6 -16  -5    2.83    0.34
  -6  16  -5    2.89    0.32
   6  16   5    3.10    0.37
  -6  16  -5    2.33    0.32
  -8 -16  -5    5.41    0.47
   8 -16   5    5.35    0.64
  -8 -16  -5    5.24    0.37
   8  16   5    5.48    0.51
  -8  16  -5    4.76    0.46
  -8  16  -5    4.14    0.46
  10 -16   5    8.26    0.86
 -10 -16  -5    8.93    0.51
 -10  16  -5    7.20    0.68
 -10  16  -5    8.49    0.62
  10  16   5   11.05    0.75
   9 -17  -5    0.03    0.22
  -9 -17   5   -0.36    0.26
   9 -17  -5    0.32    0.27
   9  17  -5    0.38    0.27
  -9  17   5    0.19    0.23
   7 -17  -5   -0.06    0.18
   7 -17  -5   -0.05    0.20
  -7 -17   5   -0.03    0.28
  -7  17   5    0.05    0.21
   7  17  -5   -0.23    0.20
  -7  17   5    0.05    0.13
   5 -17  -5    4.95    0.47
  -5 -17   5    5.75    0.63
   5 -17  -5    6.13    0.51
  -5  17   5    5.11    0.38
   5  17  -5    6.20    0.54
   5  17  -5    5.63    0.43
  -5  17   5    4.95    0.46
   3 -17  -5    5.46    0.43
  -3 -17   5    5.02    0.58
   3 -17  -5    5.18    0.45
  -3  17   5    6.18    0.48
   3  17  -5    5.12    0.44
  -3  17   5    4.98    0.42
   3  17  -5    5.40    0.49
  -1 -17   5    0.41    0.28
   1 -17  -5    0.01    0.14
   1  17  -5    0.36    0.19
   1  17  -5    0.07    0.18
  -1  17   5    0.24    0.19
  -1  17   5    0.37    0.19
  -1 -17  -5    1.73    0.27
   1 -17   5    1.34    0.36
  -1  17  -5    1.14    0.25
   1  17   5    1.69    0.30
  -1  17  -5    1.30    0.27
  -3 -17  -5    5.07    0.44
  -3 -17  -5    4.36    0.33
   3 -17   5    4.12    0.57
   3  17   5    5.46    0.48
  -3  17  -5    4.79    0.42
  -3  17  -5    4.88    0.47
   5 -17   5    0.57    0.34
  -5 -17  -5    0.72    0.16
  -5 -17  -5    0.65    0.22
   5  17   5    0.72    0.26
  -5  17  -5    0.57    0.23
   7 -17   5    0.69    0.35
  -7 -17  -5    0.68    0.18
  -7 -17  -5    0.39    0.22
   7  17   5    0.18    0.25
  -7  17  -5    0.44    0.24
   9 -17   5    3.71    0.59
  -9 -17  -5    3.84    0.43
  -9 -17  -5    4.08    0.34
   9  17   5    4.80    0.50
  -9  17  -5    2.38    0.39
  -9  17  -5    4.27    0.45
   8 -18  -5    0.28    0.25
   8 -18  -5    0.38    0.23
  -8 -18   5    0.61    0.36
   8  18  -5    0.78    0.29
  -8  18   5    0.55    0.25
  -6 -18   5    1.86    0.45
   6 -18  -5    1.61    0.32
   6 -18  -5    2.01    0.34
  -6  18   5    2.59    0.26
  -6  18   5    2.34    0.34
   6  18  -5    2.19    0.29
   6  18  -5    2.95    0.41
   4 -18  -5    2.29    0.33
  -4 -18   5    1.23    0.40
   4 -18  -5    1.65    0.30
   4  18  -5    1.69    0.29
  -4  18   5    1.90    0.30
  -4  18   5    2.57    0.29
   4  18  -5    2.35    0.36
   2 -18  -5    0.98    0.24
  -2 -18   5    1.56    0.39
  -2  18   5    1.14    0.25
   2  18  -5    2.03    0.34
   2  18  -5    1.60    0.29
  -2  18   5    1.58    0.28
   0 -18   5    3.16    0.50
   0 -18  -5    3.83    0.39
   0  18   5    3.07    0.35
   0  18   5    3.87    0.41
   0  18  -5    3.05    0.40
   0  18  -5    3.94    0.42
   2 -18   5    1.63    0.40
  -2 -18  -5    2.47    0.34
  -2  18  -5    1.70    0.33
   2  18   5    2.08    0.34
   2  18   5    1.87    0.30
  -2  18  -5    2.25    0.34
  -4 -18  -5   -0.01    0.18
   4 -18   5    0.23    0.31
   4  18   5    0.44    0.25
  -4  18  -5   -0.02    0.21
  -6 -18  -5    1.63    0.30
   6 -18   5    2.19    0.48
  -6  18  -5    2.51    0.38
   6  18   5    2.08    0.34
  -8 -18  -5    4.59    0.46
   8 -18   5    3.29    0.57
   8  18   5    4.56    0.49
  -8  18  -5    3.66    0.45
   7 -19  -5    6.92    0.59
  -7 -19   5    5.95    0.71
   7 -19  -5    7.08    0.64
   7  19  -5    6.71    0.64
  -7  19   5    6.78    0.55
  -7  19   5    6.67    0.42
  -5 -19   5   14.31    1.04
   5 -19  -5   17.22    0.88
  -5  19   5   15.57    0.85
   5  19  -5   15.88    0.87
  -5  19   5   15.37    0.76
   5  19  -5   16.23    0.93
   3 -19  -5    4.29    0.42
  -3 -19   5    3.40    0.53
   3  19  -5    3.68    0.44
   3  19  -5    3.78    0.45
  -3  19   5    3.82    0.42
  -3  19   5    3.86    0.37
   1 -19  -5    2.21    0.31
  -1 -19   5    2.38    0.46
   1  19  -5    2.59    0.38
  -1  19   5    2.83    0.36
  -1  19   5    2.14    0.32
   1  19  -5    2.17    0.37
   1 -19   5   21.64    1.28
  -1 -19  -5   21.70    1.09
  -1  19  -5   24.63    1.17
  -1  19  -5   21.19    1.17
   1  19   5   22.80    1.09
   1  19   5   22.76    1.12
   3 -19   5   17.67    1.13
  -3 -19  -5   17.55    0.93
   3  19   5   18.97    0.96
  -3  19  -5   19.40    0.99
  -3  19  -5   16.60    1.00
   3  19   5   17.19    0.95
   5 -19   5    1.28    0.41
  -5 -19  -5    1.47    0.30
  -5  19  -5    1.39    0.34
   5  19   5    1.36    0.32
   5  19   5    1.19    0.31
   7 -19   5    3.18    0.57
  -7 -19  -5    3.50    0.41
   7  19   5    2.92    0.44
   7  19   5    3.85    0.45
  -7  19  -5    3.43    0.45
  -8 -20   5    9.37    0.92
   8 -20  -5    8.13    0.66
  -8  20   5    8.19    0.60
   8  20  -5    8.41    0.76
   6 -20  -5   23.85    1.15
  -6 -20   5   22.29    1.38
   6  20  -5   20.01    1.12
   6  20  -5   23.07    1.24
  -6  20   5   23.81    1.02
  -6  20   5   24.39    1.13
  -4 -20   5   35.99    1.92
   4 -20  -5   39.49    1.71
   4  20  -5   37.22    1.76
  -4  20   5   39.23    1.62
  -4  20   5   41.27    1.71
   4  20  -5   38.56    1.80
   2 -20  -5   23.04    1.08
  -2 -20   5   21.02    1.27
  -2  20   5   22.89    1.09
   2  20  -5   23.41    1.19
  -2  20   5   21.55    1.04
   2  20  -5   19.12    1.14
   0 -20   5   18.44    1.20
   0 -20  -5   21.39    1.03
   0  20   5   22.41    1.05
   0  20  -5   20.65    1.11
   0  20   5   19.07    1.01
   0  20  -5   18.31    1.11
  -2 -20  -5   33.31    1.50
   2 -20   5   32.94    1.70
  -2  20  -5   31.16    1.60
   2  20   5   32.26    1.49
  -2  20  -5   33.65    1.57
   2  20   5   35.28    1.53
   4 -20   5   21.69    1.37
  -4 -20  -5   24.10    1.17
   4  20   5   24.18    1.20
  -4  20  -5   24.59    1.29
   4  20   5   25.49    1.22
   6 -20   5   16.96    1.22
  -6 -20  -5   18.85    1.01
  -6  20  -5   20.01    1.13
   6  20   5   19.53    1.04
   6  20   5   21.82    1.11
  -7 -21   5   16.39    1.24
   7 -21  -5   20.26    1.04
   7  21  -5   18.77    1.14
  -7  21   5   19.39    0.98
  -7  21   5   19.30    0.87
   5 -21  -5   25.76    1.20
  -5 -21   5   23.22    1.44
  -5  21   5   24.53    1.08
  -5  21   5   25.93    1.18
   5  21  -5   20.48    1.20
   5  21  -5   26.37    1.33
   3 -21  -5   35.70    1.57
  -3 -21   5   35.50    1.81
   3  21  -5   28.11    1.62
  -3  21   5   38.60    1.51
   3  21  -5   32.87    1.67
  -3  21   5   37.51    1.57
   1 -21  -5   28.59    1.34
  -1 -21   5   31.08    1.61
  -1  21   5   30.65    1.35
   1  21  -5   22.65    1.41
  -1  21   5   30.23    1.32
   1  21  -5   28.61    1.45
   1 -21   5   22.81    1.33
  -1 -21  -5   22.13    1.10
   1  21   5   23.26    1.11
  -1  21  -5   22.14    1.20
   1  21   5   20.65    1.08
  -1  21  -5   19.61    1.21
   3 -21   5   30.74    1.70
  -3 -21  -5   33.81    1.51
   3  21   5   32.97    1.52
   3  21   5   35.13    1.53
  -3  21  -5   30.86    1.63
  -5 -21  -5   36.86    1.70
   5 -21   5   37.31    1.95
  -5  21  -5   39.88    1.86
   5  21   5   40.22    1.77
   5  21   5   37.54    1.72
   6 -22  -5    8.90    0.63
  -6 -22   5    6.34    0.83
   6  22  -5    7.05    0.73
  -4 -22   5   18.25    1.28
   4 -22  -5   21.33    1.05
  -4  22   5   22.60    1.03
   4  22  -5   18.93    1.16
  -4  22   5   20.89    0.93
   4  22  -5   14.39    1.06
  -2 -22   5   52.74    2.51
   2 -22  -5   54.01    2.27
   2  22  -5   50.12    2.37
  -2  22   5   55.60    2.26
  -2  22   5   53.98    2.20
   0 -22  -5   23.61    1.13
   0 -22   5   23.53    1.36
   0  22   5   25.53    1.14
   0  22  -5   18.80    1.21
   0  22  -5   17.83    1.22
   0  22   5   22.92    1.10
  -2 -22  -5    9.69    0.65
   2 -22   5    7.46    0.82
   2  22   5    9.55    0.66
   2  22   5    7.91    0.65
  -2  22  -5    7.81    0.78
  -2  22  -5    9.22    0.78
  -4 -22  -5   36.29    1.68
   4 -22   5   34.95    1.92
   4  22   5   39.72    1.74
  -4  22  -5   37.56    1.85
   4  22   5   38.15    1.70
   3 -23  -5   30.44    1.44
  -3 -23   5   31.32    1.72
  -3  23   5   33.18    1.42
   3  23  -5   25.65    1.54
  -3  23   5   31.42    1.35
  -1 -23   5   33.03    1.80
   1 -23  -5   35.45    1.57
   1  23  -5   29.37    1.66
  -1  23   5   37.83    1.56
  -1  23   5   36.25    1.51
   1  23  -5   28.22    1.66
  -1 -23  -5   13.31    0.79
   1 -23   5   10.19    0.98
  -1  23  -5   10.75    0.90
  -1  23  -5   10.71    0.91
   1  23   5   13.46    0.78
   1  23   5   12.06    0.75
   3 -23   5   21.79    1.40
  -3 -23  -5   22.15    1.16
  -3  23  -5   21.73    1.33
   3  23   5   23.73    1.18
   3  23   5   24.59    1.20
   2 -24  -5   20.76    1.06
  -2 -24   5   18.88    1.32
   2  24  -5   18.24    1.19
   0 -24  -5    5.80    0.56
   0 -24   5    5.48    0.77
   0  24  -5    5.16    0.65
   0  24   5    6.64    0.56
   0  24   5    6.79    0.54
   0  24  -5    4.04    0.63
  12   0  -6   39.68    1.64
  12   0  -6   38.57    1.69
 -12   0   6   37.31    1.55
  10   0  -6   15.12    0.77
  10   0  -6   16.28    0.82
 -10   0   6   15.95    0.72
   8   0  -6   68.25    2.72
  -8   0   6   70.96    2.69
   8   0  -6   69.09    2.72
   6   0  -6  146.54    5.37
   6   0  -6  137.21    5.38
   6   0  -6  142.16    5.29
  -6   0   6  143.53    5.40
   4   0  -6   73.42    2.81
   4   0  -6   72.85    2.87
  -4   0   6   72.85    2.93
   4   0  -6   78.70    2.84
   2   0  -6   79.17    3.02
  -2   0   6   74.09    3.12
   2   0  -6   85.32    3.00
   2   0  -6   79.58    3.05
   0   0  -6  165.30    6.23
   0   0   6  170.78    6.31
   0   0  -6  164.99    6.24
   2   0   6   76.48    2.98
  -2   0  -6   75.84    2.90
  -2   0  -6   76.13    2.89
  -4   0  -6   35.47    1.42
  -4   0  -6   34.67    1.40
  -4   0  -6   34.84    1.38
  -6   0  -6  133.51    5.06
  -6   0  -6  134.59    5.07
  -8   0  -6  121.70    4.72
  -8   0  -6  126.24    4.70
 -10   0  -6   14.01    0.71
 -10   0  -6   13.97    0.68
 -12   0  -6   12.54    0.64
 -12   0  -6   12.43    0.70
  13  -1  -6   18.11    1.02
  13  -1  -6   19.34    0.95
  13   1  -6   19.25    0.95
 -13   1   6   18.92    0.87
  13   1  -6   19.61    1.03
  11  -1  -6   12.09    0.71
  11  -1  -6   11.47    0.66
 -11  -1   6   13.03    0.59
  11   1  -6   11.86    0.71
 -11   1   6   12.15    0.60
  11   1  -6   11.86    0.66
   9  -1  -6   39.64    1.67
  -9  -1   6   40.62    1.61
   9  -1  -6   41.16    1.69
  -9   1   6   41.85    1.64
   9   1  -6   40.23    1.68
   9   1  -6   40.35    1.70
   7  -1  -6   84.27    3.26
  -7  -1   6   85.99    3.26
   7  -1  -6   82.23    3.27
  -7   1   6   87.39    3.29
   7   1  -6   81.86    3.27
   7   1  -6   87.03    3.28
  -5  -1   6   30.37    1.30
   5  -1  -6   31.43    1.24
   5  -1  -6   30.48    1.20
   5  -1  -6   30.86    1.27
  -5   1   6   31.34    1.33
   5   1  -6   31.72    1.26
   5   1  -6   30.28    1.20
   5   1  -6   29.43    1.26
  -3  -1   6   15.04    0.77
   3  -1  -6   16.61    0.65
   3  -1  -6   15.43    0.70
   3  -1  -6   15.53    0.66
   3   1  -6   15.32    0.70
   3   1  -6   16.84    0.67
   3   1  -6   15.24    0.66
  -3   1   6   14.29    0.78
   1  -1  -6   89.69    3.42
  -1  -1   6   90.06    3.50
   1  -1  -6   90.94    3.44
  -1   1   6   90.91    3.52
   1   1  -6   89.21    3.42
   1   1  -6   92.32    3.43
  -1  -1  -6  113.02    4.34
  -1  -1  -6  111.82    4.34
   1  -1   6  119.66    4.42
  -1   1  -6  113.09    4.34
   1   1   6  121.24    4.43
  -1   1  -6  114.74    4.35
  -3  -1  -6   27.47    1.14
  -3  -1  -6   28.74    1.16
  -3   1  -6   28.86    1.13
  -3   1  -6   28.30    1.16
   3   1   6   29.35    1.25
  -5  -1  -6   27.45    1.12
  -5  -1  -6   26.92    1.08
  -5  -1  -6   27.19    1.10
   5  -1   6   26.32    1.12
  -5   1  -6   25.04    1.05
  -5   1  -6   26.25    1.11
  -5   1  -6   26.76    1.10
  -7  -1  -6   62.89    2.35
   7  -1   6   54.47    2.51
  -7  -1  -6   60.73    2.36
  -7   1  -6   59.37    2.36
  -7   1  -6   61.22    2.35
  -9  -1  -6   31.46    1.34
  -9  -1  -6   31.78    1.31
  -9   1  -6   31.92    1.32
  -9   1  -6   31.18    1.34
 -11  -1  -6   13.90    0.72
 -11  -1  -6   13.79    0.67
 -11   1  -6   13.17    0.67
 -11   1  -6   13.15    0.72
  12  -2  -6    9.16    0.65
  12  -2  -6    8.28    0.56
 -12   2   6    9.50    0.52
  12   2  -6    8.69    0.63
  12   2  -6    8.65    0.57
 -10  -2   6   28.46    1.13
  10  -2  -6   28.25    1.22
  10  -2  -6   26.00    1.23
 -10   2   6   27.76    1.17
  10   2  -6   27.18    1.21
  10   2  -6   27.16    1.25
   8  -2  -6   49.54    1.96
   8  -2  -6   48.16    1.96
  -8  -2   6   50.22    1.90
   8   2  -6   48.27    1.99
  -8   2   6   47.06    1.96
   8   2  -6   49.21    1.97
   6  -2  -6   19.11    0.85
   6  -2  -6   19.61    0.83
   6  -2  -6   19.41    0.76
  -6  -2   6   19.40    0.84
   6   2  -6   18.00    0.76
   6   2  -6   17.56    0.84
   6   2  -6   18.85    0.85
   4  -2  -6   20.49    0.89
  -4  -2   6   20.36    0.92
   4  -2  -6   20.12    0.83
   4  -2  -6   20.95    0.84
  -4   2   6   23.96    1.01
   4   2  -6   19.35    0.83
   4   2  -6   21.02    0.87
   4   2  -6   19.69    0.89
  -2  -2   6   69.77    2.95
   2  -2  -6   75.91    2.86
  -2  -2   6   84.09    2.87
   2  -2  -6   76.48    2.90
   2   2  -6   75.69    2.89
  -2   2   6   72.16    2.99
   2   2  -6   74.15    2.86
   0  -2  -6   65.94    2.54
   0  -2   6   66.89    2.62
   0  -2   6   67.35    2.52
   0  -2  -6   66.54    2.56
   0   2   6   70.74    2.64
   0   2  -6   64.22    2.55
   0   2  -6   65.63    2.55
  -2  -2  -6   19.82    0.84
  -2  -2  -6   19.59    0.84
   2  -2   6   20.89    0.92
  -2   2  -6   19.47    0.84
  -2   2  -6   19.39    0.82
   2   2   6   21.36    0.93
  -4  -2  -6   30.88    1.24
   4  -2   6   30.70    1.26
  -4  -2  -6   31.00    1.25
  -4   2  -6   30.49    1.25
  -4   2  -6   30.62    1.21
  -4   2  -6   31.19    1.26
  -6  -2  -6   52.51    2.08
  -6  -2  -6   53.12    2.06
   6  -2   6   52.53    2.15
  -6  -2  -6   53.31    2.06
  -6   2  -6   52.33    2.07
  -6   2  -6   51.87    2.08
  -8  -2  -6   26.78    1.11
   8  -2   6   24.12    1.26
  -8  -2  -6   27.64    1.14
  -8   2  -6   26.48    1.12
  -8   2  -6   25.59    1.13
 -10  -2  -6   14.13    0.67
 -10  -2  -6   13.92    0.70
 -10   2  -6   13.34    0.67
 -10   2  -6   12.86    0.70
 -12  -2  -6   17.35    0.89
 -12  -2  -6   17.71    0.84
 -12   2  -6   19.32    0.86
 -12   2  -6   18.24    0.92
  13  -3  -6    0.74    0.23
  13  -3  -6    0.61    0.28
 -13   3   6    0.92    0.21
  13   3  -6    0.57    0.22
  13   3  -6    1.11    0.31
  11  -3  -6    2.32    0.34
  11  -3  -6    2.47    0.30
  11   3  -6    2.09    0.34
  11   3  -6    2.24    0.31
 -11   3   6    2.48    0.27
   9  -3  -6   21.73    0.97
   9  -3  -6   20.44    0.97
  -9  -3   6   21.70    0.88
   9   3  -6   20.67    0.97
  -9   3   6   21.12    0.95
   9   3  -6   20.08    1.00
   7  -3  -6    7.81    0.47
   7  -3  -6    8.08    0.47
  -7  -3   6    9.07    0.44
   7   3  -6    8.41    0.50
  -7   3   6    9.49    0.54
   7   3  -6    7.81    0.47
   5  -3  -6    1.94    0.19
   5  -3  -6    2.11    0.15
   5  -3  -6    1.66    0.20
  -5  -3   6    1.70    0.20
   5   3  -6    1.51    0.14
   5   3  -6    1.62    0.20
   5   3  -6    1.70    0.21
  -3  -3   6   25.84    1.10
   3  -3  -6   27.07    1.00
   3  -3  -6   25.07    1.06
  -3  -3   6   26.02    1.04
   3  -3  -6   25.25    1.01
  -3   3   6   22.42    1.14
   3   3  -6   24.77    1.01
   3   3  -6   25.10    1.06
   1  -3  -6   25.90    1.07
   1  -3  -6   26.23    1.04
  -1  -3   6   24.28    1.11
  -1  -3   6   26.90    1.05
   1   3  -6   26.13    1.05
  -1   3   6   25.45    1.15
   1   3  -6   26.07    1.06
  -1  -3  -6    1.56    0.16
   1  -3   6    1.46    0.15
  -1  -3  -6    1.76    0.18
   1  -3   6    1.88    0.23
  -1   3  -6    1.60    0.16
   1   3   6    1.68    0.23
  -1   3  -6    1.76    0.18
   3  -3   6    7.50    0.41
  -3  -3  -6    7.49    0.40
  -3  -3  -6    7.64    0.39
  -3   3  -6    7.62    0.40
  -3   3  -6    8.04    0.41
   3   3   6    7.22    0.47
  -3   3  -6    7.81    0.37
  -5  -3  -6   29.79    1.18
  -5  -3  -6   28.38    1.19
   5  -3   6   28.34    1.24
  -5  -3  -6   27.92    1.17
  -5   3  -6   28.73    1.19
  -5   3  -6   28.69    1.19
  -5   3  -6   28.49    1.20
   7  -3   6    6.47    0.54
  -7  -3  -6    8.04    0.44
  -7  -3  -6    7.27    0.41
  -7   3  -6    7.61    0.44
  -7   3  -6    7.55    0.43
  -9  -3  -6    2.01    0.25
   9  -3   6    2.41    0.46
  -9  -3  -6    2.44    0.25
  -9   3  -6    2.31    0.26
  -9   3  -6    2.41    0.28
 -11  -3  -6    8.59    0.53
 -11  -3  -6    8.26    0.48
 -11   3  -6    8.51    0.50
 -11   3  -6    8.30    0.55
  12  -4  -6   -0.33    0.19
  12  -4  -6    0.00    0.17
 -12   4   6    0.05    0.16
  12   4  -6   -0.08    0.22
  12   4  -6    0.13    0.19
  10  -4  -6    2.93    0.35
  10  -4  -6    2.96    0.33
  10   4  -6    2.93    0.32
 -10   4   6    3.04    0.30
  10   4  -6    2.20    0.35
  -8  -4   6    5.76    0.31
   8  -4  -6    4.98    0.39
   8  -4  -6    5.28    0.39
   8   4  -6    5.20    0.44
  -8   4   6    5.14    0.41
   8   4  -6    5.58    0.39
   6  -4  -6    0.22    0.07
   6  -4  -6    0.32    0.13
  -6  -4   6    0.25    0.11
   6  -4  -6    0.34    0.12
   6   4  -6    0.29    0.08
   6   4  -6    0.27    0.15
   6   4  -6    0.35    0.13
  -6   4   6    0.15    0.16
   4  -4  -6    0.33    0.12
   4  -4  -6    0.79    0.11
   4  -4  -6    0.61    0.12
  -4  -4   6    0.92    0.16
  -4  -4   6    0.64    0.14
   4   4  -6    0.66    0.10
   4   4  -6    0.52    0.14
  -4   4   6    0.75    0.20
  -2  -4   6    6.54    0.41
   2  -4  -6    6.17    0.32
   2  -4  -6    6.29    0.36
  -2  -4   6    6.91    0.36
   2   4  -6    6.15    0.35
   2   4  -6    5.87    0.32
  -2   4   6    6.21    0.46
   0  -4   6    3.13    0.29
   0  -4  -6    2.94    0.24
   0  -4   6    3.13    0.24
   0  -4  -6    2.91    0.21
   0   4  -6    2.79    0.22
   0   4   6    2.60    0.29
   0   4  -6    2.76    0.21
  -2  -4  -6    0.76    0.14
   2  -4   6    0.89    0.19
  -2  -4  -6    0.88    0.13
   2  -4   6    0.93    0.15
   2   4   6    0.88    0.19
  -2   4  -6    0.84    0.13
  -2   4  -6    0.89    0.12
  -4  -4  -6    4.01    0.28
  -4  -4  -6    4.65    0.29
   4  -4   6    4.26    0.36
  -4   4  -6    4.82    0.30
   4   4   6    4.10    0.38
  -4   4  -6    4.24    0.24
  -4   4  -6    4.47    0.30
  -6  -4  -6    2.08    0.20
  -6  -4  -6    2.14    0.21
   6  -4   6    2.30    0.32
  -6  -4  -6    2.27    0.23
  -6   4  -6    2.39    0.23
  -6   4  -6    2.43    0.24
  -8  -4  -6    0.19    0.13
   8  -4   6    0.16    0.23
  -8  -4  -6    0.04    0.11
  -8   4  -6    0.08    0.12
  -8   4  -6    0.15    0.14
 -10  -4  -6    1.12    0.21
 -10  -4  -6    0.93    0.18
 -10   4  -6    1.01    0.19
 -10   4  -6    0.93    0.22
 -12  -4  -6    3.09    0.29
 -12  -4  -6    2.98    0.34
 -12   4  -6    3.00    0.31
 -12   4  -6    3.11    0.37
  13  -5  -6    0.05    0.25
  13  -5  -6    0.16    0.20
  13   5  -6    0.04    0.20
  13   5  -6    0.19    0.26
  11  -5  -6    2.48    0.31
  11  -5  -6    2.40    0.36
  11   5  -6    1.78    0.34
 -11   5   6    2.77    0.30
  11   5  -6    2.13    0.30
   9  -5  -6    9.36    0.55
   9  -5  -6    9.26    0.57
   9   5  -6   10.07    0.62
  -9   5   6    9.68    0.57
   9   5  -6    9.86    0.58
  -7  -5   6    2.64    0.20
   7  -5  -6    2.39    0.27
   7  -5  -6    2.70    0.28
   7   5  -6    2.29    0.28
   7   5  -6    2.98    0.32
  -7   5   6    2.22    0.31
   5  -5  -6    0.42    0.09
  -5  -5   6    0.41    0.16
   5  -5  -6    0.49    0.14
   5  -5  -6    0.61    0.13
  -5  -5   6    0.58    0.12
  -5   5   6    0.72    0.21
   5   5  -6    0.34    0.09
   5   5  -6    0.45    0.15
   3  -5  -6    6.99    0.40
   3  -5  -6    6.78    0.34
  -3  -5   6    7.70    0.41
   3  -5  -6    7.08    0.35
  -3  -5   6    7.16    0.40
   3   5  -6    6.91    0.36
   3   5  -6    6.74    0.40
  -3   5   6    6.64    0.49
  -1  -5   6    9.20    0.47
   1  -5  -6    9.19    0.46
   1  -5  -6    8.46    0.41
  -1  -5   6    8.75    0.48
  -1   5   6    8.76    0.54
   1   5  -6    8.51    0.45
   1   5  -6    8.76    0.43
  -1  -5  -6    3.08    0.22
   1  -5   6    3.32    0.26
   1  -5   6    3.58    0.31
  -1  -5  -6    2.86    0.25
  -1   5  -6    3.19    0.24
   1   5   6    3.19    0.32
  -1   5  -6    3.18    0.22
   3  -5   6    6.39    0.41
  -3  -5  -6    6.37    0.35
  -3  -5  -6    6.50    0.37
  -3   5  -6    6.07    0.36
  -3   5  -6    6.06    0.31
  -3   5  -6    6.14    0.35
   3   5   6    6.26    0.43
  -5  -5  -6    6.18    0.36
  -5  -5  -6    6.06    0.35
   5  -5   6    6.13    0.46
  -5   5  -6    6.17    0.37
  -5   5  -6    5.97    0.37
   5   5   6    4.97    0.43
  -7  -5  -6    0.71    0.15
  -7  -5  -6    0.88    0.17
   7  -5   6    0.41    0.23
  -7   5  -6    0.82    0.17
  -7   5  -6    0.99    0.18
   9  -5   6    1.38    0.36
  -9  -5  -6    1.94    0.24
  -9  -5  -6    2.07    0.23
  -9   5  -6    1.89    0.26
  -9   5  -6    1.73    0.23
 -11  -5  -6    6.60    0.47
 -11  -5  -6    6.92    0.43
 -11   5  -6    7.40    0.53
 -11   5  -6    6.66    0.45
  12  -6  -6    1.97    0.30
  12  -6  -6    1.86    0.36
  12   6  -6    1.74    0.32
 -12   6   6    1.83    0.28
  12   6  -6    1.95    0.36
  10  -6  -6   14.95    0.83
  10  -6  -6   14.63    0.79
 -10   6   6   16.75    0.80
  10   6  -6   15.83    0.87
  10   6  -6   15.76    0.82
   8  -6  -6   18.13    0.89
   8  -6  -6   18.61    0.89
   8   6  -6   19.82    0.93
  -8   6   6   18.87    0.94
   8   6  -6   18.87    0.91
  -6  -6   6    3.49    0.22
  -6  -6   6    3.11    0.31
   6  -6  -6    3.16    0.30
   6  -6  -6    3.27    0.29
   6  -6  -6    3.06    0.20
   6   6  -6    3.14    0.20
   6   6  -6    2.97    0.30
  -6   6   6    2.55    0.35
  -4  -6   6   16.40    0.66
   4  -6  -6   14.62    0.70
   4  -6  -6   15.62    0.64
  -4  -6   6   14.70    0.71
   4  -6  -6   14.45    0.66
   4   6  -6   14.49    0.71
  -4   6   6   12.86    0.78
   4   6  -6   15.01    0.65
   2  -6  -6   42.11    1.73
  -2  -6   6   44.57    1.76
   2  -6  -6   43.36    1.69
  -2  -6   6   44.08    1.74
   2   6  -6   44.81    1.74
  -2   6   6   41.62    1.83
   2   6  -6   43.22    1.71
   0  -6  -6    9.70    0.46
   0  -6  -6    9.26    0.49
   0  -6   6    9.73    0.51
   0  -6   6    9.83    0.51
   0   6  -6   10.18    0.49
   0   6  -6    9.76    0.48
   0   6   6   10.33    0.57
   2  -6   6    3.46    0.32
  -2  -6  -6    3.42    0.29
  -2  -6  -6    3.83    0.25
  -2   6  -6    3.49    0.27
  -2   6  -6    3.54    0.23
   2   6   6    3.13    0.32
  -4  -6  -6   28.37    1.21
  -4  -6  -6   28.69    1.18
   4  -6   6   27.97    1.27
  -4   6  -6   29.19    1.21
  -4   6  -6   27.94    1.12
  -4   6  -6   30.39    1.20
  -6  -6  -6   24.01    1.01
  -6  -6  -6   23.88    1.02
   6  -6   6   24.53    1.16
  -6   6  -6   23.72    1.04
  -6   6  -6   24.09    1.04
  -8  -6  -6    3.35    0.31
   8  -6   6    3.53    0.47
  -8  -6  -6    4.07    0.30
  -8   6  -6    3.59    0.32
  -8   6  -6    4.39    0.35
 -10  -6  -6    6.48    0.41
  10  -6   6    6.30    0.68
 -10  -6  -6    7.08    0.46
 -10   6  -6    7.11    0.50
 -10   6  -6    6.17    0.43
 -12  -6  -6   11.03    0.58
 -12  -6  -6   10.44    0.63
 -12   6  -6   11.54    0.72
 -12   6  -6   10.76    0.61
  11  -7  -6    9.71    0.59
  11  -7  -6    8.96    0.64
  11   7  -6    9.97    0.69
 -11   7   6    9.58    0.60
  11   7  -6    8.72    0.61
   9  -7  -6   38.05    1.67
   9  -7  -6   38.61    1.65
   9   7  -6   38.59    1.70
  -9   7   6   39.98    1.69
   9   7  -6   40.94    1.70
  -7  -7   6   44.85    1.83
   7  -7  -6   44.00    1.79
   7  -7  -6   41.60    1.78
   7   7  -6   43.88    1.82
  -7   7   6   44.35    1.88
   5  -7  -6   22.79    0.93
   5  -7  -6   23.22    1.01
  -5  -7   6   22.83    1.03
   5  -7  -6   23.69    0.99
  -5   7   6   21.99    1.11
   5   7  -6   23.70    0.95
   5   7  -6   22.80    1.03
  -3  -7   6   37.73    1.59
   3  -7  -6   36.21    1.55
   3  -7  -6   36.46    1.51
   3  -7  -6   38.75    1.50
  -3  -7   6   41.76    1.52
  -3   7   6   36.79    1.66
   3   7  -6   39.49    1.57
   3   7  -6   38.55    1.52
  -1  -7   6   60.51    2.30
  -1  -7   6   59.42    2.33
   1  -7  -6   57.50    2.30
   1  -7  -6   59.28    2.26
  -1   7   6   56.30    2.39
   1   7  -6   58.08    2.28
   1   7  -6   60.20    2.30
  -1  -7  -6   36.69    1.45
  -1  -7  -6   36.66    1.50
   1  -7   6   34.03    1.49
   1  -7   6   37.60    1.52
  -1   7  -6   36.04    1.46
   1   7   6   39.02    1.56
  -1   7  -6   36.57    1.48
   3  -7   6   32.07    1.41
  -3  -7  -6   32.34    1.36
  -3  -7  -6   33.02    1.31
   3   7   6   32.33    1.40
  -3   7  -6   31.55    1.34
  -3   7  -6   32.32    1.28
  -3   7  -6   33.35    1.32
  -5  -7  -6   47.02    1.82
  -5  -7  -6   44.15    1.84
   5  -7   6   47.86    1.97
  -5   7  -6   48.40    1.85
   5   7   6   43.66    1.92
  -5   7  -6   45.67    1.86
  -7  -7  -6   34.05    1.37
  -7  -7  -6   32.69    1.39
   7  -7   6   32.91    1.55
  -7   7  -6   32.82    1.40
  -7   7  -6   34.55    1.41
  -9  -7  -6   17.59    0.83
   9  -7   6   16.22    1.03
  -9  -7  -6   17.76    0.80
  -9   7  -6   17.98    0.88
  -9   7  -6   17.40    0.83
 -11  -7  -6   19.06    0.92
 -11  -7  -6   19.33    0.87
  11  -7   6   17.32    1.20
 -11   7  -6   19.99    1.00
 -11   7  -6   19.31    0.91
  12  -8  -6   26.69    1.34
  12  -8  -6   25.69    1.24
  12   8  -6   26.57    1.28
 -12   8   6   27.57    1.24
  12   8  -6   27.72    1.38
  10  -8  -6   24.75    1.14
  10  -8  -6   24.16    1.19
  10   8  -6   23.72    1.21
  10   8  -6   25.60    1.19
 -10   8   6   25.20    1.16
   8  -8  -6   53.91    2.24
   8  -8  -6   57.25    2.24
  -8   8   6   52.95    2.29
   8   8  -6   56.80    2.27
  -6  -8   6   67.43    2.66
   6  -8  -6   65.90    2.62
   6  -8  -6   66.27    2.63
   6   8  -6   68.39    2.55
  -6   8   6   63.31    2.72
   6   8  -6   68.26    2.66
   4  -8  -6   39.19    1.51
   4  -8  -6   38.21    1.58
   4  -8  -6   37.01    1.55
  -4  -8   6   39.49    1.62
  -4   8   6   37.32    1.68
   4   8  -6   38.56    1.59
   4   8  -6   39.40    1.53
   2  -8  -6   67.98    2.64
  -2  -8   6   70.82    2.59
   2  -8  -6   67.78    2.57
  -2  -8   6   66.72    2.67
   2   8  -6   68.91    2.60
   2   8  -6   65.35    2.63
  -2   8   6   63.29    2.72
   0  -8  -6  123.40    4.62
   0  -8   6  128.21    4.65
   0  -8   6  121.81    4.70
   0  -8  -6  121.76    4.67
   0   8  -6  122.19    4.65
   0   8   6  120.54    4.74
   0   8  -6  121.80    4.65
  -2  -8  -6   57.32    2.20
   2  -8   6   56.43    2.31
  -2  -8  -6   58.41    2.27
  -2   8  -6   55.89    2.24
  -2   8  -6   56.87    2.20
   2   8   6   56.46    2.30
  -4  -8  -6   26.65    1.09
   4  -8   6   24.88    1.22
  -4  -8  -6   25.87    1.13
   4   8   6   27.09    1.20
  -4   8  -6   25.97    1.12
  -4   8  -6   27.46    1.11
  -4   8  -6   25.18    1.03
  -6  -8  -6   74.30    2.84
   6  -8   6   73.37    3.01
  -6  -8  -6   73.22    2.86
   6   8   6   71.03    2.95
  -6   8  -6   76.75    2.88
  -6   8  -6   73.26    2.89
  -8  -8  -6   72.72    2.85
   8  -8   6   71.03    3.07
  -8   8  -6   74.36    2.90
  -8   8  -6   76.18    2.92
 -10  -8  -6   16.24    0.82
 -10  -8  -6   17.73    0.79
  10  -8   6   14.95    1.04
 -10   8  -6   17.02    0.83
 -10   8  -6   17.20    0.90
 -12  -8  -6   15.26    0.74
 -12  -8  -6   15.41    0.80
 -12   8  -6   16.76    0.92
 -12   8  -6   13.90    0.76
  11  -9  -6   15.20    0.90
  11  -9  -6   15.66    0.83
 -11   9   6   15.52    0.84
  11   9  -6   15.87    0.88
  11   9  -6   15.03    0.94
   9  -9  -6   33.41    1.42
   9  -9  -6   31.91    1.46
   9   9  -6   33.09    1.46
  -9   9   6   31.82    1.46
  -7  -9   6   85.51    3.37
   7  -9  -6   87.48    3.33
   7  -9  -6   86.03    3.34
  -7   9   6   80.40    3.41
   7   9  -6   86.53    3.36
   5  -9  -6   40.31    1.54
  -5  -9   6   39.81    1.67
   5  -9  -6   38.21    1.61
   5  -9  -6   38.89    1.62
  -5   9   6   37.94    1.72
   5   9  -6   39.74    1.56
   5   9  -6   39.22    1.64
   3  -9  -6   13.63    0.68
  -3  -9   6   13.44    0.73
   3  -9  -6   14.11    0.61
   3   9  -6   14.38    0.64
  -3   9   6   13.16    0.77
   3   9  -6   13.69    0.68
  -1  -9   6   95.82    3.43
  -1  -9   6   90.65    3.53
   1  -9  -6   89.57    3.42
   1  -9  -6   89.15    3.48
   1   9  -6   89.63    3.45
   1   9  -6   89.69    3.46
  -1   9   6   86.61    3.56
   1  -9   6  138.95    5.15
   1  -9   6  126.38    5.06
  -1  -9  -6  137.03    5.10
  -1  -9  -6  135.88    5.03
   1   9   6  133.31    5.14
  -1   9  -6  131.84    5.04
  -1   9  -6  133.65    5.06
   3  -9   6   27.99    1.27
  -3  -9  -6   27.94    1.12
  -3  -9  -6   26.67    1.19
  -3   9  -6   27.78    1.13
  -3   9  -6   27.11    1.16
   3   9   6   27.20    1.22
  -3   9  -6   26.08    1.10
  -5  -9  -6   21.71    0.96
  -5  -9  -6   21.35    0.92
   5  -9   6   20.27    1.10
   5   9   6   21.78    1.04
  -5   9  -6   21.77    0.95
  -5   9  -6   21.65    0.97
  -7  -9  -6   76.93    3.01
   7  -9   6   78.61    3.21
  -7  -9  -6   79.71    3.03
  -7   9  -6   81.14    3.07
  -7   9  -6   76.04    3.06
   7   9   6   75.77    3.14
  -9  -9  -6   40.25    1.67
   9  -9   6   39.58    1.93
  -9   9  -6   44.58    1.79
  -9   9  -6   40.91    1.72
 -11  -9  -6   10.57    0.56
  11  -9   6    8.28    0.85
 -11  -9  -6   11.00    0.62
 -11   9  -6   11.11    0.73
 -11   9  -6   10.20    0.61
  12 -10  -6   14.03    0.91
  12 -10  -6   14.30    0.80
  12  10  -6   13.66    0.92
  12  10  -6   13.34    0.84
  10 -10  -6   13.20    0.82
  10 -10  -6   13.47    0.75
 -10  10   6   14.60    0.80
  10  10  -6   12.28    0.78
  10  10  -6   13.83    0.85
  -8 -10   6   41.49    1.83
   8 -10  -6   42.28    1.81
   8 -10  -6   44.17    1.78
   8  10  -6   42.58    1.82
  -8  10   6   41.39    1.85
   6 -10  -6   49.03    1.93
  -6 -10   6   46.01    1.96
   6 -10  -6   46.14    1.92
  -6  10   6   46.55    1.86
   6  10  -6   47.45    1.94
  -6  10   6   44.79    2.00
   6  10  -6   47.11    1.83
  -4 -10   6   20.64    0.99
   4 -10  -6   19.05    0.91
   4 -10  -6   20.22    0.83
  -4  10   6   19.06    1.00
   4  10  -6   20.14    0.86
   4  10  -6   19.71    0.92
   2 -10  -6   41.57    1.71
  -2 -10   6   40.69    1.77
   2 -10  -6   43.31    1.65
   2  10  -6   42.52    1.68
  -2  10   6   40.61    1.80
   2  10  -6   41.58    1.71
   0 -10  -6   82.60    3.14
   0 -10  -6   80.67    3.21
   0 -10   6   82.58    3.27
   0 -10   6   87.18    3.15
   0  10   6   80.30    3.27
   0  10  -6   80.11    3.17
   0  10  -6   82.69    3.17
   2 -10   6   28.76    1.36
  -2 -10  -6   31.23    1.30
  -2 -10  -6   29.87    1.21
  -2  10  -6   29.98    1.26
  -2  10  -6   29.74    1.22
   2  10   6   30.74    1.33
  -2  10  -6   28.62    1.20
  -4 -10  -6   15.21    0.75
   4 -10   6   15.42    0.88
  -4 -10  -6   15.05    0.69
   4  10   6   15.44    0.81
  -4  10  -6   15.86    0.72
  -4  10  -6   15.93    0.75
  -6 -10  -6   58.32    2.24
  -6 -10  -6   56.53    2.27
   6 -10   6   54.49    2.42
   6  10   6   56.28    2.35
  -6  10  -6   56.42    2.29
  -6  10  -6   59.48    2.29
   8 -10   6   53.22    2.28
  -8 -10  -6   50.04    2.02
  -8  10  -6   49.32    2.08
   8  10   6   49.50    2.18
  -8  10  -6   54.41    2.13
  10 -10   6    7.93    0.81
 -10 -10  -6    8.83    0.50
 -10  10  -6    9.85    0.66
 -10  10  -6    9.10    0.56
  11 -11  -6    3.00    0.45
  11 -11  -6    3.31    0.39
  11  11  -6    2.79    0.46
  11  11  -6    3.04    0.41
 -11  11   6    3.26    0.40
   9 -11  -6   21.66    1.08
  -9 -11   6   21.28    1.11
   9 -11  -6   20.45    1.03
   9  11  -6   21.31    1.07
  -9  11   6   21.89    1.09
   7 -11  -6   24.54    1.17
  -7 -11   6   24.82    1.21
   7 -11  -6   26.92    1.17
  -7  11   6   25.24    1.23
   7  11  -6   25.24    1.18
   5 -11  -6   10.37    0.58
  -5 -11   6   10.72    0.66
   5 -11  -6    9.61    0.66
   5  11  -6   10.43    0.51
   5  11  -6   10.33    0.59
  -5  11   6    9.38    0.65
   3 -11  -6   23.28    0.95
  -3 -11   6   23.03    1.11
   3 -11  -6   23.03    1.04
   3  11  -6   21.91    0.98
  -3  11   6   23.73    1.12
   3  11  -6   22.89    1.03
   1 -11  -6   35.98    1.54
   1 -11  -6   37.20    1.46
  -1 -11   6   38.71    1.62
   1  11  -6   37.19    1.52
  -1  11   6   34.34    1.60
   1  11  -6   36.78    1.50
  -1 -11  -6   13.57    0.70
   1 -11   6   12.06    0.76
  -1 -11  -6   13.00    0.60
   1 -11   6   14.46    0.72
   1  11   6   13.71    0.74
  -1  11  -6   13.08    0.63
  -1  11  -6   12.59    0.64
  -3 -11  -6   11.84    0.62
   3 -11   6   11.93    0.74
  -3 -11  -6   11.02    0.54
  -3  11  -6   10.97    0.54
  -3  11  -6   11.60    0.60
  -3  11  -6   10.65    0.54
  -5 -11  -6   33.60    1.46
   5 -11   6   34.55    1.63
  -5 -11  -6   34.96    1.41
  -5  11  -6   35.06    1.47
  -5  11  -6   34.99    1.44
   5  11   6   34.48    1.52
  -7 -11  -6   26.52    1.13
   7 -11   6   26.11    1.32
  -7 -11  -6   25.19    1.09
  -7  11  -6   24.47    1.15
   7  11   6   24.42    1.22
  -7  11  -6   27.06    1.17
  -9 -11  -6    6.75    0.42
   9 -11   6    5.74    0.67
   9  11   6    5.57    0.57
  -9  11  -6    6.08    0.47
  -9  11  -6    7.04    0.54
 -11 -11  -6    7.21    0.46
  11 -11   6    7.99    0.83
 -11  11  -6    6.80    0.63
 -11  11  -6    7.35    0.52
  10 -12  -6   12.42    0.75
  10 -12  -6   12.45    0.82
  10  12  -6   13.25    0.82
 -10  12   6   14.97    0.82
   8 -12  -6   20.09    1.01
  -8 -12   6   19.65    1.04
   8 -12  -6   19.55    0.97
  -8  12   6   19.12    1.02
   8  12  -6   19.48    1.00
   6 -12  -6    0.32    0.17
  -6 -12   6    0.60    0.25
   6 -12  -6    0.23    0.26
  -6  12   6    0.85    0.27
   6  12  -6    0.57    0.13
  -6  12   6    0.55    0.17
   6  12  -6    0.43    0.20
  -4 -12   6    1.58    0.31
   4 -12  -6    1.58    0.24
   4  12  -6    1.53    0.25
  -4  12   6    1.67    0.29
   4  12  -6    1.43    0.19
   2 -12  -6   27.14    1.16
   2 -12  -6   26.80    1.07
  -2 -12   6   26.46    1.24
  -2  12   6   24.46    1.21
   2  12  -6   24.62    1.10
   2  12  -6   25.90    1.14
   0 -12  -6   14.26    0.75
   0 -12   6   15.43    0.85
   0 -12  -6   14.66    0.66
   0  12   6   14.90    0.81
   0  12  -6   14.39    0.71
   0  12  -6   15.05    0.72
   2 -12   6    3.26    0.43
  -2 -12  -6    3.10    0.25
  -2 -12  -6    3.17    0.34
   2  12   6    3.26    0.38
  -2  12  -6    3.12    0.30
  -2  12  -6    3.80    0.30
  -4 -12  -6   12.37    0.60
   4 -12   6   12.40    0.82
  -4 -12  -6   12.49    0.66
  -4  12  -6   12.87    0.61
  -4  12  -6   12.49    0.66
   4  12   6   12.05    0.72
  -6 -12  -6    9.72    0.52
  -6 -12  -6   10.34    0.58
   6 -12   6    9.12    0.75
  -6  12  -6    9.87    0.56
  -6  12  -6    9.96    0.59
   6  12   6   11.01    0.68
  -8 -12  -6    1.10    0.19
   8 -12   6    0.81    0.35
  -8  12  -6    1.04    0.23
  -8  12  -6    1.24    0.26
   8  12   6    1.10    0.31
 -10 -12  -6    5.63    0.39
  10 -12   6    5.08    0.65
 -10  12  -6    4.94    0.44
 -10  12  -6    5.28    0.54
  10  12   6    6.03    0.64
  11 -13  -6    0.17    0.28
  11  13  -6    0.66    0.29
  11  13  -6    0.38    0.33
  -9 -13   6    0.04    0.26
   9 -13  -6    0.19    0.22
   9 -13  -6    0.38    0.21
   9  13  -6    0.28    0.23
  -9  13   6    0.37    0.25
   7 -13  -6    0.23    0.18
  -7 -13   6   -0.03    0.23
  -7  13   6    0.06    0.22
   7  13  -6    0.00    0.17
  -5 -13   6    0.42    0.26
   5 -13  -6    0.91    0.22
   5  13  -6    0.55    0.14
   5  13  -6    0.80    0.21
  -5  13   6    0.85    0.25
  -5  13   6    0.89    0.20
  -3 -13   6    0.73    0.26
   3 -13  -6    0.65    0.19
   3 -13  -6    0.66    0.14
   3  13  -6    0.34    0.17
  -3  13   6    0.46    0.21
   3  13  -6    0.54    0.15
  -1 -13   6    1.33    0.30
   1 -13  -6    0.88    0.20
   1 -13  -6    0.90    0.15
  -1  13   6    0.78    0.23
   1  13  -6    1.07    0.21
   1  13  -6    0.98    0.19
   1 -13   6    1.79    0.36
  -1 -13  -6    2.00    0.21
  -1 -13  -6    1.57    0.26
  -1  13  -6    2.12    0.25
   1  13   6    1.81    0.31
  -1  13  -6    1.73    0.23
   3 -13   6    0.96    0.33
  -3 -13  -6    1.19    0.18
  -3 -13  -6    1.13    0.23
   3  13   6    1.12    0.26
  -3  13  -6    1.02    0.21
  -3  13  -6    1.14    0.19
  -5 -13  -6    1.01    0.17
   5 -13   6    0.57    0.31
  -5 -13  -6    1.35    0.24
  -5  13  -6    1.15    0.23
   5  13   6    1.01    0.27
  -5  13  -6    1.24    0.20
   7 -13   6    0.17    0.29
  -7 -13  -6    0.00    0.16
  -7 -13  -6    0.42    0.15
  -7  13  -6    0.35    0.18
  -7  13  -6    0.44    0.18
   7  13   6    0.26    0.26
  -9 -13  -6    0.57    0.17
   9 -13   6    0.23    0.33
  -9  13  -6    0.64    0.25
   9  13   6    0.41    0.30
  -9  13  -6    0.49    0.21
  10 -14  -6    3.63    0.44
 -10 -14   6    3.14    0.49
 -10  14   6    4.53    0.47
  10  14  -6    3.71    0.48
  -8 -14   6    1.87    0.38
   8 -14  -6    1.54    0.29
  -8  14   6    1.55    0.33
   8  14  -6    1.78    0.32
  -6 -14   6    0.91    0.31
   6 -14  -6    0.24    0.19
  -6  14   6    0.27    0.16
   6  14  -6    0.32    0.15
  -6  14   6    0.37    0.23
   6  14  -6    0.61    0.22
   4 -14  -6    6.14    0.50
  -4 -14   6    5.28    0.56
  -4  14   6    6.05    0.43
   4  14  -6    6.12    0.49
  -4  14   6    5.14    0.50
   4  14  -6    5.77    0.39
   2 -14  -6    8.64    0.55
  -2 -14   6    7.81    0.64
   2 -14  -6    8.69    0.45
   2  14  -6    8.38    0.54
   2  14  -6    8.99    0.51
  -2  14   6    7.42    0.57
   0 -14   6    0.43    0.27
   0 -14  -6    0.52    0.19
   0 -14  -6    0.67    0.14
   0  14  -6    0.68    0.19
   0  14   6    0.33    0.21
   0  14  -6    0.50    0.16
   2 -14   6    1.04    0.33
  -2 -14  -6    0.80    0.15
  -2 -14  -6    0.95    0.23
  -2  14  -6    0.97    0.20
  -2  14  -6    0.92    0.20
   2  14   6    1.03    0.26
  -4 -14  -6    7.61    0.43
   4 -14   6    8.44    0.73
  -4 -14  -6    7.32    0.51
   4  14   6    7.83    0.58
  -4  14  -6    7.47    0.51
  -6 -14  -6    4.06    0.39
   6 -14   6    3.90    0.55
  -6 -14  -6    3.62    0.31
  -6  14  -6    3.73    0.37
  -6  14  -6    3.96    0.37
   6  14   6    4.02    0.44
   8 -14   6    0.73    0.35
  -8 -14  -6    0.76    0.26
  -8 -14  -6    0.54    0.17
   8  14   6    1.05    0.33
  -8  14  -6    0.61    0.22
  -8  14  -6    0.57    0.23
  10 -14   6    2.06    0.50
 -10 -14  -6    1.97    0.25
  10  14   6    2.62    0.45
 -10  14  -6    2.38    0.41
 -10  14  -6    1.96    0.32
   9 -15  -6   23.88    1.15
  -9 -15   6   21.29    1.25
  -9  15   6   25.06    1.18
   9  15  -6   21.47    1.18
   7 -15  -6   10.58    0.66
  -7 -15   6   10.33    0.76
   7  15  -6    9.88    0.67
  -7  15   6    9.39    0.68
  -5 -15   6    7.29    0.67
   5 -15  -6    6.83    0.52
  -5  15   6    6.47    0.46
   5  15  -6    7.47    0.54
  -5  15   6    7.27    0.57
   5  15  -6    6.15    0.42
  -3 -15   6   28.21    1.45
   3 -15  -6   28.50    1.34
  -3  15   6   31.48    1.39
   3  15  -6   29.51    1.29
  -3  15   6   29.60    1.29
   3  15  -6   30.07    1.34
   1 -15  -6   25.68    1.07
   1 -15  -6   24.12    1.18
  -1 -15   6   23.69    1.29
   1  15  -6   25.96    1.16
  -1  15   6   26.19    1.24
   1  15  -6   26.06    1.17
  -1 -15  -6    8.39    0.54
   1 -15   6    8.30    0.73
  -1 -15  -6    7.43    0.43
   1  15   6    8.33    0.60
  -1  15  -6    8.19    0.52
  -1  15  -6    7.83    0.52
   3 -15   6   18.63    1.11
  -3 -15  -6   19.07    0.86
  -3 -15  -6   19.74    0.96
  -3  15  -6   20.01    0.97
   3  15   6   19.62    1.01
  -5 -15  -6   26.76    1.14
  -5 -15  -6   27.33    1.23
   5 -15   6   28.23    1.45
   5  15   6   26.69    1.28
  -5  15  -6   26.44    1.25
  -7 -15  -6    7.68    0.46
  -7 -15  -6    8.11    0.54
   7 -15   6    6.37    0.72
  -7  15  -6    7.25    0.59
   7  15   6    7.08    0.61
  -7  15  -6    8.11    0.57
   9 -15   6    6.96    0.77
  -9 -15  -6    7.44    0.47
   9  15   6    8.72    0.71
  -9  15  -6    7.03    0.57
  -9  15  -6    6.94    0.60
  -8 -16   6   32.65    1.63
   8 -16  -6   33.28    1.53
  -8  16   6   34.68    1.55
   8  16  -6   32.60    1.57
  -6 -16   6   14.99    0.99
   6 -16  -6   15.79    0.86
  -6  16   6   15.77    0.88
   6  16  -6   14.95    0.88
  -6  16   6   15.70    0.76
  -4 -16   6   18.16    1.09
   4 -16  -6   19.83    0.97
   4  16  -6   18.64    0.90
  -4  16   6   18.63    0.98
   4  16  -6   19.44    0.98
  -4  16   6   17.73    0.90
  -2 -16   6   44.59    2.09
   2 -16  -6   42.35    1.95
   2  16  -6   46.07    1.93
  -2  16   6   47.62    1.91
   2  16  -6   48.55    1.97
  -2  16   6   47.28    2.00
   0 -16   6   46.02    2.13
   0 -16  -6   45.85    1.86
   0 -16  -6   48.52    1.99
   0  16  -6   46.72    1.96
   0  16   6   47.98    2.03
   0  16  -6   46.75    1.98
  -2 -16  -6   27.16    1.23
   2 -16   6   26.20    1.41
  -2  16  -6   26.84    1.24
  -2  16  -6   26.06    1.19
   2  16   6   26.24    1.27
   4 -16   6   25.39    1.40
  -4 -16  -6   25.15    1.20
  -4 -16  -6   25.83    1.10
  -4  16  -6   25.95    1.23
   4  16   6   26.68    1.26
   6 -16   6   26.97    1.51
  -6 -16  -6   29.48    1.29
  -6 -16  -6   27.40    1.20
   6  16   6   29.96    1.36
  -6  16  -6   27.59    1.33
  -8 -16  -6   21.03    0.96
   8 -16   6   19.69    1.28
  -8 -16  -6   21.88    1.06
  -8  16  -6   20.80    1.08
   8  16   6   22.47    1.14
   7 -17  -6   49.61    2.13
  -7 -17   6   48.50    2.26
   7  17  -6   48.05    2.16
  -7  17   6   50.78    2.13
  -5 -17   6   38.10    1.89
   5 -17  -6   40.22    1.75
   5  17  -6   39.12    1.67
  -5  17   6   37.71    1.64
   5  17  -6   39.82    1.77
  -5  17   6   40.96    1.76
   3 -17  -6   22.79    1.13
  -3 -17   6   22.15    1.27
   3  17  -6   24.41    1.16
  -3  17   6   23.77    1.15
   3  17  -6   22.28    1.09
  -3  17   6   22.12    1.07
  -1 -17   6   38.16    1.94
   1 -17  -6   42.01    1.80
   1  17  -6   40.15    1.80
  -1  17   6   41.85    1.76
   1  17  -6   43.49    1.82
  -1  17   6   43.50    1.85
  -1 -17  -6   52.30    2.16
  -1 -17  -6   49.87    2.04
   1 -17   6   52.19    2.35
  -1  17  -6   49.74    2.18
  -1  17  -6   53.62    2.16
   1  17   6   52.39    2.21
  -3 -17  -6   23.98    1.06
  -3 -17  -6   24.36    1.17
   3 -17   6   25.46    1.38
   3  17   6   26.51    1.24
  -3  17  -6   23.23    1.20
  -5 -17  -6   30.18    1.35
  -5 -17  -6   29.09    1.24
   5 -17   6   29.35    1.58
  -5  17  -6   29.08    1.39
   5  17   6   29.56    1.40
  -7 -17  -6   49.76    2.05
   7 -17   6   52.14    2.41
  -7 -17  -6   52.61    2.15
   7  17   6   51.13    2.21
  -7  17  -6   52.13    2.22
   8 -18  -6   26.86    1.34
  -8 -18   6   26.53    1.47
  -8  18   6   26.37    1.30
   8  18  -6   29.40    1.42
   6 -18  -6   40.77    1.79
  -6 -18   6   39.08    1.95
  -6  18   6   38.68    1.76
   6  18  -6   39.96    1.82
  -6  18   6   39.47    1.63
   4 -18  -6   13.20    0.78
  -4 -18   6   11.25    0.93
   4  18  -6   12.42    0.82
  -4  18   6   15.17    0.82
   4  18  -6   12.48    0.75
  -4  18   6   13.67    0.73
   2 -18  -6   19.72    1.00
  -2 -18   6   18.00    1.17
  -2  18   6   20.12    1.04
  -2  18   6   19.85    0.98
   2  18  -6   20.85    1.07
   2  18  -6   19.36    1.02
   0 -18  -6   60.25    2.52
   0 -18   6   59.60    2.71
   0  18   6   59.68    2.49
   0  18   6   63.58    2.58
   0  18  -6   62.66    2.56
   0  18  -6   61.90    2.58
   2 -18   6   31.27    1.63
  -2 -18  -6   30.72    1.43
  -2  18  -6   33.51    1.45
  -2  18  -6   29.34    1.48
   2  18   6   32.57    1.49
   4 -18   6    6.44    0.75
  -4 -18  -6    7.43    0.47
  -4 -18  -6    8.54    0.59
   4  18   6    8.01    0.65
  -4  18  -6    8.42    0.64
  -6 -18  -6   33.61    1.48
   6 -18   6   32.02    1.73
  -6 -18  -6   32.36    1.38
  -6  18  -6   32.57    1.56
   6  18   6   33.25    1.54
   7 -19  -6   30.54    1.46
  -7 -19   6   31.29    1.64
  -7  19   6   29.65    1.42
   7  19  -6   30.82    1.54
   5 -19  -6   11.90    0.80
  -5 -19   6   13.06    1.01
   5  19  -6   13.53    0.78
  -5  19   6   14.01    0.71
  -5  19   6   13.30    0.80
   5  19  -6   14.47    0.90
   3 -19  -6    9.46    0.65
  -3 -19   6    8.34    0.84
  -3  19   6   10.51    0.68
  -3  19   6    9.57    0.62
   3  19  -6   10.03    0.68
   3  19  -6    9.51    0.72
   1 -19  -6   39.30    1.73
  -1 -19   6   39.61    1.95
  -1  19   6   43.03    1.80
  -1  19   6   39.03    1.71
   1  19  -6   36.21    1.78
   1  19  -6   40.59    1.81
  -1 -19  -6   43.46    1.88
   1 -19   6   42.03    2.09
  -1  19  -6   41.82    1.95
  -1  19  -6   45.74    1.93
   1  19   6   42.45    1.91
   1  19   6   43.88    1.86
   3 -19   6    9.78    0.90
  -3 -19  -6   10.49    0.70
  -3  19  -6   10.33    0.77
   3  19   6   11.52    0.75
   5 -19   6   13.49    1.06
  -5 -19  -6   13.66    0.79
  -5  19  -6   13.22    0.88
   5  19   6   13.12    0.86
  -7 -19  -6   32.25    1.45
   7 -19   6   29.33    1.71
  -7  19  -6   31.22    1.54
   7  19   6   31.79    1.51
  -6 -20   6    5.65    0.76
   6 -20  -6    5.74    0.56
  -6  20   6    6.49    0.44
  -6  20   6    5.87    0.54
   6  20  -6    5.47    0.62
  -4 -20   6    4.55    0.67
   4 -20  -6    4.79    0.50
   4  20  -6    4.61    0.58
   4  20  -6    4.54    0.50
  -4  20   6    5.39    0.44
  -4  20   6    5.28    0.52
  -2 -20   6   21.05    1.32
   2 -20  -6   23.40    1.11
  -2  20   6   24.36    1.15
  -2  20   6   21.32    1.07
   2  20  -6   22.96    1.23
   2  20  -6   18.70    1.14
   0 -20  -6   17.88    0.98
   0 -20   6   18.59    1.23
   0  20  -6   17.53    1.08
   0  20   6   18.23    0.98
   0  20  -6   19.59    1.09
   0  20   6   20.71    1.05
   2 -20   6    4.15    0.64
  -2 -20  -6    6.63    0.56
   2  20   6    4.72    0.51
  -2  20  -6    4.01    0.54
   2  20   6    4.82    0.49
   4 -20   6    9.69    0.93
  -4 -20  -6    9.64    0.67
   4  20   6    9.43    0.72
  -4  20  -6    9.45    0.78
   4  20   6    9.73    0.72
   6 -20   6   18.36    1.29
  -6 -20  -6   19.89    1.02
   6  20   6   17.41    1.04
  -6  20  -6   19.27    1.13
  -5 -21   6    0.02    0.36
   5 -21  -6    0.36    0.26
   5  21  -6   -0.38    0.28
  -5  21   6    0.10    0.25
   5  21  -6    0.39    0.26
  -5  21   6    0.14    0.18
   3 -21  -6    4.98    0.49
  -3 -21   6    4.08    0.66
   3  21  -6    4.23    0.58
   3  21  -6    5.14    0.57
  -3  21   6    6.09    0.55
  -3  21   6    5.34    0.46
  -1 -21   6    7.94    0.88
   1 -21  -6    7.53    0.61
   1  21  -6    5.86    0.65
   1  21  -6    7.73    0.74
  -1  21   6    7.18    0.59
  -1  21   6    8.51    0.64
  -1 -21  -6    0.10    0.23
   1 -21   6    0.72    0.40
   1  21   6    0.47    0.26
   1  21   6   -0.05    0.25
  -1  21  -6    0.08    0.31
  -1  21  -6   -0.07    0.28
  -3 -21  -6    0.88    0.29
   3 -21   6    0.98    0.46
   3  21   6    0.76    0.33
  -3  21  -6    0.48    0.35
   3  21   6    1.08    0.31
   2 -22  -6    0.31    0.24
  -2 -22   6   -0.07    0.38
  -2  22   6    0.28    0.23
   2  22  -6   -0.11    0.31
  -2  22   6    0.17    0.25
   2  22  -6   -0.27    0.28
   0 -22  -6    0.15    0.23
   0 -22   6   -0.07    0.38
   0  22  -6   -0.09    0.33
   0  22   6    0.05    0.24
   0  22  -6   -0.65    0.27
   0  22   6    0.15    0.26
  -2 -22  -6    0.84    0.29
   2 -22   6    0.06    0.41
   2  22   6    0.76    0.30
   2  22   6    0.07    0.29
  -2  22  -6    0.19    0.35
  12   0  -7   -0.02    0.22
  12   0  -7    0.02    0.19
  10   0  -7   -0.06    0.17
  10   0  -7    0.03    0.16
 -10   0   7    0.00    0.13
  -8   0   7    0.27    0.15
   8   0  -7   -0.06    0.14
   8   0  -7   -0.05    0.13
   6   0  -7    0.13    0.13
   6   0  -7   -0.06    0.08
  -6   0   7    0.06    0.15
   6   0  -7    0.01    0.11
   4   0  -7    0.10    0.08
  -4   0   7    0.04    0.16
   4   0  -7    0.10    0.11
   4   0  -7   -0.13    0.08
  -2   0   7    0.01    0.15
   2   0  -7    0.06    0.08
   2   0  -7   -0.04    0.09
   0   0  -7    0.12    0.09
   0   0  -7    0.14    0.10
   0   0   7    0.05    0.15
   2   0   7   -0.01    0.15
  -2   0  -7    0.05    0.09
  -2   0  -7   -0.04    0.08
  -4   0  -7   -0.03    0.10
   4   0   7   -0.02    0.17
  -4   0  -7    0.10    0.09
  -6   0  -7    0.09    0.12
  -6   0  -7    0.09    0.11
  -8   0  -7    0.00    0.13
  -8   0  -7    0.09    0.14
 -10   0  -7    0.27    0.18
 -10   0  -7   -0.06    0.13
  11  -1  -7    0.75    0.22
  11  -1  -7    0.70    0.25
  11   1  -7    0.56    0.24
  11   1  -7    1.20    0.25
 -11   1   7    0.53    0.17
   9  -1  -7    1.01    0.21
  -9  -1   7    1.16    0.19
   9  -1  -7    0.67    0.20
  -9   1   7    1.14    0.21
   9   1  -7    0.76    0.21
   9   1  -7    0.92    0.22
   7  -1  -7   16.11    0.81
  -7  -1   7   18.10    0.81
   7  -1  -7   17.75    0.80
   7   1  -7   16.01    0.81
  -7   1   7   16.76    0.84
   7   1  -7   17.83    0.81
   5  -1  -7   10.33    0.48
   5  -1  -7   10.63    0.56
   5  -1  -7   10.07    0.50
  -5  -1   7   11.49    0.61
   5   1  -7   10.65    0.56
   5   1  -7   10.69    0.52
  -5   1   7   10.48    0.62
   5   1  -7   10.22    0.48
   3  -1  -7    0.98    0.13
  -3  -1   7    1.20    0.25
   3  -1  -7    1.03    0.17
  -3   1   7    1.27    0.25
   3   1  -7    0.80    0.16
   3   1  -7    1.03    0.14
   3   1  -7    0.94    0.13
  -1  -1   7    9.39    0.58
   1  -1  -7   10.02    0.50
   1  -1  -7    9.81    0.48
  -1   1   7   10.55    0.61
   1   1  -7   10.00    0.48
   1   1  -7   10.32    0.50
  -1  -1  -7   16.81    0.75
  -1  -1  -7   17.19    0.76
   1  -1   7   17.12    0.84
  -1   1  -7   16.35    0.75
   1   1   7   18.41    0.86
  -1   1  -7   17.18    0.75
   3  -1   7    2.70    0.33
  -3  -1  -7    2.09    0.21
  -3  -1  -7    2.78    0.23
   3   1   7    2.16    0.29
  -3   1  -7    1.98    0.19
  -3   1  -7    1.95    0.22
  -5  -1  -7    4.37    0.41
  -5  -1  -7    4.19    0.30
  -5   1  -7    4.04    0.31
  -5   1  -7    3.51    0.29
  -7  -1  -7   15.86    0.74
  -7  -1  -7   15.56    0.76
  -7   1  -7   15.21    0.74
  -7   1  -7   16.51    0.77
  -9  -1  -7    4.15    0.34
  -9  -1  -7    3.91    0.37
  -9   1  -7    4.21    0.38
  -9   1  -7    4.05    0.35
 -11  -1  -7    0.52    0.18
 -11  -1  -7    0.49    0.21
 -11   1  -7    0.84    0.23
 -11   1  -7    0.33    0.17
  12  -2  -7   15.12    0.89
  12  -2  -7   15.74    0.86
 -12   2   7   17.31    0.80
  12   2  -7   16.39    0.92
  12   2  -7   16.32    0.87
  10  -2  -7    4.95    0.43
  10  -2  -7    5.71    0.46
 -10   2   7    5.85    0.41
  10   2  -7    5.72    0.46
  10   2  -7    4.72    0.44
   8  -2  -7   15.24    0.75
   8  -2  -7   13.79    0.76
  -8  -2   7   17.41    0.72
   8   2  -7   15.55    0.77
  -8   2   7   14.21    0.77
   8   2  -7   15.76    0.78
   6  -2  -7   27.53    1.23
   6  -2  -7   29.15    1.14
   6  -2  -7   29.17    1.19
  -6  -2   7   31.17    1.24
  -6   2   7   27.28    1.29
   6   2  -7   29.98    1.23
   6   2  -7   27.16    1.23
   4  -2  -7    7.71    0.39
  -4  -2   7    8.20    0.51
   4  -2  -7    8.07    0.46
   4   2  -7    7.74    0.40
   4   2  -7    9.15    0.44
  -4   2   7    8.51    0.56
   4   2  -7    8.26    0.46
   2  -2  -7   11.81    0.58
  -2  -2   7   11.66    0.66
   2  -2  -7   12.38    0.55
   2   2  -7   12.11    0.58
   2   2  -7   12.55    0.55
  -2   2   7   10.36    0.67
   0  -2   7   53.35    2.19
   0  -2  -7   53.84    2.09
   0  -2  -7   53.73    2.12
   0   2  -7   53.43    2.10
   0   2  -7   53.76    2.10
   0   2   7   55.63    2.21
  -2  -2  -7   28.89    1.20
  -2  -2  -7   28.81    1.21
   2  -2   7   30.61    1.31
  -2   2  -7   29.64    1.21
   2   2   7   30.76    1.31
  -2   2  -7   28.40    1.19
  -4  -2  -7    4.13    0.29
  -4  -2  -7    4.07    0.28
   4   2   7    3.96    0.41
  -4   2  -7    3.77    0.25
  -4   2  -7    4.17    0.30
  -6  -2  -7   13.42    0.66
  -6  -2  -7   15.36    0.70
  -6   2  -7   13.80    0.68
  -6   2  -7   13.87    0.69
  -8  -2  -7   27.65    1.19
  -8  -2  -7   27.94    1.21
  -8   2  -7   28.18    1.20
  -8   2  -7   27.39    1.22
 -10  -2  -7   10.37    0.58
 -10  -2  -7   10.95    0.62
 -10   2  -7   10.96    0.63
 -10   2  -7   10.18    0.59
  11  -3  -7   16.85    0.91
  11  -3  -7   17.08    0.88
  11   3  -7   16.92    0.89
  11   3  -7   17.46    0.93
 -11   3   7   18.08    0.84
   9  -3  -7   13.52    0.71
   9  -3  -7   12.60    0.70
   9   3  -7   13.63    0.74
   9   3  -7   14.10    0.73
  -9   3   7   13.54    0.71
   7  -3  -7   46.62    1.96
  -7  -3   7   51.22    1.92
   7  -3  -7   49.68    1.93
   7   3  -7   48.04    1.96
   7   3  -7   46.18    1.96
  -7   3   7   47.17    2.01
   5  -3  -7   74.19    3.00
  -5  -3   7   81.72    3.01
   5  -3  -7   78.51    2.93
   5   3  -7   81.74    2.99
   5   3  -7   77.12    3.01
   5   3  -7   75.74    2.93
  -5   3   7   70.47    3.08
   3  -3  -7   32.44    1.31
  -3  -3   7   30.51    1.35
   3  -3  -7   31.79    1.25
   3   3  -7   33.08    1.31
   3   3  -7   31.82    1.26
  -3   3   7   28.14    1.40
   1  -3  -7   20.18    0.84
  -1  -3   7   18.11    0.93
  -1  -3   7   21.53    0.83
   1  -3  -7   19.78    0.88
   1   3  -7   20.27    0.85
  -1   3   7   18.74    0.97
   1   3  -7   20.41    0.87
  -1  -3  -7   60.36    2.37
   1  -3   7   62.34    2.46
  -1  -3  -7   59.98    2.38
   1   3   7   63.05    2.48
  -1   3  -7   62.62    2.37
  -1   3  -7   59.46    2.38
  -3  -3  -7   67.72    2.65
   3  -3   7   66.77    2.75
  -3  -3  -7   69.35    2.66
  -3   3  -7   70.13    2.66
  -3   3  -7   66.20    2.62
   3   3   7   71.50    2.76
  -5  -3  -7   26.75    1.19
  -5  -3  -7   29.63    1.21
  -5   3  -7   29.30    1.22
  -5   3  -7   30.47    1.24
   5   3   7   27.87    1.32
  -7  -3  -7   26.43    1.14
  -7  -3  -7   26.67    1.16
  -7   3  -7   26.28    1.16
  -7   3  -7   26.93    1.15
  -9  -3  -7   35.58    1.53
  -9  -3  -7   35.25    1.50
  -9   3  -7   36.84    1.52
  -9   3  -7   36.87    1.55
 -11  -3  -7   19.48    0.96
 -11  -3  -7   20.39    0.92
 -11   3  -7   18.39    0.92
 -11   3  -7   20.93    1.00
  12  -4  -7   40.76    1.83
  12  -4  -7   40.09    1.77
 -12   4   7   42.80    1.72
  12   4  -7   41.05    1.83
  12   4  -7   40.99    1.79
  10  -4  -7   35.59    1.57
  10  -4  -7   34.86    1.55
  10   4  -7   36.38    1.58
 -10   4   7   37.79    1.54
  10   4  -7   36.21    1.60
   8  -4  -7   20.18    0.93
   8  -4  -7   19.57    0.94
  -8   4   7   19.71    0.98
   8   4  -7   21.23    0.97
   8   4  -7   18.99    0.94
   6  -4  -7   57.75    2.29
   6  -4  -7   57.48    2.39
  -6  -4   7   65.29    2.36
  -6   4   7   56.27    2.47
   6   4  -7   59.97    2.40
   6   4  -7   64.02    2.39
   4  -4  -7  104.62    4.05
  -4  -4   7  113.63    4.06
   4  -4  -7  108.13    3.98
   4   4  -7  108.11    4.05
  -4   4   7   92.33    4.13
   4   4  -7  106.20    3.99
   2  -4  -7   43.96    1.78
  -2  -4   7   42.61    1.82
   2  -4  -7   44.68    1.73
  -2  -4   7   46.78    1.74
   2   4  -7   45.12    1.74
   2   4  -7   45.02    1.77
  -2   4   7   40.35    1.87
   0  -4  -7   34.73    1.38
   0  -4  -7   33.80    1.40
   0  -4   7   34.80    1.37
   0  -4   7   32.82    1.45
   0   4   7   34.22    1.50
   0   4  -7   34.21    1.39
   0   4  -7   35.45    1.39
   2  -4   7  102.09    3.95
  -2  -4  -7  102.71    3.86
  -2  -4  -7  100.65    3.88
   2   4   7  105.49    3.97
  -2   4  -7   97.97    3.84
  -2   4  -7  101.37    3.88
  -4  -4  -7   75.38    2.90
  -4  -4  -7   75.15    2.91
  -4   4  -7   77.17    2.93
  -4   4  -7   75.08    2.91
  -4   4  -7   72.40    2.86
   4   4   7   75.95    3.01
  -6  -4  -7   22.18    0.97
  -6   4  -7   22.15    0.99
  -6   4  -7   22.49    1.00
  -8  -4  -7   42.54    1.74
  -8  -4  -7   42.28    1.71
  -8   4  -7   41.49    1.73
  -8   4  -7   42.13    1.75
 -10  -4  -7   59.25    2.35
 -10  -4  -7   59.19    2.40
 -10   4  -7   61.38    2.43
 -10   4  -7   57.39    2.37
  11  -5  -7   41.62    1.85
  11  -5  -7   42.21    1.90
  11   5  -7   44.53    1.92
  11   5  -7   46.45    1.89
 -11   5   7   44.64    1.83
   9  -5  -7   25.00    1.15
   9  -5  -7   24.04    1.17
  -9   5   7   25.59    1.18
   9   5  -7   25.93    1.20
   9   5  -7   26.05    1.17
   7  -5  -7   27.06    1.20
   7   5  -7   27.39    1.21
   7   5  -7   28.86    1.22
  -7   5   7   25.67    1.26
   5  -5  -7   74.19    2.90
   5  -5  -7   74.46    2.81
  -5  -5   7   82.22    2.86
  -5   5   7   66.07    2.98
   5   5  -7   74.20    2.90
   5   5  -7   71.91    2.82
  -3  -5   7   60.28    2.33
  -3  -5   7   60.81    2.29
   3  -5  -7   58.16    2.25
   3  -5  -7   56.82    2.31
   3   5  -7   61.05    2.32
   3   5  -7   58.10    2.26
  -3   5   7   53.77    2.42
  -1  -5   7   26.22    1.10
   1  -5  -7   25.85    1.11
   1  -5  -7   26.17    1.07
  -1  -5   7   25.78    1.15
   1   5  -7   26.02    1.10
   1   5  -7   26.96    1.09
  -1   5   7   26.12    1.22
  -1  -5  -7   75.63    2.95
   1  -5   7   73.83    2.92
  -1  -5  -7   76.20    2.92
   1  -5   7   75.55    2.99
  -1   5  -7   77.22    2.94
   1   5   7   78.42    3.04
  -1   5  -7   75.99    2.91
  -3  -5  -7  102.89    3.92
   3  -5   7  103.24    4.02
  -3  -5  -7  100.67    3.94
  -3   5  -7  103.48    3.94
   3   5   7  107.01    4.03
  -3   5  -7  101.09    3.88
  -5  -5  -7   21.91    0.99
  -5  -5  -7   22.82    0.98
  -5   5  -7   22.85    1.00
   5   5   7   22.10    1.10
  -5   5  -7   23.83    1.02
  -7  -5  -7   15.00    0.72
  -7   5  -7   15.95    0.77
  -7   5  -7   15.24    0.75
  -9  -5  -7   64.21    2.51
  -9  -5  -7   63.25    2.54
  -9   5  -7   63.33    2.53
  -9   5  -7   63.67    2.57
 -11  -5  -7   42.99    1.74
 -11  -5  -7   41.08    1.78
 -11   5  -7   45.24    1.86
 -11   5  -7   40.28    1.76
  10  -6  -7   10.25    0.65
  10   6  -7   11.27    0.73
 -10   6   7   11.52    0.67
  10   6  -7   10.92    0.68
   8  -6  -7   10.66    0.63
   8   6  -7   10.52    0.65
   8   6  -7   11.47    0.64
  -8   6   7   11.24    0.69
   6  -6  -7   40.93    1.69
   6  -6  -7   41.34    1.58
  -6   6   7   37.41    1.77
   6   6  -7   41.97    1.70
  -4  -6   7   41.65    1.70
   4  -6  -7   39.92    1.70
  -4  -6   7   47.23    1.69
   4  -6  -7   41.55    1.63
   4   6  -7   42.47    1.72
  -4   6   7   37.67    1.81
   4   6  -7   40.76    1.64
   2  -6  -7   17.34    0.82
  -2  -6   7   19.21    0.83
  -2  -6   7   17.63    0.84
   2  -6  -7   17.32    0.77
  -2   6   7   16.56    0.92
   2   6  -7   18.63    0.82
   2   6  -7   18.75    0.79
   0  -6  -7   31.09    1.25
   0  -6   7   30.21    1.29
   0  -6   7   30.47    1.32
   0  -6  -7   31.23    1.30
   0   6  -7   32.12    1.28
   0   6  -7   31.58    1.27
   0   6   7   29.28    1.38
  -2  -6  -7   51.24    2.03
   2  -6   7   49.48    2.07
   2  -6   7   49.90    2.02
  -2  -6  -7   52.33    1.99
   2   6   7   51.72    2.10
  -2   6  -7   50.68    2.01
  -2   6  -7   48.87    1.96
  -4  -6  -7   25.20    1.05
  -4  -6  -7   23.91    1.08
   4   6   7   24.95    1.16
  -4   6  -7   24.83    1.07
  -4   6  -7   23.89    1.07
  -6  -6  -7   16.83    0.76
   6   6   7   15.36    0.89
  -6   6  -7   16.52    0.78
  -6   6  -7   16.10    0.79
  -8  -6  -7   32.86    1.36
  -8   6  -7   32.18    1.38
  -8   6  -7   31.72    1.40
 -10  -6  -7   23.30    1.03
 -10  -6  -7   22.79    1.07
 -10   6  -7   22.47    1.06
 -10   6  -7   24.00    1.13
  11  -7  -7    3.78    0.42
 -11   7   7    4.22    0.41
  11   7  -7    3.54    0.48
  11   7  -7    3.86    0.43
   9  -7  -7    2.97    0.34
   9   7  -7    3.09    0.37
  -9   7   7    3.45    0.40
   9   7  -7    3.28    0.41
   7  -7  -7   32.91    1.40
  -7   7   7   30.71    1.48
   7   7  -7   33.40    1.43
   5  -7  -7   27.20    1.11
  -5  -7   7   29.02    1.21
   5  -7  -7   27.92    1.20
  -5   7   7   24.08    1.28
   5   7  -7   28.03    1.12
   5   7  -7   27.71    1.22
  -3  -7   7    3.18    0.31
   3  -7  -7    2.73    0.28
   3  -7  -7    3.03    0.23
   3   7  -7    3.30    0.32
   3   7  -7    2.97    0.24
  -3   7   7    2.54    0.37
   1  -7  -7   14.89    0.72
  -1  -7   7   16.19    0.74
   1  -7  -7   14.54    0.67
  -1  -7   7   14.46    0.73
   1   7  -7   15.89    0.72
   1   7  -7   15.38    0.70
  -1   7   7   14.04    0.82
  -1  -7  -7   42.79    1.76
   1  -7   7   42.67    1.77
   1  -7   7   43.24    1.76
  -1  -7  -7   42.97    1.71
  -1   7  -7   43.74    1.74
   1   7   7   43.43    1.84
  -1   7  -7   43.00    1.71
  -3  -7  -7   12.31    0.63
  -3  -7  -7   12.24    0.58
   3  -7   7   12.34    0.67
   3   7   7   12.64    0.71
  -3   7  -7   12.31    0.62
  -3   7  -7   11.28    0.54
  -5  -7  -7    6.04    0.38
  -5  -7  -7    5.96    0.40
  -5   7  -7    5.95    0.40
  -5   7  -7    6.20    0.41
   5   7   7    6.22    0.52
  -7  -7  -7   22.66    1.00
  -7   7  -7   22.37    1.03
   7   7   7   23.14    1.17
  -7   7  -7   22.76    1.04
  -9  -7  -7   14.95    0.73
  -9   7  -7   15.33    0.81
  -9   7  -7   14.38    0.76
 -11  -7  -7    3.14    0.36
 -11  -7  -7    3.50    0.32
 -11   7  -7    3.18    0.34
 -11   7  -7    3.92    0.45
  10  -8  -7    0.55    0.22
  10   8  -7    0.52    0.27
  10   8  -7    0.47    0.23
 -10   8   7    0.42    0.24
   8  -8  -7    2.93    0.34
   8   8  -7    3.48    0.40
   8   8  -7    4.03    0.43
  -8   8   7    3.47    0.42
  -6  -8   7   13.18    0.74
   6  -8  -7   14.60    0.73
   6  -8  -7   14.12    0.61
   6   8  -7   14.66    0.75
  -6   8   7   12.63    0.81
   4  -8  -7    0.95    0.20
  -4  -8   7    0.77    0.20
   4  -8  -7    1.04    0.14
   4   8  -7    0.89    0.15
   4   8  -7    0.96    0.21
  -4   8   7    0.73    0.25
  -2  -8   7    0.21    0.17
   2  -8  -7    0.34    0.15
   2  -8  -7    0.25    0.10
   2   8  -7    0.23    0.14
  -2   8   7    0.19    0.19
   2   8  -7    0.33    0.12
   0  -8   7   12.39    0.62
   0  -8   7   11.92    0.63
   0  -8  -7   11.16    0.61
   0  -8  -7   11.49    0.55
   0   8  -7   11.22    0.59
   0   8   7   11.88    0.71
   0   8  -7   12.58    0.59
   2  -8   7    5.82    0.45
  -2  -8  -7    5.87    0.42
  -2  -8  -7    6.40    0.37
   2  -8   7    5.33    0.44
   2   8   7    6.95    0.50
  -2   8  -7    6.41    0.40
  -2   8  -7    6.21    0.36
  -4  -8  -7    0.51    0.16
  -4  -8  -7    0.28    0.12
   4  -8   7    0.24    0.22
  -4   8  -7    0.32    0.15
  -4   8  -7    0.44    0.15
   4   8   7    0.50    0.21
  -6  -8  -7    4.34    0.36
  -6  -8  -7    4.21    0.33
  -6   8  -7    4.34    0.36
  -6   8  -7    4.87    0.37
   6   8   7    4.96    0.49
  -8  -8  -7    5.99    0.41
   8   8   7    5.74    0.58
  -8   8  -7    6.63    0.48
  -8   8  -7    6.16    0.45
 -10  -8  -7    0.30    0.16
 -10   8  -7    0.34    0.18
 -10   8  -7    0.25    0.25
  11  -9  -7    0.04    0.21
  11   9  -7    0.14    0.26
  11   9  -7    0.13    0.22
 -11   9   7    0.09    0.23
   9  -9  -7    1.11    0.26
   9   9  -7    0.63    0.24
   9   9  -7    0.68    0.28
  -9   9   7    0.46    0.26
  -7  -9   7    1.35    0.28
   7  -9  -7    1.17    0.24
   7   9  -7    0.76    0.22
  -7   9   7    1.26    0.30
   5  -9  -7    0.69    0.19
  -5  -9   7    1.12    0.24
   5  -9  -7    0.76    0.14
  -5   9   7    0.77    0.26
   5   9  -7    0.50    0.19
   5   9  -7    0.57    0.13
  -3  -9   7    0.54    0.20
   3  -9  -7    0.85    0.20
   3  -9  -7    0.58    0.13
  -3   9   7    0.64    0.24
   3   9  -7    1.03    0.21
   3   9  -7    0.51    0.14
   1  -9  -7    0.46    0.17
   1  -9  -7    0.62    0.13
  -1  -9   7    0.62    0.21
   1   9  -7    0.50    0.15
  -1   9   7    0.80    0.24
   1   9  -7    0.45    0.16
   1  -9   7    0.13    0.18
  -1  -9  -7    0.43    0.16
  -1  -9  -7    0.37    0.12
   1  -9   7    0.44    0.18
  -1   9  -7    0.40    0.14
   1   9   7    0.34    0.21
  -1   9  -7    0.42    0.14
  -3  -9  -7    0.76    0.20
   3  -9   7    1.03    0.26
  -3  -9  -7    1.17    0.17
  -3   9  -7    0.91    0.19
  -3   9  -7    0.60    0.14
   3   9   7    1.24    0.27
   5  -9   7    1.34    0.34
  -5  -9  -7    1.67    0.24
  -5  -9  -7    1.70    0.21
  -5   9  -7    1.75    0.25
   5   9   7    1.30    0.30
  -5   9  -7    1.88    0.25
  -7  -9  -7    0.46    0.15
   7   9   7    0.69    0.29
  -7   9  -7    0.52    0.18
  -7   9  -7    0.72    0.20
  -9  -9  -7    0.08    0.14
   9   9   7   -0.07    0.30
  -9   9  -7    0.16    0.17
  -9   9  -7    0.36    0.22
  10 -10  -7    1.17    0.28
 -10  10   7    1.17    0.32
  10  10  -7    1.41    0.35
  10  10  -7    0.84    0.28
  -8 -10   7    7.63    0.60
   8 -10  -7    8.06    0.55
  -8  10   7    8.48    0.64
   8  10  -7    8.50    0.60
  -6 -10   7   11.46    0.69
   6 -10  -7   11.53    0.65
  -6  10   7   10.98    0.75
   6  10  -7   11.71    0.68
   4 -10  -7    1.35    0.16
   4 -10  -7    0.92    0.21
  -4 -10   7    1.39    0.27
   4  10  -7    1.33    0.25
  -4  10   7    1.30    0.30
   4  10  -7    1.26    0.19
   2 -10  -7    4.85    0.40
  -2 -10   7    4.20    0.42
   2 -10  -7    4.23    0.29
  -2  10   7    3.74    0.44
   2  10  -7    4.57    0.38
   2  10  -7    4.48    0.33
   0 -10   7   18.71    0.94
   0 -10  -7   19.22    0.82
   0 -10  -7   19.31    0.91
   0  10  -7   18.87    0.87
   0  10  -7   18.65    0.87
   0  10   7   18.48    0.98
   2 -10   7    5.80    0.52
   2 -10   7    6.15    0.46
  -2 -10  -7    6.11    0.37
  -2 -10  -7    5.60    0.44
   2  10   7    6.22    0.51
  -2  10  -7    6.15    0.38
  -2  10  -7    6.32    0.42
  -4 -10  -7    1.27    0.23
   4 -10   7    1.68    0.34
  -4 -10  -7    1.18    0.18
  -4  10  -7    1.25    0.23
  -4  10  -7    1.29    0.21
   4  10   7    1.43    0.30
  -6 -10  -7    9.64    0.52
  -6 -10  -7    9.29    0.55
   6 -10   7    9.25    0.74
  -6  10  -7    8.47    0.56
   6  10   7    9.63    0.69
  -6  10  -7   10.76    0.58
  -8 -10  -7    8.44    0.50
   8  10   7    8.67    0.71
  -8  10  -7    8.71    0.58
  -8  10  -7    8.73    0.56
 -10 -10  -7    1.42    0.23
 -10  10  -7    1.18    0.31
  10  10   7    0.89    0.41
 -10  10  -7    1.22    0.25
   9 -11  -7    8.21    0.58
  -9  11   7    7.63    0.64
   9  11  -7    7.65    0.64
  -7 -11   7   36.65    1.69
   7 -11  -7   39.47    1.67
   7  11  -7   38.39    1.69
  -7  11   7   38.98    1.75
   5 -11  -7   31.13    1.39
   5 -11  -7   31.60    1.28
  -5 -11   7   33.20    1.44
   5  11  -7   30.78    1.30
   5  11  -7   30.63    1.40
  -5  11   7   31.58    1.48
   3 -11  -7   10.31    0.50
  -3 -11   7   10.51    0.67
   3 -11  -7    9.93    0.59
   3  11  -7   10.01    0.53
  -3  11   7   10.33    0.68
   3  11  -7    9.04    0.59
  -1 -11   7   24.89    1.18
   1 -11  -7   25.18    1.04
   1 -11  -7   25.05    1.13
   1  11  -7   24.83    1.11
  -1  11   7   24.35    1.21
   1  11  -7   24.43    1.09
   1 -11   7   41.56    1.85
  -1 -11  -7   43.70    1.80
  -1 -11  -7   42.35    1.70
  -1  11  -7   41.73    1.73
  -1  11  -7   41.69    1.76
   1  11   7   45.38    1.87
   3 -11   7   18.26    1.02
  -3 -11  -7   18.94    0.83
  -3 -11  -7   19.44    0.92
   3  11   7   17.89    0.96
  -3  11  -7   18.55    0.89
  -5 -11  -7   15.95    0.77
  -5 -11  -7   16.47    0.82
   5 -11   7   16.92    1.01
  -5  11  -7   16.97    0.81
  -5  11  -7   16.90    0.84
   5  11   7   17.34    0.93
  -7 -11  -7   27.78    1.18
   7 -11   7   26.16    1.43
  -7  11  -7   27.09    1.24
  -7  11  -7   27.95    1.25
   7  11   7   26.96    1.33
  -9 -11  -7   15.91    0.77
  -9  11  -7   15.84    0.90
   9  11   7   16.12    1.01
  -9  11  -7   16.25    0.85
  10 -12  -7   19.23    1.02
  10  12  -7   19.81    1.12
 -10  12   7   18.77    1.03
  10  12  -7   19.24    1.06
  -8 -12   7   17.20    0.97
   8 -12  -7   17.78    0.92
  -8  12   7   15.21    0.94
   8  12  -7   17.89    0.95
  -6 -12   7   34.79    1.56
   6 -12  -7   32.98    1.50
  -6  12   7   34.58    1.44
  -6  12   7   33.18    1.58
   6  12  -7   34.20    1.52
   4 -12  -7   41.91    1.65
  -4 -12   7   41.27    1.84
   4 -12  -7   41.43    1.76
  -4  12   7   41.68    1.85
   4  12  -7   39.68    1.68
   4  12  -7   42.71    1.77
   2 -12  -7   32.12    1.30
  -2 -12   7   31.29    1.47
   2 -12  -7   29.36    1.38
  -2  12   7   32.72    1.49
   2  12  -7   31.49    1.35
   2  12  -7   33.32    1.40
   0 -12  -7   39.51    1.58
   0 -12  -7   39.72    1.69
   0 -12   7   36.47    1.73
   0  12  -7   39.04    1.64
   0  12  -7   41.39    1.65
   0  12   7   38.77    1.75
  -2 -12  -7   49.07    1.93
   2 -12   7   44.37    2.11
  -2 -12  -7   49.24    2.04
  -2  12  -7   49.88    1.96
   2  12   7   48.90    2.08
  -2  12  -7   49.54    2.00
  -4 -12  -7   31.69    1.32
   4 -12   7   28.00    1.46
  -4 -12  -7   29.42    1.24
   4  12   7   28.90    1.38
  -4  12  -7   28.99    1.31
  -6 -12  -7   20.38    0.92
  -6 -12  -7   19.94    0.97
   6 -12   7   19.51    1.18
  -6  12  -7   20.08    0.96
   6  12   7   21.96    1.09
  -6  12  -7   20.32    0.99
  -8 -12  -7   31.63    1.35
  -8  12  -7   31.42    1.45
  -8  12  -7   30.85    1.43
   8  12   7   34.10    1.56
  -9 -13   7   24.18    1.27
   9 -13  -7   24.71    1.19
  -9  13   7   24.38    1.23
   9  13  -7   23.15    1.22
  -7 -13   7   25.55    1.26
   7 -13  -7   23.92    1.19
   7  13  -7   25.47    1.23
  -7  13   7   25.35    1.27
   5 -13  -7   55.87    2.31
  -5 -13   7   54.51    2.37
   5  13  -7   54.79    2.22
   5  13  -7   55.06    2.32
  -5  13   7   57.05    2.24
  -5  13   7   57.20    2.39
   3 -13  -7   48.40    2.02
  -3 -13   7   49.10    2.12
   3 -13  -7   48.47    1.91
  -3  13   7   47.24    2.09
   3  13  -7   49.19    2.02
   3  13  -7   47.92    1.96
   1 -13  -7   24.12    1.00
   1 -13  -7   22.31    1.10
  -1 -13   7   22.82    1.18
   1  13  -7   22.88    1.05
  -1  13   7   23.04    1.18
   1  13  -7   24.01    1.08
   1 -13   7   53.67    2.39
  -1 -13  -7   55.43    2.19
  -1 -13  -7   55.45    2.32
  -1  13  -7   54.77    2.27
  -1  13  -7   57.37    2.25
   1  13   7   58.31    2.38
  -3 -13  -7   83.48    3.28
   3 -13   7   81.68    3.42
  -3 -13  -7   82.23    3.18
   3  13   7   83.15    3.34
  -3  13  -7   82.22    3.27
  -5 -13  -7   24.14    1.04
   5 -13   7   24.05    1.32
  -5 -13  -7   24.22    1.11
  -5  13  -7   22.97    1.11
   5  13   7   22.78    1.18
  -7 -13  -7   14.27    0.70
   7 -13   7   12.34    0.98
  -7  13  -7   12.32    0.74
  -7  13  -7   14.05    0.78
   7  13   7   16.15    0.90
  -9 -13  -7   49.77    2.03
  -9  13  -7   49.15    2.17
   9  13   7   55.14    2.27
  -9  13  -7   48.44    2.12
   8 -14  -7    7.16    0.58
  -8 -14   7    7.06    0.67
  -8  14   7    7.14    0.63
   8  14  -7    6.50    0.60
   6 -14  -7   34.61    1.53
  -6 -14   7   33.13    1.60
  -6  14   7   33.35    1.45
  -6  14   7   33.92    1.58
   6  14  -7   34.30    1.55
  -4 -14   7   57.41    2.47
   4 -14  -7   56.77    2.37
  -4  14   7   59.44    2.44
   4  14  -7   57.21    2.38
   4  14  -7   55.78    2.29
   2 -14  -7   13.62    0.77
   2 -14  -7   14.10    0.65
  -2 -14   7   12.00    0.85
   2  14  -7   13.78    0.76
   2  14  -7   13.78    0.71
  -2  14   7   13.51    0.83
   0 -14  -7    6.62    0.56
   0 -14   7    6.22    0.64
   0 -14  -7    7.25    0.41
   0  14  -7    6.82    0.48
   0  14  -7    7.09    0.50
   0  14   7    7.52    0.60
   2 -14   7   41.28    2.01
  -2 -14  -7   44.91    1.78
  -2 -14  -7   45.92    1.89
  -2  14  -7   44.53    1.82
   2  14   7   45.84    1.96
  -2  14  -7   42.37    1.86
  -4 -14  -7   42.23    1.74
  -4 -14  -7   43.91    1.82
   4 -14   7   42.55    2.01
   4  14   7   43.40    1.90
  -4  14  -7   42.21    1.83
   6 -14   7   11.16    0.92
  -6 -14  -7   11.75    0.62
  -6 -14  -7   11.00    0.68
   6  14   7   13.25    0.81
  -6  14  -7   12.10    0.72
  -8 -14  -7   17.92    0.86
   8 -14   7   18.01    1.20
   8  14   7   18.64    1.06
  -8  14  -7   18.75    0.98
  -7 -15   7   20.79    1.18
   7 -15  -7   21.48    1.10
  -7  15   7   22.71    1.16
   7  15  -7   21.74    1.14
   5 -15  -7   29.84    1.38
  -5 -15   7   27.64    1.48
  -5  15   7   30.07    1.31
   5  15  -7   28.93    1.28
  -5  15   7   30.08    1.43
   5  15  -7   30.22    1.41
  -3 -15   7   13.81    0.90
   3 -15  -7   13.43    0.78
   3  15  -7   13.26    0.71
   3  15  -7   12.78    0.77
  -3  15   7   13.69    0.83
  -1 -15   7   16.75    1.03
   1 -15  -7   17.00    0.78
   1 -15  -7   17.67    0.92
   1  15  -7   16.34    0.86
  -1  15   7   17.14    0.97
   1  15  -7   18.56    0.91
  -1 -15  -7   48.64    2.02
  -1 -15  -7   47.46    1.89
   1 -15   7   44.12    2.14
  -1  15  -7   49.55    1.98
   1  15   7   47.35    2.08
  -1  15  -7   46.92    2.00
   3 -15   7   29.74    1.60
  -3 -15  -7   32.01    1.43
  -3 -15  -7   32.28    1.34
   3  15   7   32.54    1.51
  -3  15  -7   31.95    1.45
  -5 -15  -7    6.97    0.45
   5 -15   7    5.49    0.70
  -5 -15  -7    7.65    0.54
   5  15   7    6.79    0.61
  -5  15  -7    7.16    0.55
  -7 -15  -7   13.78    0.81
  -7 -15  -7   13.48    0.69
   7 -15   7   11.54    1.03
  -7  15  -7   14.24    0.82
   7  15   7   14.69    0.90
   6 -16  -7   15.91    0.93
  -6 -16   7   17.17    1.06
  -6  16   7   16.87    0.97
   6  16  -7   16.65    0.97
  -6  16   7   16.93    0.84
   4 -16  -7    3.41    0.41
  -4 -16   7    3.53    0.53
   4  16  -7    3.91    0.37
  -4  16   7    3.36    0.38
   4  16  -7    3.68    0.46
  -4  16   7    3.85    0.45
  -2 -16   7    1.77    0.41
   2 -16  -7    1.98    0.33
   2  16  -7    1.50    0.31
   2  16  -7    2.11    0.29
  -2  16   7    1.54    0.33
   0 -16  -7   16.57    0.78
   0 -16  -7   17.25    0.92
   0 -16   7   15.09    1.04
   0  16  -7   16.94    0.90
   0  16  -7   18.80    0.92
   0  16   7   17.59    0.98
  -2 -16  -7   12.41    0.62
  -2 -16  -7   12.48    0.73
   2 -16   7   11.88    0.93
  -2  16  -7   12.61    0.75
   2  16   7   12.08    0.81
   4 -16   7    0.73    0.39
  -4 -16  -7    0.99    0.27
  -4 -16  -7    1.21    0.21
   4  16   7    1.03    0.33
  -4  16  -7    1.33    0.28
   6 -16   7    3.52    0.61
  -6 -16  -7    5.69    0.40
  -6 -16  -7    4.95    0.46
   6  16   7    5.41    0.56
  -6  16  -7    4.77    0.50
  -7 -17   7    3.85    0.55
   7 -17  -7    4.60    0.50
   7  17  -7    3.65    0.51
  -7  17   7    4.16    0.49
   5 -17  -7    2.27    0.37
  -5  17   7    3.52    0.45
  -5  17   7    3.65    0.39
   5  17  -7    3.67    0.48
   5  17  -7    3.16    0.44
  -3 -17   7   -0.17    0.30
   3 -17  -7    0.15    0.22
   3  17  -7    0.15    0.25
   3  17  -7    0.22    0.19
  -3  17   7   -0.07    0.22
  -3  17   7    0.09    0.23
   1 -17  -7    1.69    0.31
  -1 -17   7    1.36    0.40
   1  17  -7    1.48    0.29
  -1  17   7    1.35    0.33
   1  17  -7    1.90    0.34
  -1 -17  -7    5.14    0.49
  -1 -17  -7    5.72    0.39
   1 -17   7    5.17    0.66
  -1  17  -7    5.92    0.53
   1  17   7    5.59    0.57
  -1  17  -7    5.37    0.51
  -3 -17  -7    0.38    0.23
   3 -17   7   -0.06    0.33
  -3 -17  -7    0.14    0.15
  -3  17  -7    0.06    0.20
   3  17   7    0.29    0.29
   5 -17   7   -0.07    0.37
  -5 -17  -7    0.26    0.16
  -5 -17  -7    0.16    0.23
  -5  17  -7    0.05    0.23
   5  17   7    0.45    0.29
   6 -18  -7    0.77    0.28
  -6 -18   7    1.06    0.41
  -6  18   7    0.98    0.31
   6  18  -7    0.74    0.32
  -6  18   7    0.64    0.29
   4 -18  -7    1.41    0.32
  -4 -18   7    1.20    0.43
  -4  18   7    1.69    0.31
   4  18  -7    1.30    0.35
  -4  18   7    1.96    0.37
   4  18  -7    1.90    0.30
  -2 -18   7    3.05    0.56
   2 -18  -7    4.16    0.47
  -2  18   7    4.43    0.49
   2  18  -7    3.33    0.46
   2  18  -7    3.08    0.40
  -2  18   7    3.06    0.40
   0 -18  -7    1.12    0.28
   0 -18   7    1.45    0.47
   0  18   7    1.32    0.35
   0  18  -7    0.80    0.30
   0  18  -7    1.30    0.30
   2 -18   7    0.07    0.35
  -2 -18  -7    0.39    0.17
  -2 -18  -7    0.38    0.23
  -2  18  -7    0.24    0.25
   2  18   7    0.18    0.27
   4 -18   7    2.13    0.52
  -4 -18  -7    1.46    0.32
  -4 -18  -7    1.59    0.23
  -4  18  -7    1.78    0.37
   4  18   7    1.39    0.36
  -5 -19   7    2.86    0.55
   5 -19  -7    3.28    0.43
   5  19  -7    2.86    0.48
  -5  19   7    3.16    0.44
  -3 -19   7    0.97    0.44
   3 -19  -7    1.59    0.32
  -3  19   7    2.23    0.39
   3  19  -7    1.38    0.31
  -3  19   7    1.36    0.32
   3  19  -7    1.38    0.38
   1 -19  -7   12.82    0.81
  -1 -19   7   12.46    1.04
  -1  19   7   13.77    0.82
   1  19  -7   15.18    0.93
   1  19  -7   13.98    0.87
  -1  19   7   14.93    0.89
  -1 -19  -7   15.00    0.85
   1 -19   7   12.71    1.05
   1  19   7   14.86    0.92
  -1  19  -7   14.74    0.92
   3 -19   7    0.97    0.47
  -3 -19  -7    2.17    0.35
  -3  19  -7    2.11    0.41
   3  19   7    1.69    0.40
  -2 -20   7   14.63    1.13
   2 -20  -7   15.23    0.89
   2  20  -7   17.32    1.06
  -2  20   7   16.30    0.94
   2  20  -7   13.39    0.91
  -2  20   7   15.79    0.88
   0 -20   7   24.24    1.56
   0 -20  -7   26.93    1.33
   0  20  -7   30.02    1.46
   0  20   7   27.63    1.33
   0  20   7   29.53    1.41
   0  20  -7   27.25    1.43
   2 -20   7   17.18    1.24
  -2 -20  -7   18.10    1.01
   2  20   7   20.35    1.09
   2  20   7   18.75    1.02
  -2  20  -7   17.05    1.10
  10   0  -8   37.61    1.65
   8   0  -8   56.57    2.33
  -8   0   8   57.50    2.30
   6   0  -8   40.57    1.73
  -6   0   8   42.73    1.77
  -4   0   8   59.72    2.53
   4   0  -8   62.46    2.38
   4   0  -8   62.93    2.46
   2   0  -8   92.02    3.37
  -2   0   8   81.66    3.50
   2   0  -8   89.97    3.41
   0   0  -8   38.73    1.57
   0   0  -8   39.02    1.58
   0   0   8   39.27    1.70
  -2   0  -8   26.84    1.15
   2   0   8   27.72    1.27
  -2   0  -8   27.29    1.14
   4   0   8  100.96    3.97
  -4   0  -8   99.19    3.84
  -6   0  -8   90.73    3.51
  -8   0  -8   14.95    0.74
  -8   0  -8   14.36    0.77
 -10   0  -8   15.16    0.82
 -10   0  -8   15.20    0.77
   9  -1  -8   39.30    1.71
   9   1  -8   38.42    1.71
  -9   1   8   41.74    1.67
  -7  -1   8   18.15    0.85
   7  -1  -8   16.44    0.86
  -7   1   8   17.96    0.89
   7   1  -8   17.52    0.86
   5  -1  -8   15.83    0.69
   5  -1  -8   16.04    0.78
  -5  -1   8   16.30    0.83
   5   1  -8   15.92    0.78
  -5   1   8   15.34    0.85
   5   1  -8   15.98    0.69
  -3  -1   8   47.56    2.10
   3  -1  -8   51.82    2.03
   3  -1  -8   49.82    1.96
   3   1  -8   52.96    2.03
  -3   1   8   46.34    2.12
   3   1  -8   52.39    1.97
  -1  -1   8   48.71    2.14
   1  -1  -8   52.12    2.01
   1  -1  -8   51.44    2.04
   1   1  -8   51.79    2.02
  -1   1   8   48.87    2.16
   1   1  -8   53.87    2.05
   1  -1   8   23.49    1.11
  -1  -1  -8   23.11    0.99
  -1  -1  -8   22.97    0.98
   1   1   8   23.14    1.11
  -1   1  -8   22.73    0.99
  -1   1  -8   22.05    0.98
   3  -1   8   33.31    1.49
  -3  -1  -8   32.99    1.36
  -3  -1  -8   32.38    1.35
  -3   1  -8   32.87    1.37
  -3   1  -8   31.70    1.33
   3   1   8   34.09    1.50
  -5  -1  -8   42.65    1.74
   5  -1   8   41.54    1.89
   5   1   8   42.72    1.89
  -5   1  -8   43.96    1.75
  -7  -1  -8   17.57    0.84
  -7   1  -8   17.89    0.85
  -7   1  -8   18.47    0.88
  -9  -1  -8   14.60    0.78
  -9  -1  -8   15.25    0.75
  -9   1  -8   13.97    0.78
  -9   1  -8   14.54    0.74
  10  -2  -8   27.65    1.31
  10   2  -8   28.74    1.33
 -10   2   8   30.11    1.27
   8  -2  -8    6.76    0.50
  -8   2   8    7.76    0.54
   8   2  -8    7.15    0.51
  -6  -2   8   12.49    0.64
   6  -2  -8   10.25    0.62
   6   2  -8   11.77    0.64
  -6   2   8   12.40    0.72
  -4  -2   8   53.45    2.11
   4  -2  -8   50.66    1.97
   4  -2  -8   50.96    2.05
  -4   2   8   47.33    2.14
   4   2  -8   50.07    1.97
   4   2  -8   51.18    2.05
   2  -2  -8   35.91    1.47
   2  -2  -8   37.04    1.42
  -2  -2   8   32.51    1.54
  -2   2   8   31.95    1.57
   2   2  -8   36.48    1.43
   2   2  -8   35.98    1.46
   0  -2   8   10.86    0.67
   0  -2  -8   11.05    0.55
   0  -2  -8   11.49    0.58
   0   2  -8   11.17    0.55
   0   2  -8   11.50    0.56
   0   2   8   11.47    0.70
  -2  -2  -8   26.25    1.12
   2  -2   8   27.36    1.25
  -2  -2  -8   26.33    1.12
  -2   2  -8   26.69    1.13
   2   2   8   27.96    1.26
  -2   2  -8   25.04    1.10
  -4  -2  -8   38.66    1.65
  -4  -2  -8   41.39    1.67
   4  -2   8   43.20    1.82
  -4   2  -8   39.86    1.67
   4   2   8   43.17    1.82
  -6  -2  -8   17.22    0.81
  -6   2  -8   17.34    0.82
   6   2   8   16.97    0.98
  -8  -2  -8   12.38    0.65
  -8   2  -8   11.87    0.68
  -8   2  -8   12.40    0.66
 -10  -2  -8   21.27    1.03
 -10  -2  -8   20.26    0.97
 -10   2  -8   21.17    0.99
 -10   2  -8   21.44    1.05
   9  -3  -8    2.98    0.36
[truncated: 41,598 more chars]
