# Supplementary material for: Hybrid organic–inorganic crystal structure of 4-(di­methyl­amino)­pyridinium di­methyl­ammonium tetra­chlorido­lead(II)
Source: Acta Crystallogr E Crystallogr Commun. 2017 Oct 20;73(Pt 11):1670–3. doi: 10.1107/S2056989017014062 (PMC5683487; doi:10.1107/S2056989017014062)
Supplement: Supplementary file 2 [file e-73-01670-Isup2.hkl]

data_I                                                                          
_shelx_title ' '                                                                
_shelx_refln_list_code          4                                               
_shelx_F_calc_maximum      683.03                                               
_exptl_crystal_F_000       976.00                                               
_reflns_d_resolution_high  0.6985                                               
                                                                                
loop_                                                                           
 _space_group_symop_operation_xyz                                               
 'x, y, z'                                                                      
 '-x, y, -z+1/2'                                                                
 'x+1/2, y+1/2, z'                                                              
 '-x+1/2, y+1/2, -z+1/2'                                                        
 '-x, -y, -z'                                                                   
 'x, -y, z-1/2'                                                                 
 '-x+1/2, -y+1/2, -z'                                                           
 'x+1/2, -y+1/2, z-1/2'                                                         
                                                                                
_cell_length_a    11.0965                                                       
_cell_length_b    19.1202                                                       
_cell_length_c     7.5453                                                       
_cell_angle_alpha  90.000                                                       
_cell_angle_beta   91.081                                                       
_cell_angle_gamma  90.000                                                       
                                                                                
_shelx_F_squared_multiplier     1.000                                           
                                                                                
loop_                                                                           
 _refln_index_h                                                                 
 _refln_index_k                                                                 
 _refln_index_l                                                                 
 _refln_F_squared_calc                                                          
 _refln_F_squared_meas                                                          
 _refln_F_squared_sigma                                                         
 _refln_observed_status                                                         
   2   0   0     159262.72     157295.44      2859.72 o                         
   4   0   0       3278.01       3361.62        62.10 o                         
   6   0   0     100031.78     101339.32      1875.37 o                         
   8   0   0     113129.97     113911.35      2439.06 o                         
  10   0   0      23053.58      23203.17       524.79 o                         
  12   0   0      21189.97      21681.00       626.99 o                         
  14   0   0      33007.71      32795.77       934.33 o                         
   1   1   0      73326.67      74836.80       864.50 o                         
   3   1   0      18457.63      18540.99       219.19 o                         
   5   1   0      49829.12      51096.96       632.79 o                         
   7   1   0      81499.65      82077.40      1152.48 o                         
   9   1   0      16742.78      16783.58       272.39 o                         
  11   1   0       3428.56       3532.24        79.77 o                         
  13   1   0      21388.62      21243.89       441.42 o                         
  15   1   0      21165.78      21181.56       455.35 o                         
   0   2   0      64053.73      66618.76      2072.16 o                         
   2   2   0      43907.71      45617.12       493.29 o                         
   4   2   0      29299.65      30610.41       380.52 o                         
   6   2   0      33130.59      33784.29       448.26 o                         
   8   2   0      32286.57      32115.14       460.99 o                         
  10   2   0      16319.37      16003.53       264.05 o                         
  12   2   0       7618.65       7427.25       182.30 o                         
  14   2   0       9327.14       9152.19       227.69 o                         
   1   3   0       6280.48       6228.28        77.22 o                         
   3   3   0      22248.09      22902.90       285.64 o                         
   5   3   0       6095.65       5724.83        87.68 o                         
   7   3   0       2235.89       2130.93        41.28 o                         
   9   3   0       9188.21       9071.05       144.10 o                         
  11   3   0       7006.38       6969.00       147.99 o                         
  13   3   0       1283.93       1337.39        98.65 o                         
  15   3   0       1863.02       1967.84       101.53 o                         
   0   4   0       1369.65       1288.24        88.58 o                         
   2   4   0       4461.98       4487.41        65.13 o                         
   4   4   0       6293.43       6501.97        98.05 o                         
   6   4   0       1678.52       1818.53        35.72 o                         
   8   4   0        894.07        886.85        25.25 o                         
  10   4   0       1264.65       1301.22        39.09 o                         
  12   4   0        369.41        384.84        38.47 o                         
  14   4   0        345.73        384.90        54.23 o                         
   1   5   0         87.72        113.82        12.14 o                         
   3   5   0      18636.57      19040.73       274.29 o                         
   5   5   0      11612.77      12052.26       167.08 o                         
   7   5   0       1035.78       1175.59        28.67 o                         
   9   5   0       1706.00       1726.34        43.50 o                         
  11   5   0       2133.64       2152.29        72.36 o                         
  13   5   0        627.38        638.01        58.37 o                         
  15   5   0       1160.89       1137.18        81.61 o                         
   0   6   0      13236.99      13313.60       564.83 o                         
   2   6   0      22080.47      21578.35       312.49 o                         
   4   6   0      13588.15      12829.52       206.30 o                         
   6   6   0       2340.91       2252.99        45.21 o                         
   8   6   0       8197.54       7876.69       127.78 o                         
  10   6   0      16551.69      16427.10       251.89 o                         
  12   6   0       3685.83       3397.56        98.60 o                         
  14   6   0        855.58        811.50        67.65 o                         
   1   7   0      46110.50      43670.56      1168.17 o                         
   3   7   0      39310.93      40249.13       535.80 o                         
   5   7   0      29914.89      29451.94       396.44 o                         
   7   7   0      27689.16      26849.14       364.75 o                         
   9   7   0      21346.59      21144.58       294.68 o                         
  11   7   0      11974.87      11589.56       229.95 o                         
  13   7   0      10210.10       9908.59       241.16 o                         
  15   7   0      10363.51       9971.43       255.67 o                         
   0   8   0     191969.41     188310.83      8346.74 o                         
   2   8   0      61117.11      59940.43      1147.55 o                         
   4   8   0      17760.60      18223.14       252.63 o                         
   6   8   0      70573.75      69055.03       913.45 o                         
   8   8   0      64594.84      61985.77       824.85 o                         
  10   8   0      14573.60      13820.04       237.59 o                         
  12   8   0      13000.16      12529.90       251.80 o                         
  14   8   0      22798.91      23269.67       495.79 o                         
   1   9   0      92613.59      90438.87      1725.56 o                         
   3   9   0      15886.26      15828.85       223.08 o                         
   5   9   0      45187.68      43550.70       624.17 o                         
   7   9   0      92844.27      90008.48      1188.79 o                         
   9   9   0      17596.27      17661.49       267.85 o                         
  11   9   0       3056.41       3178.74        95.55 o                         
  13   9   0      25624.93      26211.71       547.15 o                         
  15   9   0      23032.27      22749.94       740.90 o                         
   0  10   0     118893.05     118655.80      2568.18 o                         
   2  10   0      34338.81      33004.91       778.65 o                         
   4  10   0       6667.90       6464.47       112.11 o                         
   6  10   0      40695.38      39737.07       536.10 o                         
   8  10   0      42742.28      41175.03       557.24 o                         
  10  10   0       8313.99       8034.93       154.07 o                         
  12  10   0       8583.06       8452.56       189.30 o                         
  14  10   0      17727.75      18206.47       488.32 o                         
   1  11   0      31774.69      31500.66       428.88 o                         
   3  11   0      13621.96      13063.78       190.64 o                         
   5  11   0       8762.52       8449.34       153.98 o                         
   7  11   0      15073.03      14770.48       214.61 o                         
   9  11   0      14535.03      14433.94       241.66 o                         
  11  11   0       6981.75       6762.87       162.54 o                         
  13  11   0       5088.23       5026.53       168.21 o                         
   0  12   0       1632.95       1697.12        61.15 o                         
   2  12   0       7767.22       7537.13       119.78 o                         
   4  12   0      14930.19      14512.09       233.34 o                         
   6  12   0       6645.40       6550.94       161.85 o                         
   8  12   0       4376.53       4317.09        81.68 o                         
  10  12   0       3893.04       3795.17        99.64 o                         
  12  12   0       1226.92       1096.48        83.67 o                         
  14  12   0       1849.71       1735.94       212.18 o                         
   1  13   0         74.97         85.34        15.90 o                         
   3  13   0         33.26         44.32        16.36 o                         
   5  13   0        480.49        475.41        28.15 o                         
   7  13   0         60.89        113.64        23.30 o                         
   9  13   0        177.74        207.16        25.27 o                         
  11  13   0         29.65         -5.21        46.15 o                         
  13  13   0         89.66         46.51        57.57 o                         
   0  14   0        637.91        615.18        51.25 o                         
   2  14   0       3959.36       3862.49        77.98 o                         
   4  14   0       4170.40       4169.12        80.51 o                         
   6  14   0        166.72        211.33        25.70 o                         
   8  14   0       1000.69       1022.41        62.98 o                         
  10  14   0       5262.33       5172.64       137.71 o                         
  12  14   0        967.08       1128.23        90.59 o                         
   1  15   0       7935.89       8047.58       130.59 o                         
   3  15   0      27553.91      28053.77       392.46 o                         
   5  15   0      15300.14      15036.34       231.08 o                         
   7  15   0       4146.20       4005.85       112.68 o                         
   9  15   0      10266.43      10534.32       238.91 o                         
  11  15   0      10192.42      10013.62       297.76 o                         
  13  15   0       2652.48       2418.40       131.37 o                         
   0  16   0      26147.19      26703.40       530.09 o                         
   2  16   0      26114.93      26827.60       377.39 o                         
   4  16   0      24760.22      25256.79       359.13 o                         
   6  16   0      22880.83      23035.07       358.32 o                         
   8  16   0      19829.21      20027.16       325.27 o                         
  10  16   0      12089.13      12018.13       259.74 o                         
  12  16   0       6764.84       6358.40       206.27 o                         
   1  17   0      54432.72      53874.69       729.99 o                         
   3  17   0      13683.18      13927.18       211.92 o                         
   5  17   0      17038.81      17702.55       285.14 o                         
   7  17   0      37484.61      38441.38       575.94 o                         
   9  17   0      18871.18      18988.15       476.21 o                         
  11  17   0       8191.74       8223.92       237.06 o                         
   0  18   0      63838.64      64115.82      1403.20 o                         
   2  18   0      17862.10      18437.64       338.14 o                         
   4  18   0       3763.66       4040.73        94.08 o                         
   6  18   0      30642.84      31750.32       521.79 o                         
   8  18   0      30474.30      31478.73       760.22 o                         
  10  18   0       3930.73       3888.21       181.00 o                         
   1  19   0      26865.73      27748.15       480.06 o                         
   3  19   0       6841.07       7272.79       139.70 o                         
   5  19   0      14148.16      14560.80       245.72 o                         
   7  19   0      28790.48      30224.55       780.75 o                         
   9  19   0       8876.02       9266.97       202.17 o                         
  11  19   0       2457.64       2296.81       129.86 o                         
   0  20   0      11159.65      11674.83       332.98 o                         
   2  20   0       8681.73       8969.06       163.19 o                         
   4  20   0       6226.87       6577.54       133.77 o                         
   6  20   0       7507.70       7725.73       216.03 o                         
   8  20   0       7999.28       8403.32       277.23 o                         
  10  20   0       4177.56       4434.55       178.15 o                         
   1  21   0       1691.60       1719.13        70.17 o                         
   3  21   0       2432.36       2631.32        79.09 o                         
   5  21   0        719.19        849.99        50.19 o                         
   7  21   0        474.26        471.66        45.13 o                         
   9  21   0       2009.39       2092.88        91.67 o                         
   0  22   0         13.82        175.50        65.47 o                         
   2  22   0         58.07         57.99        40.53 o                         
   4  22   0        136.53        134.35        39.94 o                         
   6  22   0         38.29         20.65        33.72 o                         
   8  22   0          5.40        -19.82        39.61 o                         
   1  23   0        967.53       1080.11        64.58 o                         
   3  23   0       6634.28       7078.98       162.07 o                         
   5  23   0       2971.38       3075.31        98.11 o                         
   7  23   0        284.86        271.52        46.97 o                         
   0  24   0       5061.34       5070.99       187.61 o                         
   2  24   0      11665.81      11880.05       292.30 o                         
   4  24   0      13555.85      14194.37       273.41 o                         
   6  24   0       4067.45       4244.29       125.98 o                         
   1  25   0      12825.87      12333.02       244.90 o                         
   3  25   0      12689.05      12286.25       246.42 o                         
   5  25   0       9398.51       9277.76       221.89 o                         
   0  26   0      19919.44      19089.52       494.04 o                         
   2  26   0      10153.84       9781.90       213.12 o                         
   4  26   0       6384.22       6035.33       168.89 o                         
   1  27   0      16398.16      16218.20       334.98 o                         
 -15   1   1       3177.29       3071.92       121.76 o                         
 -13   1   1       3570.38       3508.63       116.06 o                         
 -11   1   1        978.74       1140.96        45.55 o                         
  -9   1   1       5426.40       5326.88       101.87 o                         
  -7   1   1      12070.04      11784.96       193.37 o                         
  -5   1   1       3050.80       3000.75        56.64 o                         
  -3   1   1       5426.27       5662.72       101.41 o                         
  -1   1   1      26779.08      28717.12       295.51 o                         
   1   1   1       8228.27       8550.34        86.16 o                         
   3   1   1       3490.39       3274.19        48.21 o                         
   5   1   1      15044.52      14657.39       212.79 o                         
   7   1   1       8025.06       7783.40       112.08 o                         
   9   1   1       1402.04       1386.76        32.70 o                         
  11   1   1       4042.54       3785.94       110.89 o                         
  13   1   1       4633.27       4390.90       160.49 o                         
  15   1   1        540.05        543.47        64.64 o                         
 -14   2   1       9207.51       9091.14       224.61 o                         
 -12   2   1       4616.04       4705.53       103.99 o                         
 -10   2   1       4663.63       4621.02        94.29 o                         
  -8   2   1      21377.25      21191.85       337.02 o                         
  -6   2   1      30040.63      30541.12       472.54 o                         
  -4   2   1      15230.05      15369.65       240.70 o                         
  -2   2   1      13160.50      13533.71       180.16 o                         
   0   2   1      20393.31      22045.17       219.04 o                         
   2   2   1      19772.97      19961.71       264.43 o                         
   4   2   1      26494.62      26709.12       410.27 o                         
   6   2   1      25878.99      25745.73       369.19 o                         
   8   2   1       9930.40       9723.81       150.44 o                         
  10   2   1       6217.35       6171.11       105.17 o                         
  12   2   1       9391.99       9308.86       218.34 o                         
  14   2   1       6396.36       6323.93       178.46 o                         
 -15   3   1       5440.06       5257.79       161.80 o                         
 -13   3   1      22794.66      22744.53       469.24 o                         
 -11   3   1      28487.21      28836.48       461.55 o                         
  -9   3   1      13064.21      13040.95       218.17 o                         
  -7   3   1      24732.43      24567.14       385.81 o                         
  -5   3   1      70841.88      71719.80      1006.13 o                         
  -3   3   1      62177.17      64660.34       905.98 o                         
  -1   3   1      45647.60      46862.07       759.12 o                         
   1   3   1      97364.16      99004.55      1221.52 o                         
   3   3   1      81303.06      82584.91      1154.77 o                         
   5   3   1      21126.22      21093.36       303.93 o                         
   7   3   1      21328.67      20888.15       304.36 o                         
   9   3   1      43669.28      43461.92       622.67 o                         
  11   3   1      25881.00      25353.47       455.07 o                         
  13   3   1       6992.36       6891.92       181.97 o                         
  15   3   1       7558.87       7649.41       211.49 o                         
 -14   4   1       9303.62       9372.20       231.10 o                         
 -12   4   1      47848.29      48201.03       831.39 o                         
 -10   4   1      34439.73      34341.44       541.65 o                         
  -8   4   1      12042.51      12307.50       205.25 o                         
  -6   4   1      73743.76      75149.26      1056.58 o                         
  -4   4   1     147840.80     149961.39      2091.89 o                         
  -2   4   1      42641.98      42062.15       701.47 o                         
   0   4   1      77677.31      79594.65      1255.16 o                         
   2   4   1     234862.08     228756.22      2823.97 o                         
   4   4   1      74441.18      76513.53      1072.92 o                         
   6   4   1      12085.16      12713.52       189.57 o                         
   8   4   1      59791.43      59359.36       841.88 o                         
  10   4   1      70149.89      70007.94       994.21 o                         
  12   4   1       9712.87       9834.86       229.96 o                         
  14   4   1       5888.65       5847.86       170.05 o                         
 -15   5   1       4698.60       4741.78       155.01 o                         
 -13   5   1      24982.17      25545.75       465.35 o                         
 -11   5   1      37017.19      37024.33       586.77 o                         
  -9   5   1       8244.93       8407.03       149.82 o                         
  -7   5   1      29507.46      29985.77       465.54 o                         
  -5   5   1     165025.03     166957.38      2328.87 o                         
  -3   5   1      73218.06      72726.73      1670.67 o                         
  -1   5   1       1348.31       1617.35        54.75 o                         
   1   5   1      93049.76      94735.48      1238.98 o                         
   3   5   1     215819.47     210479.27      4252.67 o                         
   5   5   1      33343.79      34650.44       434.03 o                         
   7   5   1      16600.97      16269.88       241.77 o                         
   9   5   1      57502.66      57358.17       817.48 o                         
  11   5   1      25844.57      25756.04       459.81 o                         
  13   5   1       5001.01       4988.08       149.39 o                         
  15   5   1      15318.71      16140.10       366.12 o                         
 -14   6   1       7420.61       7293.78       195.64 o                         
 -12   6   1      20175.98      20250.47       375.38 o                         
 -10   6   1      14039.10      14070.22       239.51 o                         
  -8   6   1      10386.01      10308.51       173.08 o                         
  -6   6   1      36977.75      36082.62       516.26 o                         
  -4   6   1      51237.78      50108.22       708.86 o                         
  -2   6   1      15524.02      14528.14       518.77 o                         
   0   6   1      29088.54      31429.58       655.90 o                         
   2   6   1      75227.39      76166.37      1185.65 o                         
   4   6   1      30459.92      29774.15       398.54 o                         
   6   6   1      10112.34       9848.86       151.24 o                         
   8   6   1      25823.76      25600.44       404.29 o                         
  10   6   1      28474.45      28192.55       415.56 o                         
  12   6   1       7463.93       7410.70       189.04 o                         
  14   6   1       4082.22       4103.67       142.87 o                         
 -15   7   1       5058.97       5241.70       167.34 o                         
 -13   7   1       9297.12       9341.91       202.20 o                         
 -11   7   1       4646.81       4601.20       107.32 o                         
  -9   7   1       6891.94       6886.91       117.73 o                         
  -7   7   1      17747.80      17295.18       258.49 o                         
  -5   7   1      14139.73      14029.25       210.32 o                         
  -3   7   1      14046.58      13971.82       319.16 o                         
  -1   7   1      31064.10      31002.26       633.47 o                         
   1   7   1      24909.85      25346.97       360.50 o                         
   3   7   1      13315.77      13305.50       185.71 o                         
   5   7   1      14880.14      14451.54       201.57 o                         
   7   7   1      11873.97      11741.47       178.84 o                         
   9   7   1       7811.28       7750.22       129.97 o                         
  11   7   1       9192.82       9171.32       172.47 o                         
  13   7   1       6562.22       6355.87       177.94 o                         
  15   7   1       2427.37       2386.95       117.76 o                         
 -14   8   1       2221.01       2202.21       105.03 o                         
 -12   8   1        992.16        991.20        67.79 o                         
 -10   8   1        972.64        922.71        43.45 o                         
  -8   8   1       5202.85       4870.09        82.29 o                         
  -6   8   1       3602.22       3392.53        60.43 o                         
  -4   8   1        792.80        765.47        30.09 o                         
  -2   8   1       8018.66       8209.94       184.12 o                         
   0   8   1      13171.94      13669.27       196.54 o                         
   2   8   1       1360.98       1299.03        32.21 o                         
   4   8   1       2267.37       2200.58        43.24 o                         
   6   8   1       6644.67       6444.06       100.26 o                         
   8   8   1       2291.22       2094.33        60.07 o                         
  10   8   1       1218.14       1145.50        47.54 o                         
  12   8   1       2278.72       2213.47        96.52 o                         
  14   8   1        845.36        687.73        69.13 o                         
 -13   9   1        236.36        307.45        54.46 o                         
 -11   9   1        238.85        288.19        38.58 o                         
  -9   9   1        771.28        761.68        30.62 o                         
  -7   9   1        602.40        656.61        26.13 o                         
  -5   9   1        106.20        125.56        13.54 o                         
  -3   9   1        965.81        964.52        48.17 o                         
  -1   9   1       4725.82       4835.21       138.84 o                         
   1   9   1       1315.41       1386.63        39.93 o                         
   3   9   1         56.95         93.38        15.57 o                         
   5   9   1       1012.21       1071.14        31.17 o                         
   7   9   1        899.06        917.75        30.75 o                         
   9   9   1        215.10        221.13        34.00 o                         
  11   9   1        461.78        444.09        36.20 o                         
  13   9   1        500.05        549.90        61.17 o                         
 -14  10   1       3873.31       4020.30       197.57 o                         
 -12  10   1        593.06        623.64        50.85 o                         
 -10  10   1       1783.82       1769.06        64.50 o                         
  -8  10   1      11497.79      11278.55       169.24 o                         
  -6  10   1       3989.49       3793.01        69.16 o                         
  -4  10   1        713.98        693.95        36.25 o                         
  -2  10   1      12517.28      11448.99       259.88 o                         
   0  10   1      13266.76      12025.63       206.25 o                         
   2  10   1        922.28        834.21        29.16 o                         
   4  10   1       3893.29       3482.13        76.45 o                         
   6  10   1      12860.67      12345.75       194.30 o                         
   8  10   1       2884.46       2909.99        64.96 o                         
  10  10   1        900.05        970.89        41.73 o                         
  12  10   1       4704.17       4721.05       140.61 o                         
  14  10   1       2511.53       2690.44       124.16 o                         
 -13  11   1      11587.57      11137.98       280.50 o                         
 -11  11   1       7227.43       6991.38       191.39 o                         
  -9  11   1      13614.07      12954.09       194.15 o                         
  -7  11   1      25117.43      24255.18       338.07 o                         
  -5  11   1      17966.12      17446.32       313.07 o                         
  -3  11   1      21944.45      21662.16       386.60 o                         
  -1  11   1      42493.47      40558.14       632.61 o                         
   1  11   1      28728.54      27624.85       379.10 o                         
   3  11   1      19432.66      19701.87       277.59 o                         
   5  11   1      28432.48      28171.85       418.22 o                         
   7  11   1      19145.25      18164.50       277.83 o                         
   9  11   1       9985.47       9252.82       169.31 o                         
  11  11   1      13535.29      12740.29       232.14 o                         
  13  11   1      10877.05      10640.96       268.10 o                         
 -14  12   1       8901.47       8691.42       262.98 o                         
 -12  12   1      17814.21      17508.55       393.64 o                         
 -10  12   1      15075.10      14899.42       265.15 o                         
  -8  12   1      16842.89      16598.93       241.40 o                         
  -6  12   1      41203.88      40163.88       713.71 o                         
  -4  12   1      47828.45      46136.55      1021.35 o                         
  -2  12   1      24118.60      23447.94       351.78 o                         
   0  12   1      31350.35      30512.82       516.90 o                         
   2  12   1      60839.66      58861.25       786.86 o                         
   4  12   1      39971.32      39435.48       537.33 o                         
   6  12   1      18197.17      18038.62       279.95 o                         
   8  12   1      24723.26      24087.89       340.21 o                         
  10  12   1      25304.35      24678.38       405.91 o                         
  12  12   1       9798.95       9586.99       213.26 o                         
  14  12   1       6226.55       6071.94       247.96 o                         
 -13  13   1      21574.36      21251.25       549.41 o                         
 -11  13   1      30286.52      29978.83       712.31 o                         
  -9  13   1       8173.07       8214.43       148.53 o                         
  -7  13   1      22503.88      22080.78       447.05 o                         
  -5  13   1      98599.31      97776.20      1386.86 o                         
  -3  13   1      50011.41      49098.43       833.14 o                         
  -1  13   1       8249.01       8012.78       127.59 o                         
   1  13   1      61150.31      58414.91       989.01 o                         
   3  13   1     106525.98     103911.84      1667.87 o                         
   5  13   1      23727.76      23262.37       330.17 o                         
   7  13   1      14632.61      14231.56       230.72 o                         
   9  13   1      44117.60      43113.88       633.41 o                         
  11  13   1      22739.91      21988.83       375.60 o                         
  13  13   1       5857.30       5712.15       272.44 o                         
 -12  14   1      27880.83      27369.13       582.19 o                         
 -10  14   1      18429.81      18028.83       350.60 o                         
  -8  14   1       2657.45       2870.65        76.43 o                         
  -6  14   1      18674.81      18658.86       287.91 o                         
  -4  14   1      43890.59      43782.41       789.41 o                         
  -2  14   1      13212.87      12867.13       243.45 o                         
   0  14   1      21933.06      21527.82       304.97 o                         
   2  14   1      64017.50      61957.91       936.93 o                         
   4  14   1      15511.33      15607.72       371.66 o                         
   6  14   1       1645.35       1781.89        56.45 o                         
   8  14   1      28336.87      27925.18       460.60 o                         
  10  14   1      39716.61      39477.68       587.77 o                         
  12  14   1       3760.79       3788.53       152.96 o                         
 -13  15   1      11630.71      11623.79       304.18 o                         
 -11  15   1      10637.08      10389.18       268.12 o                         
  -9  15   1       5538.36       5776.20       120.12 o                         
  -7  15   1      17960.25      18189.61       289.50 o                         
  -5  15   1      41903.05      42724.88       679.38 o                         
  -3  15   1      21044.09      21113.80       326.41 o                         
  -1  15   1       7987.79       8013.28       150.64 o                         
   1  15   1      26891.62      26727.37       375.05 o                         
   3  15   1      42461.69      42130.36       576.07 o                         
   5  15   1      18015.69      18096.49       361.12 o                         
   7  15   1      10684.04      10575.77       171.82 o                         
   9  15   1      16475.99      16401.30       292.71 o                         
  11  15   1      10987.32      10803.83       265.02 o                         
  13  15   1       5188.11       4736.19       407.32 o                         
 -12  16   1       2433.56       2321.60       145.87 o                         
 -10  16   1       1510.84       1515.19        84.24 o                         
  -8  16   1       5584.75       5873.28       156.38 o                         
  -6  16   1       8056.67       8297.90       152.24 o                         
  -4  16   1       3913.20       4027.58        96.42 o                         
  -2  16   1       5011.55       5154.55       104.50 o                         
   0  16   1       8336.83       8764.71       189.20 o                         
   2  16   1       5906.03       6052.30       108.20 o                         
   4  16   1       5593.20       5727.91       106.72 o                         
   6  16   1       6091.21       6368.80       144.84 o                         
   8  16   1       3599.58       3560.93        91.63 o                         
  10  16   1       2958.57       3076.44       113.80 o                         
  12  16   1       2941.44       2972.00       143.88 o                         
 -11  17   1        246.80        241.46        66.45 o                         
  -9  17   1        623.61        591.71        51.05 o                         
  -7  17   1       1714.49       1740.71        64.86 o                         
  -5  17   1        450.18        470.69        39.92 o                         
  -3  17   1        570.68        528.53        44.38 o                         
  -1  17   1       2945.10       3025.18        98.26 o                         
   1  17   1       1796.94       1812.07        52.81 o                         
   3  17   1        392.98        430.50        31.41 o                         
   5  17   1        943.27        947.41        44.33 o                         
   7  17   1       1070.68       1101.77        50.75 o                         
   9  17   1        545.54        536.31        48.26 o                         
  11  17   1        947.83        998.53       130.19 o                         
 -10  18   1       1229.21       1315.54        96.59 o                         
  -8  18   1       2274.81       2451.18        81.83 o                         
  -6  18   1        233.42        263.13        41.87 o                         
  -4  18   1        151.50        152.85        29.67 o                         
  -2  18   1       3283.07       3237.75        81.56 o                         
   0  18   1       3166.36       3031.80        69.54 o                         
   2  18   1        277.25        281.05        28.04 o                         
   4  18   1        476.84        546.40        39.98 o                         
   6  18   1       2006.05       2220.10        76.35 o                         
   8  18   1        978.56       1024.56        62.00 o                         
  10  18   1        466.30        574.36        63.22 o                         
 -11  19   1        259.44        327.96        75.75 o                         
  -9  19   1       3948.15       3945.98       134.92 o                         
  -7  19   1      10349.26      10489.34       201.23 o                         
  -5  19   1       2997.62       3171.11        85.28 o                         
  -3  19   1       3583.21       3870.85        92.38 o                         
  -1  19   1       9509.23      10439.81       201.05 o                         
   1  19   1       2876.51       3230.26        74.87 o                         
   3  19   1       2723.72       2912.36        83.07 o                         
   5  19   1      13616.54      14338.20       244.51 o                         
   7  19   1       5852.57       6416.51       169.65 o                         
   9  19   1        265.24        267.29        45.36 o                         
  11  19   1       2394.33       2248.15       127.89 o                         
 -10  20   1       8721.50       8719.01       415.39 o                         
  -8  20   1      17225.76      17815.34       327.42 o                         
  -6  20   1      11656.90      12036.70       211.97 o                         
  -4  20   1       8624.79       8645.70       173.40 o                         
  -2  20   1      23804.12      23349.10       365.57 o                         
   0  20   1      27634.61      27208.52       610.14 o                         
   2  20   1      11790.86      12258.94       240.31 o                         
   4  20   1      11791.54      12146.36       213.87 o                         
   6  20   1      17625.29      18488.51       360.73 o                         
   8  20   1      11500.69      12100.30       238.80 o                         
  10  20   1       8758.42       9119.40       278.28 o                         
  -9  21   1       7507.75       7525.80       226.28 o                         
  -7  21   1      12742.16      12664.31       225.93 o                         
  -5  21   1      24711.17      25308.96       396.82 o                         
  -3  21   1      19289.85      19075.36       330.78 o                         
  -1  21   1      13036.48      12504.02       216.12 o                         
   1  21   1      21833.99      21705.35       369.72 o                         
   3  21   1      25907.60      25992.35       459.51 o                         
   5  21   1      13666.88      14590.58       252.76 o                         
   7  21   1      10307.65      10929.73       244.29 o                         
   9  21   1      14999.52      15341.75       482.17 o                         
  -8  22   1       4091.37       4038.20       120.81 o                         
  -6  22   1      17882.24      17598.70       293.42 o                         
  -4  22   1      28461.45      27546.41       427.62 o                         
  -2  22   1       7230.95       7219.91       144.33 o                         
   0  22   1       9697.70       9710.52       305.30 o                         
   2  22   1      35081.95      34785.43       576.65 o                         
   4  22   1      16694.89      16848.59       310.99 o                         
   6  22   1       3632.76       3865.75       108.25 o                         
   8  22   1      15099.70      15849.49       356.93 o                         
  -7  23   1       8215.11       8656.36       172.91 o                         
  -5  23   1      31779.91      32091.55       495.14 o                         
  -3  23   1      14361.86      14774.19       270.11 o                         
  -1  23   1       2376.11       2210.69        88.37 o                         
   1  23   1      17788.64      18119.22       371.97 o                         
   3  23   1      32543.85      34189.48       571.73 o                         
   5  23   1       7740.82       8418.86       190.01 o                         
   7  23   1       5149.19       5319.82       186.19 o                         
  -6  24   1       8064.18       8038.93       163.97 o                         
  -4  24   1       9807.28       9731.28       208.84 o                         
  -2  24   1       4775.12       4981.24       143.16 o                         
   0  24   1       6812.54       7024.39       199.85 o                         
   2  24   1      12634.39      13086.24       309.46 o                         
   4  24   1       6693.87       7019.12       169.25 o                         
   6  24   1       2769.79       2870.58       141.53 o                         
  -5  25   1       1545.76       1626.61        79.26 o                         
  -3  25   1       1916.79       1960.62        83.28 o                         
  -1  25   1       4867.52       4816.22       133.34 o                         
   1  25   1       3893.51       3989.80       122.76 o                         
   3  25   1       1501.27       1636.22        82.19 o                         
   5  25   1       1660.95       1836.80        91.20 o                         
  -4  26   1          4.68         43.51        43.49 o                         
  -2  26   1         83.74        173.68        49.77 o                         
   0  26   1         30.18        -15.44        43.20 o                         
   2  26   1          2.82        -10.41        43.67 o                         
   4  26   1        205.02        171.53        52.78 o                         
  -1  27   1        945.86        787.17        68.60 o                         
   1  27   1        172.11         99.04        49.45 o                         
 -14   0   2       9801.08       9762.40       333.51 o                         
 -12   0   2      18474.78      18801.28       444.06 o                         
 -10   0   2      84150.08      85531.24      1850.26 o                         
  -8   0   2      58992.27      59086.89      1283.01 o                         
  -6   0   2       5709.33       6016.88       156.87 o                         
  -4   0   2      89509.32      97456.34      2086.57 o                         
  -2   0   2     466534.31     435863.84     31254.87 o                         
   0   0   2     150304.50     154326.56      3311.47 o                         
   2   0   2      12006.71      12898.71       218.71 o                         
   4   0   2     122699.30     127063.20      2709.32 o                         
   6   0   2     111729.66     114344.58      2447.15 o                         
   8   0   2      25263.20      25225.82       562.59 o                         
  10   0   2      42177.94      41149.36       908.79 o                         
  12   0   2      50186.87      50250.46      1373.90 o                         
  14   0   2       7997.41       7733.86       292.39 o                         
 -15   1   2      11937.14      12255.58       288.23 o                         
 -13   1   2       3741.41       3723.67        93.03 o                         
 -11   1   2      16060.66      16015.34       268.43 o                         
  -9   1   2      44061.64      44705.70       693.96 o                         
  -7   1   2      22532.93      23034.15       364.01 o                         
  -5   1   2      26181.02      27693.30       429.57 o                         
  -3   1   2      95460.35     100569.40      1175.45 o                         
  -1   1   2      38947.46      42998.71       532.24 o                         
   1   1   2       5322.38       5400.39        75.99 o                         
   3   1   2      78928.24      83383.34      1090.02 o                         
   5   1   2     111147.34     114546.91      1602.12 o                         
   7   1   2      15862.77      16192.89       239.29 o                         
   9   1   2       4405.93       4504.75        89.71 o                         
  11   1   2      30163.88      30050.11       479.44 o                         
  13   1   2      25497.17      25251.72       520.15 o                         
  15   1   2       4033.06       4031.59       149.59 o                         
 -14   2   2       3769.53       3866.61       128.78 o                         
 -12   2   2      13167.16      13312.39       232.48 o                         
 -10   2   2      25305.13      25095.38       402.80 o                         
  -8   2   2      17527.71      17357.49       281.35 o                         
  -6   2   2      20653.63      20968.32       330.82 o                         
  -4   2   2      43931.63      46181.00       705.12 o                         
  -2   2   2      43512.57      46377.89       608.99 o                         
   0   2   2      32336.48      33798.22       475.70 o                         
   2   2   2      42337.40      44785.02       525.30 o                         
   4   2   2      47607.18      48449.50       682.56 o                         
   6   2   2      29394.19      29092.48       450.05 o                         
   8   2   2      16754.65      16687.45       248.75 o                         
  10   2   2      14729.30      14664.06       245.17 o                         
  12   2   2      13033.28      13052.04       290.84 o                         
  14   2   2       8377.94       8453.81       220.35 o                         
 -15   3   2        438.79        390.96        57.84 o                         
 -13   3   2       5041.74       5023.10       128.51 o                         
 -11   3   2       9016.34       8937.71       164.42 o                         
  -9   3   2       1635.99       1583.67        49.44 o                         
  -7   3   2       3509.86       3428.59        70.46 o                         
  -5   3   2      18887.35      18842.66       297.29 o                         
  -3   3   2       9775.71       9858.45       136.86 o                         
  -1   3   2       3296.81       3281.31        47.06 o                         
   1   3   2      19194.91      19860.31       307.12 o                         
   3   3   2      11938.47      11426.83       168.37 o                         
   5   3   2       1798.26       1664.29        35.31 o                         
   7   3   2       7168.24       7065.74       113.50 o                         
   9   3   2       9684.06       9406.30       149.95 o                         
  11   3   2       2578.96       2381.84        65.18 o                         
  13   3   2       2033.35       2020.22       106.70 o                         
  15   3   2       2886.45       3002.53       139.58 o                         
 -14   4   2        229.73        204.63        47.57 o                         
 -12   4   2       1129.69       1128.49        50.29 o                         
 -10   4   2        587.62        577.14        33.50 o                         
  -8   4   2        430.38        469.11        26.90 o                         
  -6   4   2       4620.11       4854.19        90.03 o                         
  -4   4   2       5482.10       5487.84        81.97 o                         
  -2   4   2        555.23        603.72        16.05 o                         
   0   4   2       2111.65       2145.06        32.98 o                         
   2   4   2       5826.61       5948.60        92.09 o                         
   4   4   2       2270.22       2479.28        45.80 o                         
   6   4   2       1244.17       1274.64        32.90 o                         
   8   4   2       1643.86       1540.08        39.77 o                         
  10   4   2        611.30        625.29        28.93 o                         
  12   4   2        316.92        334.22        46.69 o                         
  14   4   2       1001.90        951.66        87.24 o                         
 -15   5   2        497.68        542.15        91.27 o                         
 -13   5   2       1858.39       1869.90        76.96 o                         
 -11   5   2       1329.55       1339.68        52.08 o                         
  -9   5   2        336.45        362.16        27.72 o                         
  -7   5   2       5778.25       5893.32       108.90 o                         
  -5   5   2      14606.24      14416.54       199.25 o                         
  -3   5   2        906.07        876.54        21.97 o                         
  -1   5   2         74.70        137.49        16.66 o                         
   1   5   2      12657.57      12804.18       188.10 o                         
   3   5   2      12313.39      12623.55       163.91 o                         
   5   5   2       2249.43       2394.14        47.44 o                         
   7   5   2       2528.15       2484.60        56.78 o                         
   9   5   2       2294.78       2283.61        52.94 o                         
  11   5   2        603.43        609.36        35.30 o                         
  13   5   2       1485.89       1516.18        85.64 o                         
  15   5   2       2234.15       2230.42       113.62 o                         
 -14   6   2       1831.37       1904.32        83.44 o                         
 -12   6   2      11989.74      12077.40       218.74 o                         
 -10   6   2       7106.07       6998.70       135.04 o                         
  -8   6   2       2251.58       2236.90        52.11 o                         
  -6   6   2      12504.69      12065.31       171.17 o                         
  -4   6   2      17952.18      16858.68       298.45 o                         
  -2   6   2       7986.94       7869.85       122.73 o                         
   0   6   2      20142.62      20992.57       266.07 o                         
   2   6   2      20070.26      19065.96       258.75 o                         
   4   6   2       2320.87       2157.08        50.04 o                         
   6   6   2       5703.69       5455.52        92.62 o                         
   8   6   2      19224.02      18837.60       282.53 o                         
  10   6   2       7075.11       7057.61       122.40 o                         
  12   6   2       1276.44       1323.76        77.16 o                         
  14   6   2       3832.75       3838.61       140.07 o                         
 -15   7   2       5602.73       5644.97       286.19 o                         
 -13   7   2       9721.29       9908.84       213.23 o                         
 -11   7   2      18919.60      18874.55       318.16 o                         
  -9   7   2      16322.07      15971.62       267.68 o                         
  -7   7   2      15794.40      15266.72       214.67 o                         
  -5   7   2      36849.53      36088.13       483.75 o                         
  -3   7   2      50983.23      49780.26       707.11 o                         
  -1   7   2      32103.34      32078.81       460.05 o                         
   1   7   2      31273.05      32067.19       428.31 o                         
   3   7   2      42511.79      42061.39       647.41 o                         
   5   7   2      34803.59      34306.20       493.14 o                         
   7   7   2      21029.97      21132.53       313.54 o                         
   9   7   2      14902.94      14676.40       228.04 o                         
  11   7   2      14798.11      14787.08       255.48 o                         
  13   7   2      12758.35      12663.73       296.03 o                         
  15   7   2       6595.78       6425.47       478.88 o                         
 -14   8   2       6894.63       6599.33       194.97 o                         
 -12   8   2      12268.34      12251.20       248.45 o                         
 -10   8   2      48905.87      48341.07       757.99 o                         
  -8   8   2      42331.54      41732.40       560.67 o                         
  -6   8   2      13902.83      13839.48       196.83 o                         
  -4   8   2      54540.32      52795.61       955.58 o                         
  -2   8   2     141342.41     141775.14      1986.94 o                         
   0   8   2      50530.91      53879.66       764.60 o                         
   2   8   2      25316.97      26515.17       384.71 o                         
   4   8   2      91507.16      92575.41      1217.75 o                         
   6   8   2      64244.57      63816.10       906.14 o                         
   8   8   2      14952.03      14289.82       221.85 o                         
  10   8   2      23499.94      22485.85       340.48 o                         
  12   8   2      32541.84      32151.57       650.69 o                         
  14   8   2       9563.50       9318.63       244.63 o                         
 -13   9   2       3242.45       3250.72       132.20 o                         
 -11   9   2      16574.32      16478.19       285.16 o                         
  -9   9   2      55915.68      55433.20       795.80 o                         
  -7   9   2      24098.73      23796.01       349.60 o                         
  -5   9   2      19712.58      18715.99       342.86 o                         
  -3   9   2      93590.39      90153.05      1749.55 o                         
  -1   9   2      60303.53      59093.32       908.48 o                         
   1   9   2       9293.19       9363.29       159.86 o                         
   3   9   2      64846.06      64643.39       857.57 o                         
   5   9   2     115791.71     113308.15      1755.02 o                         
   7   9   2      16817.55      17242.99       261.92 o                         
   9   9   2       3975.87       4222.67        85.24 o                         
  11   9   2      36606.03      36499.80       540.61 o                         
  13   9   2      28290.26      28715.35       596.26 o                         
 -14  10   2       4457.74       4083.35       157.95 o                         
 -12  10   2       8072.39       8061.75       215.28 o                         
 -10  10   2      34417.49      34706.61       608.41 o                         
  -8  10   2      23951.55      23128.96       322.89 o                         
  -6  10   2       5836.02       5699.06        94.08 o                         
  -4  10   2      35231.63      33593.52       490.36 o                         
  -2  10   2      87650.50      84898.16      1200.92 o                         
   0  10   2      26038.25      26288.05       515.05 o                         
   2  10   2      10917.81      10950.51       172.61 o                         
   4  10   2      51814.80      49449.55       969.79 o                         
   6  10   2      39667.84      38826.89       562.53 o                         
   8  10   2       8239.36       8152.32       163.78 o                         
  10  10   2      16231.82      16020.98       254.14 o                         
  12  10   2      24640.93      25161.18       527.37 o                         
  14  10   2       6085.61       6174.85       191.53 o                         
 -13  11   2       5127.66       5073.80       172.14 o                         
 -11  11   2      14651.03      14842.64       296.69 o                         
  -9  11   2       9968.61       9775.45       181.95 o                         
  -7  11   2       4089.20       3949.02        73.57 o                         
  -5  11   2      13604.88      12856.54       305.24 o                         
  -3  11   2      32552.12      31132.78       626.70 o                         
  -1  11   2      21737.70      21093.71       340.02 o                         
   1  11   2      12212.25      12095.88       190.22 o                         
   3  11   2      16366.52      16108.79       250.29 o                         
   5  11   2      16226.79      15999.54       247.73 o                         
   7  11   2      11289.07      11255.75       182.51 o                         
   9  11   2       9920.01       9750.02       165.71 o                         
  11  11   2       9269.89       8926.93       176.72 o                         
  13  11   2       5528.24       5574.77       226.23 o                         
 -14  12   2        706.36        625.07        98.48 o                         
 -12  12   2       3717.63       3704.96       146.38 o                         
 -10  12   2       3448.38       3360.37       107.74 o                         
  -8  12   2       2527.35       2393.83        77.38 o                         
  -6  12   2      11581.16      10708.18       215.14 o                         
  -4  12   2      12233.42      12103.84       213.51 o                         
  -2  12   2       1402.81       1395.24        61.74 o                         
   0  12   2       3659.29       3568.78        90.31 o                         
   2  12   2      16547.49      16215.44       283.55 o                         
   4  12   2      10574.71      10576.77       172.76 o                         
   6  12   2       4148.62       4112.21        93.02 o                         
   8  12   2       4054.63       3948.72        86.58 o                         
  10  12   2       2308.01       2293.29        75.64 o                         
  12  12   2       1946.12       1831.16       105.36 o                         
 -13  13   2          0.88         -0.76        58.02 o                         
 -11  13   2        422.72        485.60        70.80 o                         
  -9  13   2          6.12         15.85        28.76 o                         
  -7  13   2        538.85        491.33        35.78 o                         
  -5  13   2         14.79         31.69        20.27 o                         
  -3  13   2        115.04        129.74        21.71 o                         
  -1  13   2          0.86         29.73        19.28 o                         
   1  13   2          7.26         48.14        15.45 o                         
   3  13   2         68.26         69.76        20.87 o                         
   5  13   2        322.50        303.10        35.30 o                         
   7  13   2          1.27         17.70        24.90 o                         
   9  13   2        178.38        170.64        33.23 o                         
  11  13   2          1.04          1.07        31.28 o                         
  13  13   2        133.70        103.33        55.27 o                         
 -12  14   2       3316.25       3467.73       258.36 o                         
 -10  14   2        888.24        892.02        88.87 o                         
  -8  14   2        319.76        338.51        33.22 o                         
  -6  14   2       3174.21       3177.13        91.28 o                         
  -4  14   2       2477.85       2306.15        78.89 o                         
  -2  14   2        670.89        688.32        42.58 o                         
   0  14   2       4435.02       4112.83        96.26 o                         
   2  14   2       4826.54       4703.94       177.53 o                         
   4  14   2        147.37        176.11        24.23 o                         
   6  14   2        781.63        702.84        44.08 o                         
   8  14   2       6212.65       6101.26       136.25 o                         
  10  14   2       1500.89       1479.79        63.57 o                         
  12  14   2         82.86         85.62        51.88 o                         
 -13  15   2       8107.40       8262.45       290.44 o                         
 -11  15   2       8707.73       8536.13       235.59 o                         
  -9  15   2       2629.73       2517.52        86.24 o                         
  -7  15   2      10315.28      10282.70       180.73 o                         
  -5  15   2      25182.42      24117.28       381.70 o                         
  -3  15   2       8386.21       8035.77       180.21 o                         
  -1  15   2       6144.47       5751.09       147.29 o                         
   1  15   2      25026.30      23750.88       519.93 o                         
   3  15   2      17502.47      17072.58       451.76 o                         
   5  15   2       5420.64       5353.90       110.68 o                         
   7  15   2      11190.96      11175.37       195.67 o                         
   9  15   2      11624.77      11304.53       200.75 o                         
  11  15   2       3469.57       3492.11       121.81 o                         
 -12  16   2       9499.13       9479.44       403.16 o                         
 -10  16   2      14642.50      14461.33       301.75 o                         
  -8  16   2      15771.19      15848.71       261.87 o                         
  -6  16   2      21242.38      20966.42       330.76 o                         
  -4  16   2      25621.27      24434.78       376.01 o                         
  -2  16   2      22004.31      21034.22       326.74 o                         
   0  16   2      21725.47      20711.62       421.70 o                         
   2  16   2      27739.73      26781.74       485.40 o                         
   4  16   2      27674.04      27547.59       418.69 o                         
   6  16   2      20304.12      20322.65       379.31 o                         
   8  16   2      13588.31      13764.57       257.75 o                         
  10  16   2      10057.63       9571.07       206.81 o                         
  12  16   2      10092.51       9111.11       558.14 o                         
 -11  17   2      17630.13      17825.29       499.97 o                         
  -9  17   2      26441.97      26637.21       542.54 o                         
  -7  17   2      10411.79      10473.52       191.36 o                         
  -5  17   2      13579.74      13359.24       224.60 o                         
  -3  17   2      52960.93      50399.64       737.54 o                         
  -1  17   2      44768.41      42595.87       679.56 o                         
   1  17   2      12493.86      11960.30       195.28 o                         
   3  17   2      22788.36      22619.67       330.86 o                         
   5  17   2      42519.54      43474.48       646.79 o                         
   7  17   2      17654.74      18373.22       300.71 o                         
   9  17   2       9824.98      10079.82       189.69 o                         
  11  17   2      20936.79      19760.75       912.32 o                         
 -10  18   2      24424.75      25068.60       547.36 o                         
  -8  18   2      20674.63      20675.61       355.25 o                         
  -6  18   2       3277.63       3327.22        89.58 o                         
  -4  18   2      19060.82      18415.02       295.84 o                         
  -2  18   2      54594.79      53873.71       787.02 o                         
   0  18   2      13743.83      13402.60       230.40 o                         
   2  18   2       5509.77       5676.58       143.20 o                         
   4  18   2      37632.41      37648.06       548.49 o                         
   6  18   2      28881.01      29970.48       462.82 o                         
   8  18   2       3693.68       3944.95       117.31 o                         
  10  18   2       9924.14       9885.29       381.75 o                         
 -11  19   2       9025.76       8923.66       261.20 o                         
  -9  19   2      19102.87      19858.00       440.58 o                         
  -7  19   2       8357.73       8483.59       194.07 o                         
  -5  19   2       8623.35       8725.21       164.41 o                         
  -3  19   2      28561.78      28397.73       435.87 o                         
  -1  19   2      19036.90      19216.31       370.47 o                         
   1  19   2       5163.72       5203.34       140.77 o                         
   3  19   2      19723.62      20794.70       311.84 o                         
   5  19   2      33397.78      34873.64       592.20 o                         
   7  19   2       7630.03       8217.41       181.40 o                         
   9  19   2       3169.09       3204.91       137.11 o                         
 -10  20   2       7071.51       7295.78       299.97 o                         
  -8  20   2       4001.36       4204.69       112.62 o                         
  -6  20   2       4944.61       5237.96       118.77 o                         
  -4  20   2      10926.76      11032.64       196.81 o                         
  -2  20   2       9289.19       9335.75       192.79 o                         
   0  20   2       5630.19       5787.75       142.08 o                         
   2  20   2       8268.86       8536.54       165.92 o                         
   4  20   2      10528.46      10964.24       203.37 o                         
   6  20   2       6603.69       7281.71       238.63 o                         
   8  20   2       4077.72       4476.67       182.78 o                         
  10  20   2       4470.09       4922.12       165.99 o                         
  -9  21   2        322.80        337.69        60.08 o                         
  -7  21   2        220.89        155.63        47.32 o                         
  -5  21   2       2758.03       2820.93        85.44 o                         
  -3  21   2       2137.64       2254.70        92.45 o                         
  -1  21   2        759.22        930.98        58.40 o                         
   1  21   2       2281.90       2414.29        80.19 o                         
   3  21   2       1894.76       1981.67        77.08 o                         
   5  21   2        386.60        402.24        71.04 o                         
   7  21   2       1113.49       1225.08        73.68 o                         
   9  21   2       1962.13       2197.48        94.67 o                         
  -8  22   2        220.82        100.34        48.52 o                         
  -6  22   2        139.60        221.26        40.24 o                         
  -4  22   2         36.68         34.95        32.99 o                         
  -2  22   2         15.31         40.27        30.89 o                         
   0  22   2        331.74        345.21        41.88 o                         
   2  22   2         86.83         27.48        41.20 o                         
   4  22   2          5.17        -42.58        42.58 o                         
   6  22   2         34.26         84.66        53.40 o                         
   8  22   2        110.79         18.40        62.99 o                         
  -7  23   2       2426.57       2541.88        89.09 o                         
  -5  23   2       5631.76       5590.38       156.30 o                         
  -3  23   2       1000.08       1106.97        56.54 o                         
  -1  23   2       1084.23       1140.54        56.72 o                         
   1  23   2       6056.87       6129.99       170.87 o                         
   3  23   2       2704.99       2827.28       106.33 o                         
   5  23   2        453.23        483.13        60.82 o                         
   7  23   2       2782.73       2907.23       130.06 o                         
  -6  24   2      11690.63      11944.71       220.05 o                         
  -4  24   2       9891.96       9745.29       185.29 o                         
  -2  24   2       4484.90       4198.70       107.06 o                         
   0  24   2      11564.08      11539.04       229.80 o                         
   2  24   2      14414.45      15043.78       369.02 o                         
   4  24   2       4313.86       4649.51       154.07 o                         
   6  24   2       5492.60       5760.65       178.62 o                         
  -5  25   2      11848.27      11083.41       208.02 o                         
  -3  25   2      12627.13      11853.27       238.37 o                         
  -1  25   2      11271.31      10816.87       220.56 o                         
   1  25   2      12001.21      11408.11       232.15 o                         
   3  25   2      10831.97      10710.37       304.83 o                         
   5  25   2       9538.05       9922.83       245.51 o                         
  -4  26   2      10475.27      10064.98       354.88 o                         
  -2  26   2      17721.30      16710.00       311.88 o                         
   0  26   2       8605.35       8014.94       181.87 o                         
   2  26   2       7125.61       6875.15       167.48 o                         
 -15   1   3       2338.89       2374.24       124.15 o                         
 -13   1   3        513.85        522.70        41.13 o                         
 -11   1   3       3621.74       3513.74        83.46 o                         
  -9   1   3       9005.11       8847.93       157.48 o                         
  -7   1   3       1739.77       1635.58        45.71 o                         
  -5   1   3       2491.41       2413.65        56.49 o                         
  -3   1   3      22552.79      23266.95       313.47 o                         
  -1   1   3      11882.30      12462.13       171.48 o                         
   1   1   3       1448.45       1465.97        28.83 o                         
   3   1   3      12340.53      12326.74       169.25 o                         
   5   1   3      11249.48      11017.94       165.86 o                         
   7   1   3       1510.35       1492.42        42.74 o                         
   9   1   3       3429.64       3228.30        73.77 o                         
  11   1   3       6046.77       6084.15       122.91 o                         
  13   1   3       1097.84       1068.24        74.66 o                         
  15   1   3        481.14        450.54        71.68 o                         
 -14   2   3       2750.98       2672.60        93.44 o                         
 -12   2   3       1635.58       1672.84        60.51 o                         
 -10   2   3      15425.09      15324.22       257.38 o                         
  -8   2   3      24162.04      23766.31       378.84 o                         
  -6   2   3       9844.96       9992.81       168.18 o                         
  -4   2   3      11225.29      11307.20       169.18 o                         
  -2   2   3      22119.26      21909.15       303.95 o                         
   0   2   3      18477.41      18554.86       268.32 o                         
   2   2   3      19981.67      20703.48       297.69 o                         
   4   2   3      28804.94      29130.17       416.69 o                         
   6   2   3      14997.59      14714.56       219.02 o                         
   8   2   3       5756.96       5731.40       108.92 o                         
  10   2   3       8828.55       8932.07       162.35 o                         
  12   2   3       9126.81       9211.61       197.25 o                         
  14   2   3       5007.36       5109.35       163.43 o                         
 -15   3   3      15265.04      15551.30       349.63 o                         
 -13   3   3      16170.32      16392.86       284.44 o                         
 -11   3   3       9341.99       9425.72       173.43 o                         
  -9   3   3      21172.38      21141.69       342.98 o                         
  -7   3   3      40781.80      41802.21       648.43 o                         
  -5   3   3      28835.33      30240.04       471.30 o                         
  -3   3   3      38998.64      41377.85       548.56 o                         
  -1   3   3      86012.41      93210.79      1220.69 o                         
   1   3   3      53052.45      55491.00       781.97 o                         
   3   3   3      15887.84      16318.50       222.19 o                         
   5   3   3      32017.17      31664.80       454.07 o                         
   7   3   3      54112.05      53957.82       829.40 o                         
   9   3   3      23813.28      23938.95       384.76 o                         
  11   3   3       8505.38       8299.55       156.35 o                         
  13   3   3      12975.10      13167.98       302.60 o                         
  15   3   3      11830.98      11979.36       298.07 o                         
 -14   4   3      26389.07      26882.87       490.97 o                         
 -12   4   3      16515.69      16905.54       289.59 o                         
 -10   4   3      11491.29      11604.11       204.07 o                         
  -8   4   3      56162.23      57076.45       880.29 o                         
  -6   4   3      72901.55      73838.94      1075.04 o                         
  -4   4   3      20508.59      22045.68       298.41 o                         
  -2   4   3      63930.41      68130.27       896.23 o                         
   0   4   3     194212.27     199693.00      3017.83 o                         
   2   4   3      55771.99      58312.45       887.00 o                         
   4   4   3      11891.85      12503.50       187.62 o                         
   6   4   3      76198.82      77034.98      1086.45 o                         
   8   4   3      76240.81      75597.27      1069.59 o                         
  10   4   3      10313.86      10469.35       186.16 o                         
  12   4   3       9795.97       9719.94       204.28 o                         
  14   4   3      28242.98      28809.06       599.39 o                         
 -15   5   3      18378.11      18565.04       483.07 o                         
 -13   5   3      20522.12      21116.97       358.25 o                         
 -11   5   3       5029.58       5138.74       115.59 o                         
  -9   5   3      23428.33      24161.59       390.10 o                         
  -7   5   3      92714.63      96657.49      1472.85 o                         
  -5   5   3      38748.23      40274.39       536.99 o                         
  -3   5   3       7624.23       8042.11       117.34 o                         
  -1   5   3      81771.70      84569.84      1110.75 o                         
   1   5   3     129690.73     132816.45      1860.67 o                         
   3   5   3      28267.74      29548.51       424.13 o                         
   5   5   3      31056.51      31660.20       456.30 o                         
   7   5   3      70127.65      70338.94       996.30 o                         
   9   5   3      21012.60      21482.99       321.64 o                         
  11   5   3       5367.31       5537.76       116.41 o                         
  13   5   3      25217.53      26012.20       541.84 o                         
 -14   6   3      11136.80      11341.54       276.35 o                         
 -12   6   3       6332.06       6313.34       134.80 o                         
 -10   6   3      10533.16      10735.71       192.76 o                         
  -8   6   3      31121.07      31390.99       542.48 o                         
  -6   6   3      25478.56      25193.26       343.53 o                         
  -4   6   3       9731.63       9637.96       150.06 o                         
  -2   6   3      32144.43      32790.45       470.85 o                         
   0   6   3      68566.27      70847.00       996.07 o                         
   2   6   3      20282.10      20018.35       272.90 o                         
   4   6   3      10119.72       9577.07       147.84 o                         
   6   6   3      35709.74      35402.52       510.72 o                         
   8   6   3      29344.83      29541.74       469.52 o                         
  10   6   3       7366.26       7574.44       145.18 o                         
  12   6   3       7032.42       7141.14       164.00 o                         
  14   6   3      11900.49      11891.76       292.58 o                         
 -13   7   3       2341.20       2233.71       142.27 o                         
 -11   7   3       4270.46       4254.47       100.32 o                         
  -9   7   3      15512.40      15553.80       285.47 o                         
  -7   7   3      10128.27      10227.27       163.81 o                         
  -5   7   3       6310.11       6293.64       148.11 o                         
  -3   7   3      25115.75      24484.80       358.05 o                         
  -1   7   3      26695.55      26609.37       386.23 o                         
   1   7   3       8254.09       8393.03       122.68 o                         
   3   7   3      12697.59      12363.46       187.63 o                         
   5   7   3      18291.43      18130.45       292.86 o                         
   7   7   3       9565.28       9525.91       154.41 o                         
   9   7   3       7088.77       6965.21       122.35 o                         
  11   7   3       8083.31       8075.82       157.39 o                         
  13   7   3       4734.51       4386.87       150.52 o                         
 -14   8   3        524.37        527.82        68.98 o                         
 -12   8   3        290.22        292.42        44.96 o                         
 -10   8   3       4246.25       4235.56        97.29 o                         
  -8   8   3       3174.54       3129.98        66.65 o                         
  -6   8   3        229.13        259.19        17.13 o                         
  -4   8   3       4887.13       4658.63        85.47 o                         
  -2   8   3      13587.92      13596.55       208.07 o                         
   0   8   3       2026.45       2017.77        39.98 o                         
   2   8   3        743.96        726.96        23.46 o                         
   4   8   3       6932.64       6841.67       111.94 o                         
   6   8   3       4048.72       3809.60        80.19 o                         
   8   8   3        919.60        851.62        58.07 o                         
  10   8   3       2132.84       2077.70        59.03 o                         
  12   8   3       1542.43       1498.27        72.11 o                         
  14   8   3        355.43        335.77        64.80 o                         
 -13   9   3        273.62        281.98        60.36 o                         
 -11   9   3        689.14        692.35        53.98 o                         
  -9   9   3        205.57        268.30        30.84 o                         
  -7   9   3         39.55         59.79        13.40 o                         
  -5   9   3        937.14        935.01        38.26 o                         
  -3   9   3       2202.83       2293.27        52.74 o                         
  -1   9   3        759.11        822.47        30.39 o                         
   1   9   3        194.25        230.32        15.35 o                         
   3   9   3        779.16        907.17        28.31 o                         
   5   9   3        779.97        856.30        27.81 o                         
   7   9   3        316.30        316.27        26.04 o                         
   9   9   3        696.35        736.82        40.29 o                         
  11   9   3        548.35        478.54        38.19 o                         
  13   9   3         42.38          8.11        49.67 o                         
 -14  10   3        364.44        333.80        67.62 o                         
 -12  10   3        875.82        894.33        65.08 o                         
 -10  10   3       8320.46       8356.12       204.74 o                         
  -8  10   3       3951.79       3988.28        92.47 o                         
  -6  10   3        577.23        642.37        33.58 o                         
  -4  10   3       9093.81       8513.57       166.09 o                         
  -2  10   3      12876.18      12252.21       211.39 o                         
   0  10   3       1160.94       1189.30        38.03 o                         
   2  10   3       3587.80       3501.56        63.42 o                         
   4  10   3      12733.96      12103.72       177.14 o                         
   6  10   3       3287.91       3426.33        71.51 o                         
   8  10   3       1052.41       1153.63        43.82 o                         
  10  10   3       5236.02       5222.56       105.83 o                         
  12  10   3       3101.61       3199.57       107.58 o                         
  14  10   3        480.77        449.54        95.90 o                         
 -13  11   3       4546.44       4485.40       228.16 o                         
 -11  11   3       9691.55       9544.99       211.86 o                         
  -9  11   3      18994.86      18369.48       348.09 o                         
  -7  11   3      11383.59      10955.67       180.91 o                         
  -5  11   3      13857.61      13393.11       228.91 o                         
  -3  11   3      36673.42      36096.96       527.53 o                         
  -1  11   3      29062.49      28679.02       458.23 o                         
   1  11   3      14501.45      14617.79       209.90 o                         
   3  11   3      25023.32      25586.92       379.09 o                         
   5  11   3      24989.30      24182.93       336.95 o                         
   7  11   3      11777.91      11117.98       182.96 o                         
   9  11   3      12483.90      11539.93       210.35 o                         
  11  11   3      12986.30      12346.21       229.08 o                         
  13  11   3       5696.74       5612.52       180.66 o                         
 -12  12   3       7849.19       7692.74       299.97 o                         
 -10  12   3      14141.38      13932.27       281.57 o                         
  -8  12   3      34016.78      33565.29       707.59 o                         
  -6  12   3      29275.86      27499.60       413.11 o                         
  -4  12   3      15506.31      14743.84       234.17 o                         
  -2  12   3      31304.30      29668.90       440.42 o                         
   0  12   3      55805.09      56483.78       877.10 o                         
   2  12   3      32473.01      32281.96       441.73 o                         
   4  12   3      19019.60      18962.27       270.25 o                         
   6  12   3      31123.67      30253.78       419.10 o                         
   8  12   3      27527.48      27464.00       448.07 o                         
  10  12   3      10363.78       9909.07       174.91 o                         
  12  12   3       8832.28       8586.04       214.92 o                         
 -13  13   3      18093.65      18088.91       494.58 o                         
 -11  13   3       5521.25       5322.14       163.82 o                         
  -9  13   3      18101.96      17886.20       346.32 o                         
  -7  13   3      66226.70      64244.25       925.36 o                         
  -5  13   3      33430.41      31787.96       474.88 o                         
  -3  13   3      10005.01       9207.10       158.90 o                         
  -1  13   3      55739.04      53790.70       777.13 o                         
   1  13   3      79754.26      79727.91      1133.53 o                         
   3  13   3      20487.07      20983.79       297.99 o                         
   5  13   3      23717.69      24072.27       339.24 o                         
   7  13   3      53237.88      52123.16       758.28 o                         
   9  13   3      19328.38      19357.71       334.17 o                         
  11  13   3       6034.61       5673.37       152.65 o                         
  13  13   3      20818.47      20864.77       597.56 o                         
 -12  14   3      10009.27      10454.71       275.98 o                         
 -10  14   3       4205.19       4241.80       130.17 o                         
  -8  14   3      18428.05      18584.75       377.61 o                         
  -6  14   3      23570.19      22630.83       350.53 o                         
  -4  14   3       6941.33       6705.37       126.93 o                         
  -2  14   3      26045.44      24560.11       373.85 o                         
   0  14   3      65080.04      64344.71       926.26 o                         
   2  14   3      11248.05      11332.26       188.18 o                         
   4  14   3       1432.30       1602.42        53.45 o                         
   6  14   3      33227.03      33205.93       495.39 o                         
   8  14   3      42166.16      41360.47       613.07 o                         
  10  14   3       4135.20       3776.23       122.39 o                         
  12  14   3       2788.76       2605.04       122.60 o                         
 -11  15   3       3348.01       3214.43       122.64 o                         
  -9  15   3      15632.89      15825.82       318.85 o                         
  -7  15   3      29589.41      29567.64       499.90 o                         
  -5  15   3      12849.12      12571.77       211.66 o                         
  -3  15   3       9489.85       9094.86       163.09 o                         
  -1  15   3      27286.42      26872.06       407.92 o                         
   1  15   3      28384.75      29234.84       544.97 o                         
   3  15   3      15058.47      15301.57       267.31 o                         
   5  15   3      18435.98      18653.87       552.93 o                         
   7  15   3      20303.39      19753.71       380.84 o                         
   9  15   3       8015.43       8035.04       202.56 o                         
  11  15   3       5618.32       5223.34       203.44 o                         
 -12  16   3        539.70        424.35        86.64 o                         
 -10  16   3       5112.98       5201.03       187.98 o                         
  -8  16   3       7888.66       8085.90       176.97 o                         
  -6  16   3       1753.93       1821.83        65.92 o                         
  -4  16   3       2995.40       2903.01       106.24 o                         
  -2  16   3      10326.66       9929.98       251.41 o                         
   0  16   3       5882.72       5848.63       119.03 o                         
   2  16   3       3002.68       2871.35        70.65 o                         
   4  16   3       6901.54       7059.92       139.04 o                         
   6  16   3       6074.40       5991.48       177.42 o                         
   8  16   3       2444.28       2528.64        85.69 o                         
  10  16   3       2563.01       2360.41        86.28 o                         
  12  16   3       2594.61       2354.35       646.25 o                         
 -11  17   3        393.00        435.39        74.78 o                         
  -9  17   3       2323.68       2369.45       148.48 o                         
  -7  17   3        327.46        261.00        36.04 o                         
  -5  17   3         46.20         10.23        26.83 o                         
  -3  17   3       2894.49       2719.02        95.76 o                         
  -1  17   3       2848.34       2740.31        78.15 o                         
   1  17   3        182.91        208.20        37.66 o                         
   3  17   3        615.75        730.29        41.01 o                         
   5  17   3       1683.78       1762.80        63.75 o                         
   7  17   3        557.38        587.92        48.27 o                         
   9  17   3        594.76        609.47        53.55 o                         
  11  17   3       1053.71        878.33        75.28 o                         
 -10  18   3       1802.11       1778.98       109.55 o                         
  -8  18   3        199.86        227.74        41.67 o                         
  -6  18   3        149.22        137.69        35.02 o                         
  -4  18   3       2153.38       2073.38        77.83 o                         
  -2  18   3       2004.02       1890.21        80.92 o                         
   0  18   3        488.49        503.04        41.27 o                         
   2  18   3       1045.37       1085.97        56.13 o                         
   4  18   3       1385.72       1552.32        60.56 o                         
   6  18   3        463.02        514.88        46.25 o                         
   8  18   3        836.42        866.54        57.68 o                         
  10  18   3       1609.57       1697.31        90.53 o                         
  -9  19   3       6304.62       6507.35       179.69 o                         
  -7  19   3       2241.50       2192.94        78.39 o                         
  -5  19   3       3906.99       3750.58       108.92 o                         
  -3  19   3       8866.17       8689.66       264.91 o                         
  -1  19   3       2183.18       2367.99        97.16 o                         
   1  19   3       1883.06       1932.60        73.09 o                         
   3  19   3      13287.69      13732.00       240.29 o                         
   5  19   3       7677.86       8326.11       169.24 o                         
   7  19   3        354.81        417.94        48.55 o                         
   9  19   3       2060.12       2214.00       106.97 o                         
  -8  20   3      10488.96      10514.63       216.86 o                         
  -6  20   3       5743.59       5500.67       156.42 o                         
  -4  20   3      16951.33      15893.20       268.46 o                         
  -2  20   3      25803.70      24607.11       388.74 o                         
   0  20   3      12732.90      12530.95       221.50 o                         
   2  20   3      11102.88      11196.48       205.66 o                         
   4  20   3      16549.28      17178.14       292.04 o                         
   6  20   3      12105.53      12698.80       253.73 o                         
   8  20   3      10095.32      10601.17       225.83 o                         
  -9  21   3      10414.40      10294.85       248.16 o                         
  -7  21   3      17670.92      17125.48       291.49 o                         
  -5  21   3      14554.78      14007.34       271.21 o                         
  -3  21   3      13199.88      12370.93       220.79 o                         
  -1  21   3      21234.72      20987.37       358.44 o                         
   1  21   3      20923.18      20925.48       409.50 o                         
   3  21   3      12369.68      12794.67       231.14 o                         
   5  21   3      13586.81      14329.79       279.92 o                         
   7  21   3      17573.70      19028.27       392.11 o                         
   9  21   3      10920.66      11931.72       356.83 o                         
  -8  22   3      15985.16      15443.68       296.77 o                         
  -6  22   3      19177.92      18226.36       307.14 o                         
  -4  22   3       5088.25       4805.50       152.50 o                         
  -2  22   3      10921.87      10696.53       199.43 o                         
   0  22   3      33791.31      34177.02       526.13 o                         
   2  22   3      13816.37      14136.17       249.69 o                         
   4  22   3       3641.04       3681.32       123.31 o                         
   6  22   3      17912.86      19090.96       428.57 o                         
   8  22   3      21050.27      22526.33       600.46 o                         
  -7  23   3      23739.14      23554.78       388.83 o                         
  -5  23   3      10148.60       9988.70       192.09 o                         
  -3  23   3       2966.71       2933.04        93.78 o                         
  -1  23   3      18038.12      18011.71       311.26 o                         
   1  23   3      25655.95      26704.14       444.88 o                         
   3  23   3       6600.38       7482.28       261.29 o                         
   5  23   3       7991.14       8712.02       225.11 o                         
   7  23   3      18589.41      20588.85       485.34 o                         
  -6  24   3       5843.20       5667.48       136.49 o                         
  -4  24   3       3322.45       3371.10       107.40 o                         
  -2  24   3       8564.64       8771.19       175.89 o                         
   0  24   3      12113.24      12541.38       305.73 o                         
   2  24   3       4450.93       4551.31       154.85 o                         
   4  24   3       3104.10       3437.83       138.75 o                         
   6  24   3       8358.18       9019.09       277.82 o                         
  -3  25   3       4632.90       4728.23       122.10 o                         
  -1  25   3       5222.48       5496.36       147.75 o                         
   1  25   3       1052.21       1305.43        78.85 o                         
   3  25   3       1143.68       1220.51        91.13 o                         
  -2  26   3         20.79         36.35        45.93 o                         
   0  26   3         43.06         49.89        47.42 o                         
   2  26   3          2.68        -59.98        59.98 o                         
 -14   0   4      13658.72      13320.71       344.69 o                         
 -12   0   4      50448.16      50663.12      1124.43 o                         
 -10   0   4      31660.15      31708.38       712.87 o                         
  -8   0   4       6701.93       6891.79       180.25 o                         
  -6   0   4      53669.48      55253.31      1202.53 o                         
  -4   0   4     159328.42     167884.80      3280.18 o                         
  -2   0   4      65401.86      68906.34      2246.68 o                         
   0   0   4      35153.23      37992.52       825.79 o                         
   2   0   4     111119.63     115718.43      2473.10 o                         
   4   0   4      69038.18      70462.21      1312.82 o                         
   6   0   4      21991.05      22237.84       499.23 o                         
   8   0   4      61722.00      61107.70      1331.33 o                         
  10   0   4      61669.62      61814.76      1355.39 o                         
  12   0   4       6634.70       6795.52       199.04 o                         
  14   0   4       4746.66       5058.21       235.64 o                         
 -13   1   4      13319.83      13656.03       244.22 o                         
 -11   1   4      20210.18      20516.25       339.37 o                         
  -9   1   4      10104.52      10387.42       182.43 o                         
  -7   1   4      24152.91      25123.50       399.48 o                         
  -5   1   4      66458.33      67685.56       894.17 o                         
  -3   1   4      25832.32      26193.80       503.20 o                         
  -1   1   4       5493.31       5946.36        96.34 o                         
   1   1   4      62723.92      65079.66       989.50 o                         
   3   1   4      93777.39      98274.02      1288.09 o                         
   5   1   4      14647.90      15082.78       225.61 o                         
   7   1   4       7535.20       7839.20       140.27 o                         
   9   1   4      33293.95      33559.89       531.31 o                         
  11   1   4      22299.89      22684.06       375.30 o                         
  13   1   4       5207.45       5169.65       161.43 o                         
 -14   2   4       9667.92      10011.92       195.07 o                         
 -12   2   4      14599.28      14777.99       258.07 o                         
 -10   2   4       8646.43       8469.47       157.23 o                         
  -8   2   4      16004.73      15826.46       262.35 o                         
  -6   2   4      33363.58      34020.45       532.06 o                         
  -4   2   4      21167.68      21991.94       300.05 o                         
  -2   2   4      17537.88      18176.84       249.28 o                         
   0   2   4      45502.46      47526.55       673.25 o                         
   2   2   4      43225.06      44566.08       681.71 o                         
   4   2   4      17878.06      17694.28       243.37 o                         
   6   2   4      16200.20      15998.78       239.60 o                         
   8   2   4      21868.24      22309.34       360.49 o                         
  10   2   4      14580.27      14630.43       250.98 o                         
  12   2   4       7269.66       7298.97       148.84 o                         
  14   2   4       6748.82       7318.80       207.52 o                         
 -13   3   4       7132.09       7284.20       150.42 o                         
 -11   3   4        747.25        775.79        42.91 o                         
  -9   3   4       1663.94       1701.80        65.15 o                         
  -7   3   4      14450.17      14333.99       238.65 o                         
  -5   3   4       7165.15       7118.74       117.74 o                         
  -3   3   4       2097.23       2056.28        44.79 o                         
  -1   3   4      15647.81      15678.15       233.10 o                         
   1   3   4      14915.19      14698.96       218.08 o                         
   3   3   4       1692.37       1553.22        35.69 o                         
   5   3   4       4987.46       4963.94        85.79 o                         
   7   3   4      12212.38      12266.82       190.17 o                         
   9   3   4       3644.06       3562.44        83.02 o                         
  11   3   4       1553.01       1564.35        60.30 o                         
  13   3   4       3406.45       3317.45       129.20 o                         
 -14   4   4        923.49        998.48        77.05 o                         
 -12   4   4        307.27        297.13        34.94 o                         
 -10   4   4         53.69         38.09        23.89 o                         
  -8   4   4       2279.62       2351.95        62.07 o                         
  -6   4   4       3966.29       3995.14        82.91 o                         
  -4   4   4        295.63        300.91        20.31 o                         
  -2   4   4        554.15        543.74        21.97 o                         
   0   4   4       4937.58       4985.28        84.36 o                         
   2   4   4       2190.01       2270.89        50.78 o                         
   4   4   4        849.84        884.18        32.66 o                         
   6   4   4       2229.34       2074.13        48.47 o                         
   8   4   4        963.88        895.78        34.64 o                         
  10   4   4        155.31        162.79        27.13 o                         
  12   4   4        837.39        878.49        48.51 o                         
  14   4   4       1001.37        931.08        81.11 o                         
 -13   5   4        981.96       1021.61        65.31 o                         
 -11   5   4        123.91        118.50        27.78 o                         
  -9   5   4       2486.89       2669.28        70.16 o                         
  -7   5   4       8077.39       8126.11       144.55 o                         
  -5   5   4       1461.30       1394.29        33.98 o                         
  -3   5   4        181.81        183.83        14.31 o                         
  -1   5   4       6365.59       6289.89       103.60 o                         
   1   5   4       7899.31       8111.28       128.03 o                         
   3   5   4       2276.36       2385.23        52.78 o                         
   5   5   4       3316.60       3239.58        64.05 o                         
   7   5   4       2621.07       2561.34        57.67 o                         
   9   5   4        448.77        503.47        33.52 o                         
  11   5   4       1351.62       1434.07        57.96 o                         
  13   5   4       2896.59       2825.22       169.78 o                         
 -14   6   4       7524.68       7642.59       211.68 o                         
 -12   6   4       4391.72       4284.70       122.79 o                         
 -10   6   4       1404.17       1386.27        64.80 o                         
  -8   6   4       9888.54      10004.44       193.86 o                         
  -6   6   4      13294.11      13140.71       189.32 o                         
  -4   6   4       3508.08       3551.84        74.44 o                         
  -2   6   4      12240.08      12090.89       173.36 o                         
   0   6   4      25344.12      25165.67       366.66 o                         
   2   6   4       4397.63       4293.60        76.72 o                         
   4   6   4       2903.13       2749.64        58.73 o                         
   6   6   4      17492.25      17256.33       261.50 o                         
   8   6   4      10690.78      10654.35       173.23 o                         
  10   6   4       1716.48       1667.02        64.11 o                         
  12   6   4       3357.90       3232.70        91.03 o                         
  14   6   4       4454.23       4506.08       163.40 o                         
 -13   7   4      14394.23      14408.79       294.12 o                         
 -11   7   4       8140.34       8041.72       181.53 o                         
  -9   7   4       7811.62       7810.32       149.17 o                         
  -7   7   4      27494.56      27795.45       409.65 o                         
  -5   7   4      36841.30      36432.78       526.45 o                         
  -3   7   4      19894.24      20057.99       277.71 o                         
  -1   7   4      23221.97      23497.29       321.61 o                         
   1   7   4      39116.46      39177.57       562.22 o                         
   3   7   4      29567.76      28898.01       420.80 o                         
   5   7   4      18911.01      18912.43       283.84 o                         
   7   7   4      18857.45      18555.72       282.45 o                         
   9   7   4      16815.26      16768.16       284.56 o                         
  11   7   4      11644.93      11509.62       212.50 o                         
  13   7   4       8088.70       7634.44       212.75 o                         
 -14   8   4       9376.38       9545.96       308.30 o                         
 -12   8   4      28858.83      28974.90       531.00 o                         
 -10   8   4      23108.00      23199.93       427.23 o                         
  -8   8   4      12408.95      12591.83       221.24 o                         
  -6   8   4      39541.87      39391.50       721.29 o                         
  -4   8   4      70519.11      70722.68      1004.82 o                         
  -2   8   4      32224.79      32725.05       475.08 o                         
   0   8   4      32504.54      33747.96       487.90 o                         
   2   8   4      80573.59      82053.23      1159.20 o                         
   4   8   4      45701.90      44819.14       642.96 o                         
   6   8   4      13983.16      13515.20       212.32 o                         
   8   8   4      33480.27      32662.34       481.86 o                         
  10   8   4      38104.05      37144.31       594.87 o                         
  12   8   4       8522.08       8540.86       173.08 o                         
 -13   9   4      13505.34      13737.86       289.77 o                         
 -11   9   4      28022.51      28499.92       520.68 o                         
  -9   9   4      11937.98      12503.41       249.65 o                         
  -7   9   4      18781.75      18943.22       305.24 o                         
  -5   9   4      67775.46      65536.91       936.00 o                         
  -3   9   4      33772.74      32844.61       479.78 o                         
  -1   9   4       6580.40       6432.43       110.61 o                         
   1   9   4      60170.52      59839.09       795.89 o                         
   3   9   4     101060.62     100077.25      1319.88 o                         
   5   9   4      14775.71      14620.66       226.35 o                         
   7   9   4       6375.90       6724.72       121.38 o                         
   9   9   4      40883.80      41979.67       614.62 o                         
  11   9   4      26224.09      26264.50       436.70 o                         
  13   9   4       3999.87       3805.53       168.75 o                         
 -12  10   4      21263.93      21848.38       419.46 o                         
 -10  10   4      12500.47      12891.17       291.80 o                         
  -8  10   4       5702.33       5972.81       128.34 o                         
  -6  10   4      29257.55      28035.38       418.18 o                         
  -4  10   4      47414.64      46489.04       672.88 o                         
  -2  10   4      15129.04      15131.24       234.34 o                         
   0  10   4      17815.83      18486.82       280.38 o                         
   2  10   4      49833.95      49682.76       665.77 o                         
   4  10   4      25572.53      24835.18       344.05 o                         
   6  10   4       7909.40       7903.31       148.59 o                         
   8  10   4      24520.38      24289.67       369.33 o                         
  10  10   4      27324.18      27378.28       452.01 o                         
  12  10   4       4873.81       5094.41       146.05 o                         
 -13  11   4      11718.66      11995.42       522.76 o                         
 -11  11   4       5187.73       5395.91       149.32 o                         
  -9  11   4       2099.46       2074.58        87.09 o                         
  -7  11   4      12716.63      12359.89       203.05 o                         
  -5  11   4      22254.12      21345.13       325.93 o                         
  -3  11   4      11322.20      10972.99       196.00 o                         
  -1  11   4      11574.05      11253.80       181.97 o                         
   1  11   4      19486.55      19822.59       279.58 o                         
   3  11   4      12121.14      12056.78       178.74 o                         
   5  11   4       7552.63       7458.78       120.69 o                         
   7  11   4      13413.94      13263.10       234.38 o                         
   9  11   4      12359.75      12415.35       208.15 o                         
  11  11   4       4555.16       4487.77       114.52 o                         
  13  11   4       2837.46       3014.34       163.66 o                         
 -12  12   4       1895.42       1931.24        97.48 o                         
 -10  12   4        656.34        604.75        57.05 o                         
  -8  12   4       8528.48       8460.73       167.30 o                         
  -6  12   4      12605.06      12229.52       203.00 o                         
  -4  12   4        834.87        880.55        41.07 o                         
  -2  12   4       1432.87       1528.44        72.43 o                         
   0  12   4      15618.70      15816.79       247.77 o                         
   2  12   4      10292.45      10192.15       156.42 o                         
   4  12   4       2815.87       2803.31        60.73 o                         
   6  12   4       4963.34       4643.98        96.01 o                         
   8  12   4       3679.08       3700.86        96.97 o                         
  10  12   4       1333.98       1312.36        76.43 o                         
  12  12   4       3234.17       3220.27       165.94 o                         
 -11  13   4          6.93          1.62        46.58 o                         
  -9  13   4        373.30        334.51        49.26 o                         
  -7  13   4          6.17         47.00        23.73 o                         
  -5  13   4          5.19         34.78        21.59 o                         
  -3  13   4        100.64        103.49        23.34 o                         
  -1  13   4         90.27        124.27        25.53 o                         
   1  13   4         86.78        130.65        21.79 o                         
   3  13   4        585.70        617.19        31.74 o                         
   5  13   4        223.30        275.63        24.51 o                         
   7  13   4        402.66        378.15        36.62 o                         
   9  13   4         92.94         58.57        31.07 o                         
  11  13   4        229.75        272.23        50.15 o                         
 -12  14   4        598.74        500.20        69.61 o                         
 -10  14   4        462.80        543.95        59.39 o                         
  -8  14   4       2526.45       2519.08        89.75 o                         
  -6  14   4       1275.39       1280.08        52.75 o                         
  -4  14   4        382.68        427.71        34.71 o                         
  -2  14   4       4245.43       4302.57        94.15 o                         
   0  14   4       4663.94       4659.13       107.63 o                         
   2  14   4        167.90        254.11        36.46 o                         
   4  14   4        552.34        573.52        32.20 o                         
   6  14   4       5273.20       5229.35       108.39 o                         
   8  14   4       1896.18       1882.73        68.46 o                         
  10  14   4        138.22        150.60        46.88 o                         
  12  14   4        885.89        870.28        97.60 o                         
 -11  15   4       1673.22       1547.26        91.94 o                         
  -9  15   4       5982.72       6091.85       162.38 o                         
  -7  15   4      17988.17      17541.98       285.41 o                         
  -5  15   4       7363.66       7121.66       137.81 o                         
  -3  15   4       4414.45       4234.98        96.27 o                         
  -1  15   4      19080.70      18903.39       299.95 o                         
   1  15   4      16266.03      16742.23       293.57 o                         
   3  15   4       5252.92       5503.73       115.98 o                         
   5  15   4      10956.43      10694.18       184.48 o                         
   7  15   4      12614.79      12162.16       209.31 o                         
   9  15   4       3754.02       3697.76       138.39 o                         
  11  15   4       4364.57       4385.14       169.34 o                         
 -10  16   4       9171.51       9343.99       224.73 o                         
  -8  16   4      17393.14      17097.52       308.87 o                         
  -6  16   4      21577.48      20135.19       323.48 o                         
  -4  16   4      13711.30      12913.84       220.44 o                         
  -2  16   4      14964.86      14663.53       244.12 o                         
   0  16   4      27175.90      27096.25       417.51 o                         
   2  16   4      27431.48      27569.96       459.98 o                         
   4  16   4      16878.29      17065.43       338.07 o                         
   6  16   4      13257.03      13139.23       260.25 o                         
   8  16   4      13047.12      12909.26       370.03 o                         
  10  16   4      11229.56      10785.99       281.01 o                         
 -11  17   4      16173.82      16003.30       341.81 o                         
  -9  17   4       6448.96       6750.85       181.27 o                         
  -7  17   4      11471.49      10906.20       198.21 o                         
  -5  17   4      39829.11      37661.99       567.89 o                         
  -3  17   4      31065.93      29027.29       447.03 o                         
  -1  17   4      11380.94      10971.82       209.36 o                         
   1  17   4      23651.68      24054.62       378.57 o                         
   3  17   4      36110.97      37765.51       612.22 o                         
   5  17   4      14947.31      15158.67       276.82 o                         
   7  17   4      12123.82      11861.92       306.70 o                         
   9  17   4      24669.57      25809.38       851.87 o                         
 -10  18   4      11925.68      11735.41       270.37 o                         
  -8  18   4       3705.10       3699.66       140.69 o                         
  -6  18   4      17116.21      16271.49       273.21 o                         
  -4  18   4      35259.12      33239.11       524.45 o                         
  -2  18   4       9444.04       9269.39       174.69 o                         
   0  18   4       7832.25       7890.63       157.14 o                         
   2  18   4      36671.04      37641.32       571.64 o                         
   4  18   4      21836.81      23446.56       406.49 o                         
   6  18   4       3534.89       3423.84       121.67 o                         
   8  18   4      14002.13      14456.55       276.52 o                         
  10  18   4      22392.02      23870.88       588.74 o                         
  -9  19   4       4871.87       4870.88       157.26 o                         
  -7  19   4       9154.81       8996.91       191.16 o                         
  -5  19   4      23047.37      21985.65       507.75 o                         
  -3  19   4      11138.95      10458.38       287.05 o                         
  -1  19   4       4436.99       4330.45       109.38 o                         
   1  19   4      21374.98      21576.15       351.02 o                         
   3  19   4      28728.13      30155.49       472.06 o                         
   5  19   4       6127.40       6273.63       215.90 o                         
   7  19   4       4644.83       4693.52       166.21 o                         
   9  19   4      15460.29      16280.93       408.22 o                         
  -8  20   4       4264.13       4401.03       130.03 o                         
  -6  20   4      10781.96      10305.12       264.51 o                         
  -4  20   4       5635.89       5441.79       197.28 o                         
  -2  20   4       3318.68       3273.98       101.73 o                         
   0  20   4      10021.59       9840.40       204.05 o                         
   2  20   4      10861.68      11154.48       210.73 o                         
   4  20   4       4043.10       4242.77       140.38 o                         
   6  20   4       4156.71       4166.45       143.00 o                         
   8  20   4       6929.65       7461.85       200.94 o                         
  -7  21   4       2993.91       2813.90       113.16 o                         
  -5  21   4       1649.07       1647.18       107.07 o                         
  -3  21   4        160.92        106.25        48.31 o                         
  -1  21   4       2324.74       2247.97        86.10 o                         
   1  21   4       3129.36       3164.08       158.77 o                         
   3  21   4        172.26        157.27        48.22 o                         
   5  21   4        470.14        500.90        66.82 o                         
   7  21   4       2805.21       3083.55       139.89 o                         
  -6  22   4        157.83        191.82        42.68 o                         
  -4  22   4         28.08        -19.86        36.94 o                         
  -2  22   4        431.81        444.51        48.96 o                         
   0  22   4         16.23         24.32        57.84 o                         
   2  22   4          5.07         52.93        45.30 o                         
   4  22   4        124.04         79.80        61.29 o                         
   6  22   4         39.13         27.24        81.20 o                         
  -5  23   4       1009.03        949.09        61.13 o                         
  -3  23   4       1301.86       1295.79        69.72 o                         
  -1  23   4       4617.30       4673.05       143.81 o                         
   1  23   4       1925.27       2139.96        94.62 o                         
   3  23   4        588.75        634.35        67.36 o                         
   5  23   4       3225.76       3390.84       159.76 o                         
  -4  24   4       3236.29       2981.02       101.96 o                         
  -2  24   4       9441.73       9395.02       222.82 o                         
   0  24   4      13434.44      14200.78       278.76 o                         
   2  24   4       4401.70       4953.38       143.90 o                         
   4  24   4       4903.63       5181.66       193.10 o                         
  -1  25   4      10523.11      10714.67       267.58 o                         
   1  25   4      10552.61      10523.06       252.85 o                         
 -13   1   5       2567.61       2472.78        81.44 o                         
 -11   1   5       6203.48       6301.06       147.81 o                         
  -9   1   5        776.68        787.53        44.36 o                         
  -7   1   5        974.80        971.85        55.10 o                         
  -5   1   5      13045.75      13252.25       202.29 o                         
  -3   1   5       9054.71       8920.62       141.82 o                         
  -1   1   5        872.02        914.31        47.00 o                         
   1   1   5       7023.39       6950.32       122.94 o                         
   3   1   5      11351.54      11051.52       169.40 o                         
   5   1   5       1554.50       1556.49        44.68 o                         
   7   1   5       2543.19       2552.30        66.08 o                         
   9   1   5       7048.00       6917.39       136.62 o                         
  11   1   5       1683.74       1748.20        66.26 o                         
  13   1   5        379.52        380.38        68.53 o                         
 -14   2   5        693.34        715.70        85.98 o                         
 -12   2   5       9725.78       9938.37       188.23 o                         
 -10   2   5      15202.22      15364.76       263.42 o                         
  -8   2   5       4869.06       4871.15       101.05 o                         
  -6   2   5       8954.45       8979.91       134.73 o                         
  -4   2   5      19055.87      18796.25       279.41 o                         
  -2   2   5       9652.95       9286.23       136.55 o                         
   0   2   5      12332.66      12240.35       186.81 o                         
   2   2   5      29723.57      29864.91       431.47 o                         
   4   2   5      16407.72      16484.96       246.40 o                         
   6   2   5       3807.02       3729.40        73.76 o                         
   8   2   5       7774.69       7712.90       145.02 o                         
  10   2   5      11954.98      11947.85       215.08 o                         
  12   2   5       5562.61       5591.27       129.73 o                         
 -13   3   5       7731.99       7638.07       177.96 o                         
 -11   3   5      16247.07      16706.66       286.99 o                         
  -9   3   5      18646.12      19126.01       318.25 o                         
  -7   3   5      12963.32      13459.03       229.17 o                         
  -5   3   5      30162.33      30925.71       448.67 o                         
  -3   3   5      59353.18      60436.71       817.35 o                         
  -1   3   5      28476.23      29296.40       425.17 o                         
   1   3   5      12140.46      12346.36       189.13 o                         
   3   3   5      36144.47      36466.88       565.58 o                         
   5   3   5      47844.36      47659.02       681.20 o                         
   7   3   5      18451.01      18133.33       275.44 o                         
   9   3   5      10428.90      10479.13       190.48 o                         
  11   3   5      16853.73      16695.10       290.65 o                         
  13   3   5      11757.59      11823.07       329.48 o                         
 -14   4   5       7939.99       8072.30       219.97 o                         
 -12   4   5       9809.93       9685.93       231.39 o                         
 -10   4   5      36196.16      36828.41       586.87 o                         
  -8   4   5      34424.23      35437.43       561.37 o                         
  -6   4   5      12150.11      12736.21       196.06 o                         
  -4   4   5      42897.64      44611.27       596.80 o                         
  -2   4   5     102620.91     103833.47      1462.01 o                         
   0   4   5      35447.74      36480.06       525.12 o                         
   2   4   5      13994.14      14321.88       217.24 o                         
   4   4   5      66657.89      67685.21       958.92 o                         
   6   4   5      59740.27      59503.34       849.42 o                         
   8   4   5      10562.04      10686.36       190.91 o                         
  10   4   5      15530.71      15375.69       267.91 o                         
  12   4   5      30667.57      31024.35       556.07 o                         
 -13   5   5       4368.19       4458.63       130.95 o                         
 -11   5   5      16889.93      17385.99       333.99 o                         
  -9   5   5      45850.47      48120.02       754.94 o                         
  -7   5   5      20733.22      21390.64       346.03 o                         
  -5   5   5      11952.06      12386.97       179.93 o                         
  -3   5   5      57402.72      58876.01       783.58 o                         
  -1   5   5      58196.25      59195.46       842.44 o                         
   1   5   5      16961.07      17766.44       287.73 o                         
   3   5   5      40267.68      41484.47       596.61 o                         
   5   5   5      65646.90      66274.20      1018.86 o                         
   7   5   5      14353.49      14375.95       224.95 o                         
   9   5   5       6049.95       6098.86       126.18 o                         
  11   5   5      31467.40      32193.59       573.16 o                         
  13   5   5      22780.34      23733.39       586.94 o                         
 -12   6   5       9068.55       9278.37       206.23 o                         
 -10   6   5      21358.44      22003.80       406.94 o                         
  -8   6   5      10876.33      11239.36       218.23 o                         
  -6   6   5       6690.96       6698.95       107.64 o                         
  -4   6   5      27820.08      28397.65       388.32 o                         
  -2   6   5      39915.00      39923.93       537.60 o                         
   0   6   5      13852.54      13815.02       212.48 o                         
   2   6   5      12388.56      12393.35       192.76 o                         
   4   6   5      32561.38      32047.16       467.20 o                         
   6   6   5      21489.86      21149.26       318.41 o                         
   8   6   5       7378.45       7767.51       149.17 o                         
  10   6   5      11332.20      11596.26       232.59 o                         
  12   6   5      12572.62      12659.35       256.76 o                         
 -13   7   5       3242.14       3237.70       118.48 o                         
 -11   7   5      11338.08      11380.45       240.10 o                         
  -9   7   5       4631.15       4754.97       125.23 o                         
  -7   7   5       2960.53       2966.39        67.64 o                         
  -5   7   5      19802.25      20179.71       282.92 o                         
  -3   7   5      20315.10      20673.14       289.01 o                         
  -1   7   5       3645.87       3684.69        72.59 o                         
   1   7   5       9812.23       9817.66       171.07 o                         
   3   7   5      23225.66      23310.77       346.90 o                         
   5   7   5       8298.76       8216.22       165.43 o                         
   7   7   5       4348.81       4155.84        85.20 o                         
   9   7   5       9675.10       9505.36       196.87 o                         
  11   7   5       6691.66       6709.96       157.34 o                         
  13   7   5       2345.97       2537.88       217.92 o                         
 -12   8   5       3195.16       3277.84       152.95 o                         
 -10   8   5       2265.68       2303.56        93.18 o                         
  -8   8   5         65.21        124.37        34.35 o                         
  -6   8   5       2652.18       2559.98        63.14 o                         
  -4   8   5      10333.60      10154.20       166.30 o                         
  -2   8   5       1125.07       1170.09        42.61 o                         
   0   8   5        285.26        292.07        22.35 o                         
   2   8   5       6365.06       6280.90       120.26 o                         
   4   8   5       4274.97       3935.09        78.38 o                         
   6   8   5        529.51        452.09        31.67 o                         
   8   8   5       2068.60       2020.89        64.29 o                         
  10   8   5       2420.57       2354.32        84.60 o                         
  12   8   5        308.86        338.65        58.97 o                         
 -13   9   5        495.57        499.16        60.78 o                         
 -11   9   5         88.26        118.55        42.70 o                         
  -9   9   5         16.16         24.95        37.66 o                         
  -7   9   5        571.68        590.91        40.41 o                         
  -5   9   5       1250.23       1276.64        62.38 o                         
  -3   9   5        392.18        426.46        28.94 o                         
  -1   9   5        256.18        321.28        23.35 o                         
   1   9   5        587.38        629.48        29.64 o                         
   3   9   5        366.33        387.57        25.01 o                         
   5   9   5        378.53        413.80        32.40 o                         
   7   9   5        848.80        931.64        50.56 o                         
   9   9   5        416.67        484.24        43.49 o                         
  11   9   5         29.80         18.65        34.02 o                         
 -12  10   5       4967.54       5271.44       153.25 o                         
 -10  10   5       2953.06       2988.57       120.73 o                         
  -8  10   5        511.27        476.15        48.73 o                         
  -6  10   5       5662.21       5393.70       106.56 o                         
  -4  10   5       8945.26       8634.06       151.59 o                         
  -2  10   5       1141.61       1119.31        41.01 o                         
   0  10   5       2808.71       2916.55        65.58 o                         
   2  10   5      11167.24      11043.62       179.25 o                         
   4  10   5       3259.08       3287.07        72.09 o                         
   6  10   5        879.77        928.04        46.53 o                         
   8  10   5       5200.71       5329.83       130.54 o                         
  10  10   5       3728.69       3621.05       109.02 o                         
  12  10   5        543.49        499.35        51.60 o                         
 -11  11   5      12932.14      13085.03       278.37 o                         
  -9  11   5       5687.48       5687.12       150.24 o                         
  -7  11   5       7380.63       7275.52       149.87 o                         
  -5  11   5      27378.46      26600.79       402.56 o                         
  -3  11   5      22370.52      21210.91       324.17 o                         
  -1  11   5       8362.92       8287.46       143.27 o                         
   1  11   5      17948.63      17275.98       265.88 o                         
   3  11   5      25661.01      25010.03       375.61 o                         
   5  11   5      11773.06      11083.48       201.51 o                         
   7  11   5      10093.88       9737.30       185.88 o                         
   9  11   5      13626.02      13047.25       297.05 o                         
  11  11   5       7400.96       7157.63       184.81 o                         
 -12  12   5      10443.54      10502.38       243.93 o                         
 -10  12   5      22717.34      22465.95       429.75 o                         
  -8  12   5      16166.42      15571.18       309.69 o                         
  -6  12   5      10255.94       9571.35       168.34 o                         
  -4  12   5      24374.72      23166.87       355.88 o                         
  -2  12   5      37759.79      36293.93       534.95 o                         
   0  12   5      23050.46      23100.77       351.32 o                         
   2  12   5      19477.73      19245.26       296.28 o                         
   4  12   5      29617.42      29180.41       435.26 o                         
   6  12   5      21971.82      22114.47       370.42 o                         
   8  12   5      10469.41      10562.59       203.13 o                         
  10  12   5      12269.30      11955.96       284.14 o                         
  12  12   5      13791.84      13620.34       322.97 o                         
 -11  13   5      13173.35      13310.84       318.01 o                         
  -9  13   5      35252.11      35538.31       644.03 o                         
  -7  13   5      19978.40      19670.14       340.75 o                         
  -5  13   5      11990.81      10911.09       189.22 o                         
  -3  13   5      41413.66      39126.10       625.82 o                         
  -1  13   5      44733.57      44473.47       650.71 o                         
   1  13   5      15368.55      15431.31       268.36 o                         
   3  13   5      29263.73      29425.09       439.99 o                         
   5  13   5      50633.68      49947.98       788.26 o                         
   7  13   5      14418.43      14340.09       258.81 o                         
   9  13   5       6221.53       6026.51       156.35 o                         
  11  13   5      25255.73      24957.40       520.72 o                         
 -10  14   5      14137.66      14201.28       301.05 o                         
  -8  14   5      11255.37      10562.30       234.23 o                         
  -6  14   5       4228.50       4214.58        98.04 o                         
  -4  14   5      22903.76      22384.10       348.99 o                         
  -2  14   5      47406.46      46117.47       733.42 o                         
   0  14   5       8123.97       8081.05       148.89 o                         
   2  14   5       1950.94       1953.88        66.74 o                         
   4  14   5      29275.13      28985.04       436.89 o                         
   6  14   5      33033.08      33104.62       539.15 o                         
   8  14   5       4804.86       4914.86       134.19 o                         
  10  14   5       5444.33       5329.33       169.11 o                         
 -11  15   5      11624.89      11535.88       287.23 o                         
  -9  15   5      16278.51      16252.79       333.93 o                         
  -7  15   5       7465.30       7340.86       160.93 o                         
  -5  15   5      10407.74       9930.38       179.97 o                         
  -3  15   5      22006.91      21112.86       334.04 o                         
  -1  15   5      14409.47      14437.51       261.81 o                         
   1  15   5      10929.34      11062.44       207.28 o                         
   3  15   5      23628.47      23832.64       399.02 o                         
   5  15   5      19474.22      19179.61       330.68 o                         
   7  15   5       5007.03       4988.32       122.57 o                         
   9  15   5       6092.37       6135.76       147.88 o                         
 -10  16   5       5608.39       5483.87       166.27 o                         
  -8  16   5        557.92        535.27        62.71 o                         
  -6  16   5       2212.52       2145.17        73.82 o                         
  -4  16   5      10295.46      10107.87       184.48 o                         
  -2  16   5       3656.35       3754.68        96.25 o                         
   0  16   5       1436.57       1567.64        79.16 o                         
   2  16   5       7893.45       8149.64       167.12 o                         
   4  16   5       6903.63       7251.24       170.68 o                         
   6  16   5       1338.78       1275.84        62.42 o                         
   8  16   5       2365.96       2363.75        88.55 o                         
  10  16   5       4153.23       4140.55       229.48 o                         
  -9  17   5        137.30         50.09        51.71 o                         
  -7  17   5         42.89        -17.93        35.10 o                         
  -5  17   5       2539.06       2552.54        87.04 o                         
  -3  17   5       2639.77       2489.60        81.36 o                         
  -1  17   5         35.39        101.95        34.87 o                         
   1  17   5        603.59        682.96        58.92 o                         
   3  17   5       2313.09       2225.44        82.24 o                         
   5  17   5        252.15        308.56        46.02 o                         
   7  17   5        248.01        227.77        48.20 o                         
   9  17   5       1781.09       1829.82       111.59 o                         
  -8  18   5        243.87        234.20        55.37 o                         
  -6  18   5       1091.36       1071.04        68.16 o                         
  -4  18   5        888.94        961.05        76.11 o                         
  -2  18   5        725.11        688.41        58.52 o                         
   0  18   5       1551.33       1638.22        81.78 o                         
   2  18   5        845.24        952.77        64.17 o                         
   4  18   5        157.16         62.31        52.00 o                         
   6  18   5        942.68        969.78        83.47 o                         
   8  18   5       1967.17       1927.88       147.63 o                         
  -7  19   5       3173.60       3125.81       107.47 o                         
  -5  19   5       7484.74       7365.52       166.38 o                         
  -3  19   5       1746.37       1791.28        81.80 o                         
  -1  19   5       1083.76       1112.15        67.93 o                         
   1  19   5      10082.54      10472.50       217.92 o                         
   3  19   5       7953.60       8348.94       187.44 o                         
   5  19   5        619.10        628.10        68.64 o                         
   7  19   5       1729.15       1590.74        94.77 o                         
  -8  20   5       3940.99       3912.81       164.52 o                         
  -6  20   5      11102.86      10718.10       232.65 o                         
  -4  20   5      19075.96      18047.38       331.44 o                         
  -2  20   5      10600.31      10214.43       265.10 o                         
   0  20   5       9501.85       9412.69       299.06 o                         
   2  20   5      14779.67      15422.36       296.16 o                         
   4  20   5      10755.44      11231.89       258.67 o                         
   6  20   5       8865.70       9115.67       283.45 o                         
  -7  21   5       9488.72       8875.11       218.56 o                         
  -5  21   5      12351.49      11420.08       340.65 o                         
  -3  21   5      17698.38      16364.35       552.21 o                         
  -1  21   5      14001.56      13428.75       419.66 o                         
   1  21   5       9909.74      10145.84       223.01 o                         
   3  21   5      14837.98      15305.20       343.61 o                         
   5  21   5      17421.47      17846.86       372.81 o                         
  -6  22   5       4000.56       3640.00       365.92 o                         
  -4  22   5       9944.63       9281.50       459.16 o                         
  -2  22   5      25290.81      24846.05       481.28 o                         
   0  22   5      10547.15      10449.37       485.49 o                         
   2  22   5       4240.60       4086.77       182.97 o                         
   4  22   5      17116.77      17424.16       368.24 o                         
  -3  23   5      14864.03      14282.32       423.58 o                         
  -1  23   5      16156.48      15793.89       655.30 o                         
   1  23   5       5515.41       5620.51       250.82 o                         
   3  23   5      10229.77      10671.67       260.52 o                         
  -2  24   5       8897.38       9069.79       344.96 o                         
   0  24   5       2721.34       2756.31       166.58 o                         
 -12   0   6      16677.47      17898.43       435.80 o                         
 -10   0   6       7442.72       7339.50       205.82 o                         
  -8   0   6      31084.72      32295.49       727.41 o                         
  -6   0   6      63104.38      66224.15      1245.90 o                         
  -4   0   6      32957.40      34667.18       665.19 o                         
  -2   0   6      35892.93      37121.92       816.59 o                         
   0   0   6      75515.35      77659.77      1680.27 o                         
   2   0   6      35180.34      35402.00       784.48 o                         
   4   0   6      16052.31      16268.21       375.72 o                         
   6   0   6      62532.09      62324.27      1665.14 o                         
   8   0   6      58045.82      57661.08      1548.42 o                         
  10   0   6       6338.25       6503.97       228.32 o                         
  12   0   6       5787.96       5807.04       219.60 o                         
 -13   1   6       8605.92       8862.37       199.32 o                         
 -11   1   6       5434.81       5645.86       123.34 o                         
  -9   1   6      18042.47      18904.76       315.86 o                         
  -7   1   6      37597.34      39446.59       620.97 o                         
  -5   1   6      14078.59      14293.42       206.36 o                         
  -3   1   6       7221.58       7274.52       114.12 o                         
  -1   1   6      41225.62      42090.25       655.65 o                         
   1   1   6      51900.75      53765.07       829.36 o                         
   3   1   6      13200.07      13264.89       242.40 o                         
   5   1   6      12190.51      12349.13       192.67 o                         
   7   1   6      28506.87      27894.59       511.54 o                         
   9   1   6      14799.17      14688.19       308.55 o                         
  11   1   6       6293.83       6280.99       161.25 o                         
 -12   2   6       4014.49       4134.67       120.64 o                         
 -10   2   6      12690.36      12798.83       227.69 o                         
  -8   2   6      21906.37      22680.62       371.28 o                         
  -6   2   6       8375.13       8772.97       143.37 o                         
  -4   2   6       9196.88       9622.51       160.65 o                         
  -2   2   6      35242.35      35227.99       555.34 o                         
   0   2   6      30224.68      31044.02       451.20 o                         
   2   2   6       9224.44       9318.42       163.60 o                         
   4   2   6      14562.17      14325.62       236.24 o                         
   6   2   6      24302.30      24464.80       395.30 o                         
   8   2   6      12266.47      12206.03       238.78 o                         
  10   2   6       6346.59       6317.52       159.12 o                         
  12   2   6       8491.20       8457.79       203.63 o                         
 -13   3   6        375.17        372.42        50.31 o                         
 -11   3   6        970.38       1092.01        64.14 o                         
  -9   3   6       9474.64       9768.20       181.14 o                         
  -7   3   6       3797.13       3934.47       116.96 o                         
  -5   3   6        848.50        828.53        32.71 o                         
  -3   3   6      11969.31      11771.26       172.54 o                         
  -1   3   6      12373.17      12045.26       188.71 o                         
   1   3   6        798.55        767.31        31.20 o                         
   3   3   6       3685.52       3553.31        71.06 o                         
   5   3   6      13309.65      13312.43       209.78 o                         
   7   3   6       3593.53       3477.01        92.77 o                         
   9   3   6        946.72       1072.85        57.99 o                         
  11   3   6       3899.78       3911.92       119.23 o                         
 -12   4   6         11.56        -18.86        38.00 o                         
 -10   4   6       1378.25       1331.90        68.26 o                         
  -8   4   6       2372.59       2504.20        72.39 o                         
  -6   4   6        111.09        126.79        17.40 o                         
  -4   4   6        286.93        313.97        23.08 o                         
  -2   4   6       2908.27       2927.29        63.39 o                         
   0   4   6       1300.04       1347.50        41.67 o                         
   2   4   6        415.32        403.25        25.26 o                         
   4   4   6       2150.53       2038.87        52.35 o                         
   6   4   6       1161.97       1049.25        43.81 o                         
   8   4   6         39.88         54.09        27.73 o                         
  10   4   6        609.62        464.81        46.06 o                         
  12   4   6       1402.78       1415.91        75.17 o                         
 -13   5   6         66.45         50.30        51.72 o                         
 -11   5   6       1149.30       1105.71        66.42 o                         
  -9   5   6       4411.51       4480.02       119.90 o                         
  -7   5   6       1068.41       1192.41        50.61 o                         
  -5   5   6        225.50        226.86        20.14 o                         
  -3   5   6       3365.35       3260.48        63.63 o                         
  -1   5   6       4193.17       4090.27        80.55 o                         
   1   5   6       1479.64       1480.66        44.40 o                         
   3   5   6       2882.09       2902.78        63.80 o                         
   5   5   6       2724.47       2778.00        72.95 o                         
   7   5   6        339.42        375.00        36.37 o                         
   9   5   6        901.51        872.47        52.75 o                         
  11   5   6       3007.93       3197.22       108.29 o                         
 -12   6   6        847.87        869.96        66.38 o                         
 -10   6   6       7171.86       7260.19       170.63 o                         
  -8   6   6       8543.66       8767.98       189.48 o                         
  -6   6   6       1422.13       1467.10        41.86 o                         
  -4   6   6       6952.97       6934.45       126.09 o                         
  -2   6   6      20631.77      20196.78       306.02 o                         
   0   6   6       4623.79       4563.67        87.61 o                         
   2   6   6       1609.43       1638.01        51.97 o                         
   4   6   6      13548.12      13379.11       226.97 o                         
   6   6   6      11333.17      11171.14       218.35 o                         
   8   6   6       1844.80       1783.41        84.89 o                         
  10   6   6       3070.39       3092.19        98.57 o                         
  12   6   6       4852.11       5077.68       146.23 o                         
 -11   7   6       4459.79       4369.61       129.55 o                         
  -9   7   6      17828.83      18247.79       349.66 o                         
  -7   7   6      20401.35      20334.93       378.21 o                         
  -5   7   6      10744.76      10718.16       176.21 o                         
  -3   7   6      17464.95      17821.16       254.82 o                         
  -1   7   6      27618.40      27344.06       405.51 o                         
   1   7   6      17273.67      17049.82       262.38 o                         
   3   7   6      15134.51      15086.15       236.10 o                         
   5   7   6      21903.26      21476.25       355.81 o                         
   7   7   6      15416.78      15547.37       295.24 o                         
   9   7   6       8174.22       8130.55       179.62 o                         
  11   7   6       8921.64       8908.26       199.99 o                         
 -12   8   6      11849.84      12479.14       268.74 o                         
 -10   8   6      11240.03      11491.56       244.77 o                         
  -8   8   6      26151.24      25711.88       525.30 o                         
  -6   8   6      30922.65      31002.46       500.80 o                         
  -4   8   6      17943.86      17899.02       277.18 o                         
  -2   8   6      31007.38      31337.35       462.19 o                         
   0   8   6      56345.18      57129.55       820.32 o                         
   2   8   6      26428.66      26460.14       427.45 o                         
   4   8   6      12403.79      12172.15       197.48 o                         
   6   8   6      35288.09      34275.29       551.07 o                         
   8   8   6      34867.55      34253.04       681.51 o                         
  10   8   6       7929.00       7816.00       183.59 o                         
  12   8   6       6902.88       7097.66       201.99 o                         
 -11   9   6       6861.40       7197.36       181.99 o                         
  -9   9   6      14734.86      15149.60       337.00 o                         
  -7   9   6      39950.64      39657.92       698.96 o                         
  -5   9   6      18730.21      18231.17       284.65 o                         
  -3   9   6       6396.01       6417.49       128.86 o                         
  -1   9   6      41794.57      41970.80       610.60 o                         
   1   9   6      62634.09      62273.09       893.09 o                         
   3   9   6      12657.71      12668.87       204.91 o                         
   5   9   6       9788.25       9982.54       186.90 o                         
   7   9   6      35543.40      36305.98       585.45 o                         
   9   9   6      18891.22      19261.56       449.48 o                         
  11   9   6       4861.47       4865.45       173.65 o                         
 -12  10   6       6230.29       6441.75       200.65 o                         
 -10  10   6       6028.29       6277.33       165.89 o                         
  -8  10   6      20195.33      19727.13       377.91 o                         
  -6  10   6      22190.88      21749.89       336.99 o                         
  -4  10   6       9379.30       9224.53       173.11 o                         
  -2  10   6      19274.21      19429.32       326.04 o                         
   0  10   6      37260.77      38309.17       561.62 o                         
   2  10   6      14018.43      13878.98       222.23 o                         
   4  10   6       7272.49       7200.97       144.17 o                         
   6  10   6      26900.07      26510.98       438.03 o                         
   8  10   6      23700.55      23852.37       468.33 o                         
  10  10   6       4174.12       4199.32       146.96 o                         
 -11  11   6       1494.22       1447.48        87.18 o                         
  -9  11   6       9909.64       9908.10       223.52 o                         
  -7  11   6      11878.90      11804.38       247.70 o                         
  -5  11   6       4891.54       4742.00       113.95 o                         
  -3  11   6      10926.13      10675.33       196.03 o                         
  -1  11   6      17416.25      17087.78       291.74 o                         
   1  11   6       5985.05       6147.30       118.99 o                         
   3  11   6       5152.98       5237.84       111.16 o                         
   5  11   6      15920.23      16097.24       281.58 o                         
   7  11   6      11936.64      11929.88       222.73 o                         
   9  11   6       2985.91       2965.34       129.16 o                         
  11  11   6       3351.32       3382.25       132.06 o                         
 -10  12   6       6128.58       6189.34       233.19 o                         
  -8  12   6       9651.30       9104.71       209.42 o                         
  -6  12   6        328.16        237.29        33.05 o                         
  -4  12   6        709.17        715.02        50.92 o                         
  -2  12   6      12086.55      12063.82       218.06 o                         
   0  12   6       6926.55       6860.34       140.86 o                         
   2  12   6       1495.98       1533.73        60.42 o                         
   4  12   6       5963.87       5799.03       126.67 o                         
   6  12   6       4714.92       4663.04       113.86 o                         
   8  12   6        545.75        505.66        51.99 o                         
  10  12   6       2408.49       2510.75       104.02 o                         
 -11  13   6        143.68        186.64        79.94 o                         
  -9  13   6         48.87        119.46        48.20 o                         
  -7  13   6         35.49         32.47        45.37 o                         
  -5  13   6        347.10        344.44        37.94 o                         
  -3  13   6        320.39        264.88        33.27 o                         
  -1  13   6        403.19        452.40        37.98 o                         
   1  13   6        805.35        871.07        48.87 o                         
   3  13   6        454.87        519.54        41.73 o                         
   5  13   6        483.53        517.52        42.44 o                         
   7  13   6        149.58        130.25        35.46 o                         
   9  13   6        222.16        229.35        48.06 o                         
 -10  14   6       1743.59       1778.29       114.06 o                         
  -8  14   6        786.64        779.49        75.66 o                         
  -6  14   6        198.07        190.29        39.46 o                         
  -4  14   6       2684.26       2700.19        88.92 o                         
  -2  14   6       3976.48       3919.84       101.37 o                         
   0  14   6        261.99        258.26        34.47 o                         
   2  14   6        383.15        428.87        39.67 o                         
   4  14   6       3524.94       3558.74       109.75 o                         
   6  14   6       1772.60       1793.08        73.46 o                         
   8  14   6        312.84        315.62        45.09 o                         
  10  14   6        949.95        995.73        72.92 o                         
  -9  15   6      10753.89      10736.75       414.72 o                         
  -7  15   6       4860.61       4676.59       160.25 o                         
  -5  15   6       3319.53       3172.45        97.31 o                         
  -3  15   6      13592.86      13765.69       255.59 o                         
  -1  15   6      11887.94      11794.69       223.78 o                         
   1  15   6       3813.21       3723.49       101.73 o                         
   3  15   6       9020.07       9039.23       202.11 o                         
   5  15   6      12538.51      12569.49       261.69 o                         
   7  15   6       3668.81       3525.30       110.89 o                         
   9  15   6       3521.11       3450.09       124.02 o                         
  -8  16   6      15930.29      15502.66       364.67 o                         
  -6  16   6       7548.02       7200.60       179.80 o                         
  -4  16   6       9064.11       8719.44       182.98 o                         
  -2  16   6      22042.85      21478.28       374.39 o                         
   0  16   6      21638.69      21841.68       377.10 o                         
   2  16   6      12495.23      12329.01       262.35 o                         
   4  16   6      12035.67      12002.43       255.09 o                         
   6  16   6      13265.24      13179.84       275.89 o                         
   8  16   6      10242.91       9887.90       226.53 o                         
  -7  17   6      23198.89      22915.30       504.00 o                         
  -5  17   6      19349.80      18289.80       330.51 o                         
  -3  17   6      10822.32      10664.77       216.36 o                         
  -1  17   6      19803.26      19370.93       346.55 o                         
   1  17   6      23776.87      24025.31       413.34 o                         
   3  17   6      11503.20      11463.37       248.86 o                         
   5  17   6      14024.80      13693.32       286.83 o                         
   7  17   6      23766.78      23948.80       457.20 o                         
  -8  18   6      12978.16      12693.15       320.27 o                         
  -6  18   6      18984.44      18414.67       370.32 o                         
  -4  18   6       6407.05       6139.91       204.53 o                         
  -2  18   6       9077.49       9174.34       197.69 o                         
   0  18   6      28293.33      28508.59       487.92 o                         
   2  18   6      14344.70      14674.01       310.09 o                         
   4  18   6       3732.58       3655.70       150.50 o                         
   6  18   6      15239.29      15248.61       317.20 o                         
  -7  19   6      14409.50      14192.67       350.60 o                         
  -5  19   6       6208.41       6248.01       155.26 o                         
  -3  19   6       4499.41       4499.89       130.77 o                         
  -1  19   6      18019.92      18459.15       340.12 o                         
   1  19   6      18883.94      20137.44       366.82 o                         
   3  19   6       4977.23       4940.50       179.09 o                         
   5  19   6       6389.64       6221.47       205.16 o                         
   7  19   6      14124.95      14557.52       358.93 o                         
  -6  20   6       2713.67       2780.30       115.81 o                         
  -4  20   6       2231.29       2299.12        98.98 o                         
  -2  20   6      10112.98      10290.34       334.41 o                         
   0  20   6       8329.60       8737.37       201.02 o                         
   2  20   6       2098.41       2344.42       188.65 o                         
   4  20   6       4378.97       4457.23       155.97 o                         
   6  20   6       8168.94       8745.99       257.11 o                         
  -5  21   6         58.91         54.40        47.23 o                         
  -3  21   6       2275.80       2387.42       113.66 o                         
  -1  21   6       3369.82       3486.98       127.18 o                         
   1  21   6         63.60         83.30        52.27 o                         
   3  21   6        240.37        392.73        69.80 o                         
  -2  22   6         11.95         35.72        51.23 o                         
   0  22   6         18.76        -30.54        51.70 o                         
   2  22   6        269.61        190.46        78.56 o                         
 -11   1   7        320.82        358.47        45.45 o                         
  -9   1   7        419.45        457.31        39.10 o                         
  -7   1   7       7605.26       7969.67       166.34 o                         
  -5   1   7       4910.13       4897.00        87.79 o                         
  -3   1   7        489.23        467.02        28.03 o                         
  -1   1   7       4809.45       4658.62        98.36 o                         
   1   1   7       8249.53       7971.68       148.26 o                         
   3   1   7        996.13       1050.29        63.00 o                         
   5   1   7       1839.32       1858.81        74.11 o                         
   7   1   7       7209.37       7340.28       174.85 o                         
   9   1   7       1882.80       1898.58        83.45 o                         
  11   1   7        236.59        251.14        44.94 o                         
 -12   2   7       7528.00       7557.10       179.89 o                         
 -10   2   7       2514.24       2524.07       101.40 o                         
  -8   2   7       6969.67       7187.32       189.90 o                         
  -6   2   7      13264.70      13422.28       234.02 o                         
  -4   2   7       3734.68       3818.36        79.18 o                         
  -2   2   7       5834.11       5553.34       112.50 o                         
   0   2   7      25200.25      25082.01       404.95 o                         
   2   2   7      13808.46      13704.74       234.46 o                         
   4   2   7       1935.39       1865.91        61.20 o                         
   6   2   7       6528.12       6566.61       168.96 o                         
   8   2   7      12809.38      12922.81       280.08 o                         
  10   2   7       4954.98       4930.40       140.40 o                         
 -11   3   7       7861.32       8047.90       184.72 o                         
  -9   3   7       6089.42       6267.94       149.20 o                         
  -7   3   7      21451.45      22435.53       371.27 o                         
  -5   3   7      35498.70      35937.94       589.69 o                         
  -3   3   7      14706.77      14627.15       261.91 o                         
  -1   3   7       9277.08       9301.93       155.99 o                         
   1   3   7      28600.04      28499.98       456.56 o                         
   3   3   7      31816.32      31909.96       509.03 o                         
   5   3   7      13315.38      13420.10       275.01 o                         
   7   3   7      12263.94      12357.82       267.89 o                         
   9   3   7      16718.05      16801.87       354.43 o                         
  11   3   7       9199.46       9208.06       231.52 o                         
 -12   4   7      18839.39      19148.33       371.47 o                         
 -10   4   7      16517.99      16829.49       325.93 o                         
  -8   4   7       8957.62       9276.49       197.82 o                         
  -6   4   7      26646.89      28058.05       642.42 o                         
  -4   4   7      48531.89      49277.45       940.56 o                         
  -2   4   7      20389.41      20570.36       312.22 o                         
   0   4   7      15704.80      15961.21       247.69 o                         
   2   4   7      46373.10      47293.21       739.45 o                         
   4   4   7      35293.59      34956.67       554.04 o                         
   6   4   7      10216.33      10354.75       264.78 o                         
   8   4   7      19484.20      19579.66       402.70 o                         
  10   4   7      27189.01      27575.21       554.88 o                         
 -11   5   7      19625.23      20433.88       390.30 o                         
  -9   5   7      11349.49      11778.64       244.03 o                         
  -7   5   7      12419.29      12699.35       284.04 o                         
  -5   5   7      33529.90      34513.22       650.68 o                         
  -3   5   7      26539.87      27232.90       405.88 o                         
  -1   5   7      12047.94      12169.07       196.33 o                         
   1   5   7      34785.60      35390.32       518.73 o                         
   3   5   7      47377.10      47916.89       750.48 o                         
   5   5   7      10195.55      10568.84       211.13 o                         
   7   5   7       6966.01       7153.67       200.20 o                         
   9   5   7      29193.12      29578.78       589.81 o                         
  11   5   7      19238.04      19720.27       461.02 o                         
 -10   6   7       4987.72       5109.16       158.23 o                         
  -8   6   7       5244.26       5104.07       151.42 o                         
  -6   6   7      19075.78      18866.30       390.72 o                         
  -4   6   7      19057.33      19452.94       370.72 o                         
  -2   6   7       8295.01       8367.28       155.56 o                         
   0   6   7      14225.66      14374.11       227.90 o                         
   2   6   7      23049.18      23533.25       355.73 o                         
   4   6   7      11164.67      11420.49       225.41 o                         
   6   6   7       7384.09       7569.32       186.12 o                         
   8   6   7      14588.25      15003.81       370.35 o                         
  10   6   7      10723.08      10754.50       248.90 o                         
 -11   7   7       1771.43       1808.14       100.58 o                         
  -9   7   7       1503.52       1480.28        87.62 o                         
  -7   7   7      14943.69      15075.56       385.34 o                         
  -5   7   7      12558.94      12774.17       225.03 o                         
  -3   7   7       1378.68       1390.41        53.16 o                         
  -1   7   7       6986.66       7024.04       127.41 o                         
   1   7   7      19989.58      20047.52       308.28 o                         
   3   7   7       5684.69       5642.10       117.21 o                         
   5   7   7       2682.34       2817.98        86.23 o                         
   7   7   7      10371.00      10558.65       245.12 o                         
   9   7   7       6930.60       6918.33       205.23 o                         
  11   7   7       1640.95       1585.76        83.41 o                         
 -10   8   7         94.50        227.96        55.32 o                         
  -8   8   7       1585.75       1606.67        91.22 o                         
  -6   8   7       6520.14       6481.69       168.71 o                         
  -4   8   7        390.49        432.12        34.26 o                         
  -2   8   7        116.23        122.38        25.70 o                         
   0   8   7       5543.50       5492.51       107.10 o                         
   2   8   7       3022.31       2870.09        75.29 o                         
   4   8   7        158.21        176.24        29.97 o                         
   6   8   7       2148.15       2094.30        77.40 o                         
   8   8   7       2970.99       2865.21       108.98 o                         
  10   8   7        168.08        140.13        50.16 o                         
 -11   9   7         21.83         45.46        52.97 o                         
  -9   9   7        265.07        351.56        60.17 o                         
  -7   9   7        526.01        529.59        59.10 o                         
  -5   9   7        359.95        337.43        33.06 o                         
  -3   9   7        293.10        320.83        34.31 o                         
  -1   9   7        249.87        265.00        31.54 o                         
   1   9   7        143.75        170.57        27.07 o                         
   3   9   7        353.29        440.82        40.54 o                         
   5   9   7        790.56        778.10        48.53 o                         
   7   9   7        279.43        271.11        43.89 o                         
   9   9   7         24.23         64.85        42.91 o                         
 -10  10   7        449.52        536.57        70.54 o                         
  -8  10   7       3704.11       3797.63       138.29 o                         
  -6  10   7       5328.14       5322.64       160.34 o                         
  -4  10   7        616.24        592.07        40.74 o                         
  -2  10   7       1969.21       2036.82        69.24 o                         
   0  10   7       8925.07       8786.16       169.65 o                         
   2  10   7       2831.12       2823.51        76.09 o                         
   4  10   7        596.63        607.72        44.11 o                         
   6  10   7       4240.41       4443.82       112.46 o                         
   8  10   7       3929.46       4008.47       133.41 o                         
  10  10   7        599.48        584.57        64.94 o                         
  -9  11   7       3785.71       3656.87       165.88 o                         
  -7  11   7      17982.01      17852.71       395.01 o                         
  -5  11   7      14742.15      14634.21       261.19 o                         
  -3  11   7       4630.72       4663.80       110.52 o                         
  -1  11   7      11818.11      11533.68       213.05 o                         
   1  11   7      20040.66      19865.02       338.21 o                         
   3  11   7       8952.37       8680.06       190.73 o                         
   5  11   7       7927.43       7772.56       161.85 o                         
   7  11   7      13144.25      12679.97       265.66 o                         
   9  11   7       7324.52       7449.71       202.23 o                         
 -10  12   7       8909.18       8948.61       245.35 o                         
  -8  12   7       7910.91       7945.65       233.53 o                         
  -6  12   7      16069.70      15795.46       315.54 o                         
  -4  12   7      19698.41      19269.66       332.84 o                         
  -2  12   7      14898.70      14761.59       264.54 o                         
   0  12   7      18464.13      18249.49       317.04 o                         
   2  12   7      22720.36      22616.71       382.84 o                         
   4  12   7      13640.96      13720.35       277.79 o                         
   6  12   7       9555.86       9474.90       191.25 o                         
   8  12   7      14576.24      14854.92       335.16 o                         
  -9  13   7      11598.88      11216.25       285.12 o                         
  -7  13   7      11762.84      11651.76       287.40 o                         
  -5  13   7      26703.22      25925.66       437.66 o                         
  -3  13   7      22575.72      22499.76       382.69 o                         
  -1  13   7      11074.67      10813.97       207.36 o                         
   1  13   7      26667.89      25978.09       435.92 o                         
   3  13   7      38297.91      38385.70       685.13 o                         
   5  13   7      10772.64      10999.42       237.26 o                         
   7  13   7       6598.47       6477.69       273.26 o                         
   9  13   7      23418.41      23526.92       603.05 o                         
  -8  14   7       3335.33       3240.76       143.50 o                         
  -6  14   7      16014.98      15746.72       320.05 o                         
  -4  14   7      26972.56      26640.14       496.42 o                         
  -2  14   7       6309.67       6316.64       142.77 o                         
   0  14   7       3294.80       3251.57        97.59 o                         
   2  14   7      20356.47      20574.29       357.18 o                         
   4  14   7      19855.71      19928.10       385.40 o                         
   6  14   7       5462.40       5516.67       153.69 o                         
   8  14   7       8348.11       8518.36       233.11 o                         
  -7  15   7       9995.48      10090.52       265.90 o                         
  -5  15   7      14082.39      13721.66       261.27 o                         
  -3  15   7       6389.27       6214.25       164.38 o                         
  -1  15   7       8278.50       8024.19       171.02 o                         
   1  15   7      22283.14      22070.61       382.22 o                         
   3  15   7      14587.17      14789.88       303.24 o                         
   5  15   7       3332.96       3250.65       118.64 o                         
   7  15   7       6437.30       6375.82       184.88 o                         
  -6  16   7       7952.13       7765.97       196.66 o                         
  -4  16   7       1683.60       1691.71        80.44 o                         
  -2  16   7        747.73        850.09        68.10 o                         
   0  16   7       7854.46       7965.29       174.65 o                         
   2  16   7       5559.68       5739.27       155.53 o                         
   4  16   7        525.17        523.29        57.71 o                         
   6  16   7       2433.09       2378.14       138.32 o                         
  -7  17   7       2015.70       1911.74       118.80 o                         
  -5  17   7       1544.09       1527.84        98.74 o                         
  -3  17   7         26.95         34.75        43.35 o                         
  -1  17   7        748.16        739.16        68.27 o                         
   1  17   7       2405.58       2572.75        95.87 o                         
   3  17   7         40.53         76.55        44.45 o                         
   5  17   7         73.19         85.96        47.44 o                         
  -6  18   7        334.15        383.57        65.25 o                         
  -4  18   7        742.07        768.57        64.38 o                         
  -2  18   7       1552.38       1655.01       110.52 o                         
   0  18   7        508.06        551.58        67.34 o                         
   2  18   7         83.36        129.09        48.63 o                         
   4  18   7        780.69        755.93        67.54 o                         
  -5  19   7       1504.45       1432.34       108.92 o                         
  -3  19   7        684.32        720.93        66.69 o                         
  -1  19   7       6172.87       6475.64       174.66 o                         
   1  19   7       6501.40       6743.17       215.51 o                         
   3  19   7        922.54        876.12       108.71 o                         
  -2  20   7       7396.97       7203.87       213.47 o                         
   0  20   7      12386.38      12915.36       313.91 o                         
   2  20   7       8356.77       8564.99       241.40 o                         
 -10   0   8      16838.36      17485.99       767.13 o                         
  -8   0   8      25163.98      26521.80       761.02 o                         
  -6   0   8      19154.97      19365.85       575.21 o                         
  -4   0   8      28589.41      28726.91       658.82 o                         
  -2   0   8      41988.25      41028.45      1324.15 o                         
   0   0   8      18310.51      18129.54       433.12 o                         
   2   0   8      12907.48      12674.06       317.40 o                         
   4   0   8      46714.59      46517.73      1283.25 o                         
   6   0   8      42641.41      42183.02      1631.90 o                         
   8   0   8       7070.47       6821.74       248.06 o                         
  10   0   8       7163.19       7058.22       260.97 o                         
  -9   1   8      17603.79      18550.99       455.35 o                         
  -7   1   8       7960.55       8154.47       200.99 o                         
  -5   1   8       7308.56       7398.45       144.70 o                         
  -3   1   8      23892.67      23417.20       466.09 o                         
  -1   1   8      24339.99      23840.98       392.44 o                         
   1   1   8      10673.75      10643.07       193.95 o                         
   3   1   8      14997.27      15270.98       264.82 o                         
   5   1   8      19927.96      19889.39       421.49 o                         
   7   1   8       8319.75       8354.68       229.82 o                         
   9   1   8       6817.42       6795.19       177.11 o                         
 -10   2   8      12697.98      13435.08       349.66 o                         
  -8   2   8       3361.91       3356.83       138.47 o                         
  -6   2   8       5475.41       5457.37       196.88 o                         
  -4   2   8      23735.01      23562.53       388.22 o                         
  -2   2   8      17047.36      16378.04       363.73 o                         
   0   2   8       5305.76       5237.29       112.62 o                         
   2   2   8      12390.63      12343.08       219.81 o                         
   4   2   8      19178.68      19150.79       374.23 o                         
   6   2   8       8028.38       7997.26       230.95 o                         
   8   2   8       5808.68       5686.05       177.96 o                         
  10   2   8       9669.89       9773.12       234.44 o                         
  -9   3   8       1499.77       1684.56       142.82 o                         
  -7   3   8        429.33        473.74        63.06 o                         
  -5   3   8       8659.64       8621.17       163.01 o                         
  -3   3   8       8166.38       8125.30       156.72 o                         
  -1   3   8        275.64        305.12        31.96 o                         
   1   3   8       2389.37       2309.25        69.60 o                         
   3   3   8      11915.05      11825.09       213.12 o                         
   5   3   8       2679.04       2555.40       101.77 o                         
   7   3   8        547.98        535.92        54.52 o                         
   9   3   8       4132.14       4196.12       149.89 o                         
 -10   4   8       1364.92       1379.81        98.12 o                         
  -8   4   8         39.87         29.74        47.72 o                         
  -6   4   8        191.19        238.62        52.73 o                         
  -4   4   8       1698.88       1729.14        85.19 o                         
  -2   4   8        437.56        433.61        34.69 o                         
   0   4   8        189.18        205.15        28.17 o                         
   2   4   8       1949.39       2035.88        65.81 o                         
   4   4   8        967.54        925.02        55.24 o                         
   6   4   8         14.61         64.50        37.89 o                         
   8   4   8        432.89        450.71        61.07 o                         
  10   4   8       1548.91       1565.71        94.79 o                         
  -9   5   8        686.03        709.95        68.77 o                         
  -7   5   8        192.40        184.13        50.00 o                         
  -5   5   8       1892.80       1812.39        66.87 o                         
  -3   5   8       2124.02       2165.09        67.36 o                         
  -1   5   8        745.81        766.19        43.33 o                         
   1   5   8       2078.44       2025.03        66.74 o                         
   3   5   8       2379.56       2459.25        85.16 o                         
   5   5   8        270.95        330.15        51.40 o                         
   7   5   8        504.37        522.01        54.14 o                         
   9   5   8       2507.23       2486.33       109.70 o                         
 -10   6   8       4950.15       5083.67       166.42 o                         
  -8   6   8        629.08        779.79       108.04 o                         
  -6   6   8       3967.72       3893.10       176.49 o                         
  -4   6   8      13655.66      13575.90       262.50 o                         
  -2   6   8       3077.67       3098.62        86.84 o                         
   0   6   8        959.46       1006.99        50.70 o                         
   2   6   8       9909.17       9946.55       186.24 o                         
   4   6   8       8934.12       9047.98       196.09 o                         
   6   6   8       1420.00       1438.01        78.20 o                         
   8   6   8       2936.23       2920.75       153.29 o                         
  -9   7   8       9388.89       9457.10       241.54 o                         
  -7   7   8       6056.15       6379.43       242.26 o                         
  -5   7   8      13466.47      13422.03       239.48 o                         
  -3   7   8      16947.66      16979.78       319.53 o                         
  -1   7   8       7981.88       7865.23       168.63 o                         
   1   7   8      10696.08      10746.88       198.31 o                         
   3   7   8      20694.93      20549.65       383.74 o                         
   5   7   8      11795.68      11829.46       269.52 o                         
   7   7   8       5043.85       5116.40       152.97 o                         
   9   7   8       8567.45       8899.64       230.26 o                         
  -8   8   8      13618.42      13943.30       350.95 o                         
  -6   8   8      10667.53      10608.53       299.04 o                         
  -4   8   8      23021.22      23159.16       386.91 o                         
  -2   8   8      33548.11      33395.10       590.90 o                         
   0   8   8      15690.26      15654.03       298.71 o                         
   2   8   8      10982.74      11088.30       205.60 o                         
   4   8   8      27464.96      27096.34       494.42 o                         
   6   8   8      25016.52      25555.12       525.93 o                         
   8   8   8       7877.13       8288.38       216.48 o                         
  -9   9   8      19082.94      19741.14       460.95 o                         
  -7   9   8      10708.04      10264.73       296.72 o                         
  -5   9   8       6757.20       6616.62       157.01 o                         
  -3   9   8      24834.16      25045.38       416.15 o                         
  -1   9   8      31432.04      31788.18       566.34 o                         
   1   9   8      10366.39      10531.08       215.60 o                         
   3   9   8      12189.44      12326.88       252.50 o                         
   5   9   8      25453.83      26120.41       532.94 o                         
   7   9   8      11722.55      12499.90       290.00 o                         
   9   9   8       5431.83       5565.05       171.18 o                         
  -8  10   8       9579.35       9606.24       294.97 o                         
  -6  10   8       6425.09       6335.79       183.91 o                         
  -4  10   8      15959.96      15684.71       278.79 o                         
  -2  10   8      21912.27      21897.80       371.79 o                         
   0  10   8       8085.21       7982.57       175.48 o                         
   2  10   8       7242.43       7182.30       185.85 o                         
   4  10   8      21605.23      21730.75       454.46 o                         
   6  10   8      16239.70      16751.40       366.35 o                         
   8  10   8       4156.67       4234.03       144.82 o                         
  -7  11   8       2391.58       2311.22       117.10 o                         
  -5  11   8       9511.49       9649.55       212.28 o                         
  -3  11   8      12334.74      12190.39       227.92 o                         
  -1  11   8       2394.29       2340.06        81.21 o                         
   1  11   8       3616.60       3590.56       106.61 o                         
   3  11   8      15273.73      15049.62       332.68 o                         
   5  11   8       8801.85       9202.05       318.76 o                         
   7  11   8       1810.59       1782.76        95.32 o                         
  -8  12   8        161.87         96.97        58.65 o                         
  -6  12   8        591.15        617.58        71.28 o                         
  -4  12   8       8080.68       8211.50       171.31 o                         
  -2  12   8       3312.74       3135.82        94.87 o                         
   0  12   8        829.76        865.29        54.18 o                         
   2  12   8       6258.81       6107.63       170.82 o                         
   4  12   8       4341.42       4344.92       140.23 o                         
   6  12   8        164.34        257.59        59.39 o                         
  -7  13   8        398.55        489.42        71.95 o                         
  -5  13   8        359.19        382.75        65.57 o                         
  -3  13   8        428.69        419.78        43.46 o                         
  -1  13   8        742.73        759.25        52.95 o                         
   1  13   8        408.79        448.53        46.57 o                         
   3  13   8        390.06        412.81        55.47 o                         
   5  13   8         61.38         74.93        45.09 o                         
   7  13   8        147.56        161.67        62.79 o                         
  -6  14   8       1334.96       1397.45       101.19 o                         
  -4  14   8       2486.70       2496.63       105.39 o                         
  -2  14   8        414.37        420.43        46.55 o                         
   0  14   8        328.36        409.95        46.73 o                         
   2  14   8       1990.71       2033.96        99.90 o                         
   4  14   8       1310.56       1238.49        84.71 o                         
   6  14   8        424.43        400.96        67.14 o                         
  -5  15   8       9481.28       9504.29       228.11 o                         
  -3  15   8       7701.54       7843.00       198.10 o                         
  -1  15   8       2164.73       2249.06        88.93 o                         
   1  15   8       6328.12       6433.42       216.07 o                         
   3  15   8      10718.35      10915.96       315.90 o                         
   5  15   8       3318.64       3335.10       130.97 o                         
  -4  16   8      14543.83      14355.26       279.03 o                         
  -2  16   8      13965.21      13671.89       317.87 o                         
   0  16   8       8875.03       8624.52       189.05 o                         
   2  16   8      10494.45      10210.99       276.76 o                         
   4  16   8      10736.25      10496.17       263.91 o                         
  -3  17   8      14092.61      13659.31       313.32 o                         
  -1  17   8      13087.54      13148.20       299.41 o                         
   1  17   8       8369.48       7987.06       201.55 o                         
   3  17   8      13510.56      13267.72       316.63 o                         
  -2  18   8      17666.13      17440.79       357.82 o                         
   0  18   8       9212.82       9272.42       322.28 o                         
  -7   1   9       2531.34       2414.79       123.24 o                         
  -5   1   9        322.76        316.69        50.81 o                         
  -3   1   9       3413.76       3297.53        89.65 o                         
  -1   1   9       5108.26       4948.77       187.88 o                         
   1   1   9        410.25        444.34        39.74 o                         
   3   1   9       1256.13       1197.45        65.57 o                         
   5   1   9       6335.57       6140.88       177.26 o                         
   7   1   9       1630.90       1589.15        93.45 o                         
  -8   2   9       7901.80       8474.37       318.10 o                         
  -6   2   9       1265.88       1351.45        96.42 o                         
  -4   2   9       2945.01       3041.12        84.98 o                         
  -2   2   9      17979.20      17487.31       303.54 o                         
   0   2   9       9465.15       9128.84       178.03 o                         
   2   2   9       1031.29        975.65        51.45 o                         
   4   2   9       5101.01       5323.87       187.90 o                         
   6   2   9      10650.64      10784.49       266.22 o                         
   8   2   9       3567.34       3573.21       151.89 o                         
  -7   3   9      18389.99      18128.90       457.14 o                         
  -5   3   9       8105.07       8054.80       240.78 o                         
  -3   3   9       7717.90       7772.23       171.88 o                         
  -1   3   9      18070.93      17589.84       305.71 o                         
   1   3   9      16745.50      16406.14       287.99 o                         
   3   3   9      10082.51      10127.55       278.82 o                         
   5   3   9      12898.42      12971.65       351.01 o                         
   7   3   9      12904.97      12798.09       342.24 o                         
  -8   4   9      15011.32      15061.74       396.30 o                         
  -6   4   9      20619.89      20325.54       503.55 o                         
  -4   4   9      12423.10      12222.78       244.41 o                         
  -2   4   9      14476.38      14428.03       323.13 o                         
   0   4   9      27851.27      27675.78       457.21 o                         
   2   4   9      18548.54      18227.44       316.11 o                         
   4   4   9       9097.88       9279.93       233.15 o                         
   6   4   9      18498.67      18299.38       404.81 o                         
   8   4   9      20124.18      19907.88       499.34 o                         
  -7   5   9      17352.32      16872.15       434.54 o                         
  -5   5   9      12629.02      12472.45       463.92 o                         
  -3   5   9       9570.04       9143.81       193.86 o                         
  -1   5   9      23733.94      23671.13       433.04 o                         
   1   5   9      26991.21      26702.46       443.22 o                         
   3   5   9       8246.66       8219.87       186.49 o                         
   5   5   9       7869.91       8071.49       214.29 o                         
   7   5   9      20883.27      21688.19       533.95 o                         
  -8   6   9      10813.06      11039.91       320.50 o                         
  -6   6   9       7712.27       7822.80       367.74 o                         
  -4   6   9       5378.26       5164.11       129.77 o                         
  -2   6   9      12851.18      12879.25       349.09 o                         
   0   6   9      13890.24      13999.30       275.06 o                         
   2   6   9       5192.23       5065.87       134.51 o                         
   4   6   9       6718.77       6649.22       185.51 o                         
   6   6   9      14107.75      15113.10       456.29 o                         
  -7   7   9       6539.53       6522.82       220.46 o                         
  -5   7   9        688.51        642.94        96.75 o                         
  -3   7   9       5338.61       5289.61       132.79 o                         
  -1   7   9      13195.72      13021.30       259.96 o                         
   1   7   9       2912.95       2871.72        93.32 o                         
   3   7   9       2127.03       2168.22        89.18 o                         
   5   7   9       9690.12       9972.43       251.71 o                         
   7   7   9       5254.10       5421.77       191.95 o                         
  -6   8   9        117.77        129.84        59.34 o                         
  -4   8   9        103.96        104.17        34.68 o                         
  -2   8   9       4033.21       4024.19       113.08 o                         
   0   8   9       1625.72       1650.10        74.01 o                         
   2   8   9         53.26        110.54        40.28 o                         
   4   8   9       1968.02       2026.23       135.56 o                         
   6   8   9       2782.32       2743.69       173.81 o                         
  -7   9   9        272.03        128.34        66.07 o                         
  -5   9   9        324.18        237.81        65.76 o                         
  -3   9   9         96.56        117.64        36.78 o                         
  -1   9   9         38.50          2.82        32.78 o                         
   1   9   9        299.28        288.51        48.79 o                         
   3   9   9        587.00        668.95        62.40 o                         
   5   9   9        191.54        179.84        57.65 o                         
  -6  10   9        310.83        286.99        69.71 o                         
  -4  10   9       1121.51       1122.38        77.45 o                         
  -2  10   9       6304.18       6451.00       156.83 o                         
   0  10   9       2253.62       2221.56        87.59 o                         
   2  10   9        392.65        411.57        55.65 o                         
   4  10   9       2902.01       2845.47       115.85 o                         
   6  10   9       3287.99       3397.59       204.68 o                         
  -5  11   9       3032.45       2876.89       150.74 o                         
  -3  11   9       7926.38       7996.80       183.63 o                         
  -1  11   9      12518.59      11966.44       249.20 o                         
   1  11   9       5291.61       5250.86       158.36 o                         
   3  11   9       6016.99       6192.45       177.77 o                         
   5  11   9      11685.09      12066.86       402.64 o                         
  -4  12   9       9193.53       9015.19       230.20 o                         
  -2  12   9      15336.82      15195.88       304.81 o                         
   0  12   9      15061.07      15061.68       302.01 o                         
   2  12   9       7691.79       7640.01       206.90 o                         
   4  12   9       7867.56       7979.61       213.54 o                         
  -3  13   9       8440.56       8299.49       193.55 o                         
  -1  13   9      18643.31      18651.28       364.31 o                         
   1  13   9      23617.81      23573.46       500.08 o                         
   3  13   9       8709.81       8691.57       228.23 o                         
  -2  14   9       4371.00       4225.72       130.88 o                         
   0  14   9      11744.88      12011.69       289.57 o                         
   2  14   9      10190.60      10318.26       260.20 o                         
  -1  15   9      16243.54      16780.00       454.74 o                         
  -6   0  10      18564.56      18262.42       799.68 o                         
  -4   0  10      21327.53      21391.73       652.07 o                         
  -2   0  10      10784.20      10310.87       449.60 o                         
   0   0  10      10666.57       9970.99       440.94 o                         
   2   0  10      28086.72      27815.28       818.46 o                         
   4   0  10      25791.29      25472.70       762.44 o                         
  -5   1  10      11868.09      12133.56       334.19 o                         
  -3   1  10      10499.65      10231.20       200.69 o                         
  -1   1  10       8476.53       8010.01       261.64 o                         
   1   1  10      13307.20      13102.57       284.85 o                         
   3   1  10      12013.13      12283.36       294.39 o                         
   5   1  10       4905.52       4829.11       221.22 o                         
  -6   2  10      13495.20      13661.34       370.29 o                         
  -4   2  10       8200.07       8180.44       250.33 o                         
  -2   2  10       3560.25       3488.23       100.23 o                         
   0   2  10      10129.73       9977.28       197.78 o                         
   2   2  10      11773.89      11543.26       253.73 o                         
   4   2  10       4282.83       3961.89       181.86 o                         
  -5   3  10       4571.77       4556.17       214.75 o                         
  -3   3  10        172.82        201.00        38.31 o                         
  -1   3  10       1637.20       1647.32        74.54 o                         
   1   3  10       8234.09       8080.79       244.26 o                         
   3   3  10       1642.71       1609.63       115.71 o                         
   5   3  10        412.65        383.31        61.54 o                         
  -4   4  10        124.35         56.67        56.09 o                         
  -2   4  10        106.45         79.89        35.35 o                         
   0   4  10       1595.09       1589.84        75.02 o                         
   2   4  10        670.81        679.77        58.55 o                         
   4   4  10         34.07         21.48        46.58 o                         
  -5   5  10       1059.20        937.04       105.80 o                         
  -3   5  10        365.78        342.55        43.54 o                         
  -1   5  10       1324.25       1325.97        69.35 o                         
   1   5  10       1813.52       1834.99        91.40 o                         
   3   5  10        222.19        165.56        62.41 o                         
  -4   6  10       1765.40       1566.06       199.27 o                         
  -2   6  10        753.01        729.67        55.20 o                         
   0   6  10       6803.35       6635.91       160.75 o                         
   2   6  10       5645.14       5761.92       167.19 o                         
   4   6  10        879.98        968.62        86.24 o                         
  -3   7  10       3573.31       3560.46       111.09 o                         
  -1   7  10       7160.82       7188.60       171.06 o                         
   1   7  10      15487.06      15312.86       344.55 o                         
   3   7  10       7770.33       7849.37       241.79 o                         
  -4   8  10      16998.54      16843.99       530.87 o                         
  -2   8  10      10129.85      10056.38       218.70 o                         
   0   8  10       9682.62       9372.08       214.56 o                         
   2   8  10      17023.71      16925.19       376.56 o                         
  -3   9  10      14417.81      14546.11       293.91 o                         
  -1   9  10       8230.77       8132.56       227.91 o                         
   1   9  10      11108.95      10695.49       262.02 o                         
   0  10  10       6953.03       6842.71       191.68 o                         
                                                                                
