# Supplementary material for: Hybrid organic–inorganic crystal structure of 4-(di­methyl­amino)­pyridinium di­methyl­ammonium tetra­chlorido­lead(II)
Source: Acta Crystallogr E Crystallogr Commun. 2017 Oct 20;73(Pt 11):1670–3. doi: 10.1107/S2056989017014062 (PMC5683487; doi:10.1107/S2056989017014062)
Supplement: Supplementary file 3 [file e-73-01670-Isup3.mol]

monoclinic
  --CCDC--051217    3D                              

 40 40  0  0  0  0  0  0  0  0999 V2000
   11.0609    8.4637    1.8860 Pb     0
    9.4890    8.5589    4.3229 Cl     0
    9.4736    6.3574    0.8060 Cl     0
   12.6328    8.5589   -0.5509 Cl     0
   12.6482    6.3574    2.9660 Cl     0
   11.1321   10.6563   -1.8860 Pb     0
   10.9897   10.6563    5.6580 Pb     0
   12.5616   10.5611    3.2210 Cl     0
    9.5602   10.5611    0.5509 Cl     0
    5.5127    3.5812    1.8860 N      0
    5.1826    3.0554    2.4978 H      0
    6.5804    4.4202    2.5167 C      0
    7.0811    4.8906    1.8179 H      0
    7.1895    3.8455    3.0250 H      0
    6.1681    5.0739    3.1195 H      0
    5.8427    3.0554    1.2742 H      0
    4.4449    4.4202    1.2553 C      0
    3.9442    4.8906    1.9541 H      0
    3.8358    3.8455    0.7469 H      0
    4.8572    5.0739    0.6525 H      0
    5.4415    9.9896    5.6580 N      0
    5.4415    5.8744    5.6580 N      0
    5.4414    4.9944    5.6580 H      0
    5.4415    8.6589    5.6580 C      0
    4.3842    6.5494    5.1382 C      0
    3.6556    6.0622    4.7716 H      0
    4.3472    7.9101    5.1314 C      0
    3.5912    8.3621    4.7755 H      0
    4.2405   10.7554    5.3102 C      0
    3.4461   10.2837    5.6367 H      0
    4.1855   10.8523    4.3363 H      0
    4.2871   11.6423    5.7243 H      0
    6.4987    6.5494    6.1777 C      0
    7.2273    6.0622    6.5444 H      0
    6.5357    7.9101    6.1845 C      0
    7.2917    8.3621    6.5404 H      0
    6.6424   10.7554    6.0057 C      0
    7.4368   10.2837    5.6793 H      0
    6.6974   10.8523    6.9796 H      0
    6.5958   11.6423    5.5916 H      0
  1  2  1
  1  3  1
  1  4  1
  1  5  1
  1  8  1
  1  9  1
  2  7  1
  4  6  1
  6  9  1
  7  8  1
 10 11  1
 10 12  1
 10 16  1
 10 17  1
 12 13  1
 12 14  1
 12 15  1
 17 18  1
 17 19  1
 17 20  1
 21 24  1
 21 29  1
 21 37  1
 22 23  1
 22 25  1
 22 33  1
 24 27  1
 24 35  1
 25 26  1
 25 27  1
 27 28  1
 29 30  1
 29 31  1
 29 32  1
 33 34  1
 33 35  1
 35 36  1
 37 38  1
 37 39  1
 37 40  1
M  END
$$$$
